# Supplementary material for: A Tool Set for the Genome-Wide Analysis of Neurospora crassa by RT-PCR
Source: G3 (Bethesda). 2015 Aug 6;5(10):2043–9. doi: 10.1534/g3.115.019141 (PMC4592987; doi:10.1534/g3.115.019141)
Supplement: Supporting Information [file supp_g3.115.019141_TableS1.xlsx]

## Sheet: Sheet1
gene transcript	# of exons	# of primers pairs	input file	output file	PRIMER_PAIR_0_PENALTY	PRIMER_LEFT_0	PRIMER_RIGHT_0	PRIMER_PAIR_1_PENALTY	PRIMER_LEFT_1	PRIMER_RIGHT_1	PRIMER_PAIR_2_PENALTY	PRIMER_LEFT_2	PRIMER_RIGHT_2	PRIMER_PAIR_3_PENALTY	PRIMER_LEFT_3	PRIMER_RIGHT_3	PRIMER_PAIR_4_PENALTY	PRIMER_LEFT_4	PRIMER_RIGHT_4
NCU00003T0	3	5	NCU00003T0_input.txt	NCU00003T0_output.txt	0.209787	TTTCAGGATGAGTCTCGGCG	TGAAAAGGGGAGAACGAGCC	0.496616	CCTCCGCCGTATCCATATCC	TGAAAAGGGGAGAACGAGCC	0.634468	TTTCAGGATGAGTCTCGGCG	GAGAACGAGCCATGACAGGG	0.634468	TTTCAGGATGAGTCTCGGCG	GGAGAACGAGCCATGACAGG	0.780732	CCTCCGCCGTATCCATATCC	TCGCTGAAAAGGGGAGAACG
NCU00004T0	2	5	NCU00004T0_input.txt	NCU00004T0_output.txt	0.579651	GTGCGCGTCATTGAGAATCC	TTCATCAGGCCCTGGATTCC	0.696041	CGAAGAAGCTGTTGCAGACC	GGACAGGGCTGTATTGGAGG	0.731866	GAATCCCATTCGTCCAGGGG	TTCATCAGGCCCTGGATTCC	0.923985	CCAGGAGGAAGCGAAGAAGC	GGACAGGGCTGTATTGGAGG	0.951922	TTCGTCCAGGGGAAAAGTCC	TTCATCAGGCCCTGGATTCC
NCU00005T0	1	5	NCU00005T0_input.txt	NCU00005T0_output.txt	0.073798	TACGGTGTTGGGGATTTGGG	GACCTCTTAGCCCCAACACC	0.286136	TGGTATACGGTTGCCAGTGG	GACCTCTTAGCCCCAACACC	0.430655	AGTGGACTTACGGTGTTGGG	GACCTCTTAGCCCCAACACC	0.486264	GCGCTGGAGGAGTATTTTGC	ACGGCTTATTGGAGCAGTCC	0.498917	GTGTTGGGGCTAAGAGGTCG	ACGGCTTATTGGAGCAGTCC
NCU00006T0	6	5	NCU00006T0_input.txt	NCU00006T0_output.txt	0.769317	ATGTAGGAGCAGCGAACTGG	TGAAATTCACAGCCTGCACG	0.776129	TGATCCCCAAGCATAGTGGC	TGAAATTCACAGCCTGCACG	0.918381	TGATCCCCAAGCATAGTGGC	GATGTTGGATGGGTGAAGCG	1.19558	TGATCCCCAAGCATAGTGGC	CTTGTCATGCGTGATGGAGG	1.2503	CGACGTATGTAGGAGCAGCG	TGAAATTCACAGCCTGCACG
NCU00006T1	5	5	NCU00006T1_input.txt	NCU00006T1_output.txt	0.769317	ATGTAGGAGCAGCGAACTGG	TGAAATTCACAGCCTGCACG	0.776129	TGATCCCCAAGCATAGTGGC	TGAAATTCACAGCCTGCACG	0.918381	TGATCCCCAAGCATAGTGGC	GATGTTGGATGGGTGAAGCG	1.19558	TGATCCCCAAGCATAGTGGC	CTTGTCATGCGTGATGGAGG	1.2503	CGACGTATGTAGGAGCAGCG	TGAAATTCACAGCCTGCACG
NCU00007T0	1	5	NCU00007T0_input.txt	NCU00007T0_output.txt	0.710625	TCATCACCGTCGGAATGTCC	TGCAGACAGAACTTGGCAGG	0.766049	GACACCGTCTCCTTGACACG	TTTGATCCTCGCTAGACGCC	0.897462	CGAGAAGCGACTCCTCAACG	TTTGATCCTCGCTAGACGCC	0.907474	GACACCGTCTCCTTGACACG	TCTCACTTCTTCCTTCCGCG	0.911263	GACACCGTCTCCTTGACACG	GCTAGACGCCGAAACAATGC
NCU00008T0	3	5	NCU00008T0_input.txt	NCU00008T0_output.txt	0.073356	TCCTGGGAATGGAAAAGCCC	GTAGTGGCGCAGGTAGATCC	0.204844	TCACCTACATCGGTCTTGCG	GTAGTGGCGCAGGTAGATCC	0.34493	TCACCTACATCGGTCTTGCG	GAGTCTCCCAGTTGAGCTCG	0.4937	TCACCTACATCGGTCTTGCG	AGAGGCTGCACTTGTACTGC	0.563576	TCACCTACATCGGTCTTGCG	GCTGAGTCTCCCAGTTGAGC
NCU00009T0	2	5	NCU00009T0_input.txt	NCU00009T0_output.txt	0.884866	AGGGGGATGGGTGAGTATGG	AAGAAGTCTTGGGGTTGGGG	1.01887	AGGGGGATGGGTGAGTATGG	GGTTGGGGTAGTGGTAGTGG	1.07462	CAAAAGGGAGACAGGGGTGC	TGCCGATTGAGCATGAGAGG	1.14377	CAAAAGGGAGACAGGGGTGC	GCATTTCGAGTTGATGGCGG	1.16349	ATGCTAGTCGGAAAAGGGGG	GGTTGGGGTAGTGGTAGTGG
NCU00010T0	4	5	NCU00010T0_input.txt	NCU00010T0_output.txt	1.12543	CTGACCCAGCAACGTAAACC	ACCCAGATCGATGGTGTTGG	1.18764	CTGACCCAGCAACGTAAACC	TGGTTCACTCTGTCAGCTCG	1.53313	CGATATTCGGGCTGTGTTCC	TGGTTCACTCTGTCAGCTCG	1.6015	CTGACCCAGCAACGTAAACC	CAGATCGATGGTGTTGGTGC	1.78487	CTGACCCAGCAACGTAAACC	AGTGGTGGAGCAAGATACCC
NCU00011T0	2	5	NCU00011T0_input.txt	NCU00011T0_output.txt	0.288929	GCCGAACAACAGGCTTAAGC	GAACCTCGAACCTCGTCTCG	0.359224	GCCGAACAACAGGCTTAAGC	CGATCCTCCAATGTCCGACC	0.432191	GCCGAACAACAGGCTTAAGC	TCAAGAGGCCATGGAAACGG	0.479666	GCCGAACAACAGGCTTAAGC	TCATCGAAGCGCAAATGTCG	0.493226	GCCGAACAACAGGCTTAAGC	CGCAAATGTCGCATCGATCC
NCU00013T0	2	5	NCU00013T0_input.txt	NCU00013T0_output.txt	0.428244	TGCTGATTACCCTGGTGTCG	TCACGGCAAAGGTTTGTTGC	0.430157	AAGCCACCGGACCTAAAACC	TCACGGCAAAGGTTTGTTGC	0.633069	TGCTGATTACCCTGGTGTCG	TTTGTTGCGAAGGCTTCACC	0.634982	AAGCCACCGGACCTAAAACC	TTTGTTGCGAAGGCTTCACC	1.06594	TGCTGATTACCCTGGTGTCG	ATGCTGACCGTCATCATGGC
NCU00014T0	2	5	NCU00014T0_input.txt	NCU00014T0_output.txt	0.556547	GCGATCGGCCATTAATTCGG	TTACATCACCTCCGTTGGCG	0.569673	GGTCTTGATCGAAGAGGGCC	TTACATCACCTCCGTTGGCG	0.695718	GCGATCGGCCATTAATTCGG	TATCGTGGCGCACATCTTCC	0.708843	GGTCTTGATCGAAGAGGGCC	TATCGTGGCGCACATCTTCC	0.774074	GCGATCGGCCATTAATTCGG	TGATTCTGGACTGTCGTGGG
NCU00015T0	2	5	NCU00015T0_input.txt	NCU00015T0_output.txt	0.78366	ATGTAGAAACCGTTGGCCCG	ATTCACCGGCTTCTTCCTCG	0.854595	ATGTAGAAACCGTTGGCCCG	CAGGGCTACAGATTCACCGG	0.854595	ATGTAGAAACCGTTGGCCCG	CCAGGGCTACAGATTCACCG	0.977377	CTCACAGCTATGCTCGACCG	GTTTGACGCTGCGTTACACC	1.05938	ATGTAGAAACCGTTGGCCCG	GTTTGACGCTGCGTTACACC
NCU00017T0	2	5	NCU00017T0_input.txt	NCU00017T0_output.txt	0.556518	AGTACTGACTCGGATTCGCG	TTTGGTCTTGGGCTCTTGGG	0.556588	AGTACTGACTCGGATTCGCG	CAGCTATGAAGAGGTGGGGC	0.624738	AGTACTGACTCGGATTCGCG	ACATTCCAGGCGCATTTTGG	0.766461	AGTACTGACTCGGATTCGCG	CAGGCGCATTTTGGTCTTGG	1.04772	AGTACTGACTCGGATTCGCG	AATGCATACATTCCAGGCGC
NCU00018T1	7	5	NCU00018T1_input.txt	NCU00018T1_output.txt	0.570119	CAGTCTTCCGCTAGCCTTGG	CCGAATTTGGAGGCAGTTGC	0.571356	CTGAGGGTGGTGTTGAGAGC	TTGCTCTGAATCGACCCTGG	0.641895	TCCCAGCAGATGAAGAACGC	TTGCTCTGAATCGACCCTGG	0.779093	CAGTCTTCCGCTAGCCTTGG	CAAACACAAAGCCAGCGAGG	0.842788	CAGTCTTCCGCTAGCCTTGG	AGTCAAACACAAAGCCAGCG
NCU00018T0	6	5	NCU00018T0_input.txt	NCU00018T0_output.txt	0.287585	TGGATTCTATCGCCAAGGCC	CCTCATCAGGAAGGGGAACG	0.358819	TGGATTCTATCGCCAAGGCC	TCTTCTTGGAGGTCATGCCG	0.359273	GGTTCGGTGAGTCTGAGAGC	TCTTCTTGGAGGTCATGCCG	0.415731	TGGATTCTATCGCCAAGGCC	GAGAATACCGAGACGACCCG	0.429858	TCTGTTGGTGATGCTGGTGG	CCTCATCAGGAAGGGGAACG
NCU00019T0	4	5	NCU00019T0_input.txt	NCU00019T0_output.txt	0.497129	CTGCCACTTCATGCCTTTGC	ACACACATATGGACAGCCCG	1.18731	GCCACTTCATGCCTTTGCC	ACACACATATGGACAGCCCG	1.20464	CTGCCACTTCATGCCTTTGC	CACACATATGGACAGCCCGG	1.28773	ACAATCTGCCACTTCATGCC	ACACACATATGGACAGCCCG	1.29903	TCATATCTTCACGGGCGTCG	ACTCATAGTGACTCGCATCGC
NCU00021T0	3	5	NCU00021T0_input.txt	NCU00021T0_output.txt	0.42261	AACGATGGTCACGACGAAGG	TCATGATGGGATGAGCGAGC	0.491129	GTTGTGCCATTGACATCGGC	TCATGATGGGATGAGCGAGC	0.493511	GTTGTGCCATTGACATCGGC	AGAAGAGGAGGCAACGAAGC	0.711258	GGTGTTGGGGAGAACGATGG	TCATGATGGGATGAGCGAGC	0.831725	GGAGAACGATGGTCACGACG	TCATGATGGGATGAGCGAGC
NCU00022T0	1	5	NCU00022T0_input.txt	NCU00022T0_output.txt	0.286702	CGGTAGTGCTAGGGTCAACG	TTTCTCCCCCGTAAATCGCC	0.287851	GGGGAGAAACCGAAGAGACG	TGACGATCCGTTACCATGCC	0.287898	ACGGTGTGAATACTGCTCGG	TGACGATCCGTTACCATGCC	0.287901	CGGTAGTGCTAGGGTCAACG	CGTCTCTTCGGTTTCTCCCC	0.428821	CGGTAGTGCTAGGGTCAACG	GTCTCTTCGGTTTCTCCCCC
NCU00023T0	2	5	NCU00023T0_input.txt	NCU00023T0_output.txt	0.271814	GGGCTACCTTTACCGTACGG	ACGCCTGAATTGCAATGACG	0.276002	ATGGCTGGGTCGTATTGTGG	ACGCCTGAATTGCAATGACG	0.342043	TTTACCGTACGGCTGCTACC	ACGCCTGAATTGCAATGACG	0.342043	TACCTTTACCGTACGGCTGC	ACGCCTGAATTGCAATGACG	0.499496	TCGAGGGCATCTTCAAGAGC	CCCACAAGACCATGACAGGG
NCU00024T1	4	5	NCU00024T1_input.txt	NCU00024T1_output.txt	0.217915	GCGACAACCGTAACAACACC	CCGAGTTGAAGAGGTAGGCC	0.284127	ATGTCTACCTCAACAGCGGC	CCGAGTTGAAGAGGTAGGCC	0.287256	ATGTCTACCTCAACAGCGGC	CGTACTTCCATCCGACCACC	0.425021	GCGGCAAGATTTATGGGTGC	CCGAGTTGAAGAGGTAGGCC	0.427099	GCGGCAAGATTTATGGGTGC	TTCTCGTTGGGCTCATAGGC
NCU00024T0	3	5	NCU00024T0_input.txt	NCU00024T0_output.txt	0.217915	GCGACAACCGTAACAACACC	CCGAGTTGAAGAGGTAGGCC	0.284127	ATGTCTACCTCAACAGCGGC	CCGAGTTGAAGAGGTAGGCC	0.287256	ATGTCTACCTCAACAGCGGC	CGTACTTCCATCCGACCACC	0.425021	GCGGCAAGATTTATGGGTGC	CCGAGTTGAAGAGGTAGGCC	0.427099	GCGGCAAGATTTATGGGTGC	TTCTCGTTGGGCTCATAGGC
NCU00025T0	3	5	NCU00025T0_input.txt	NCU00025T0_output.txt	0.501623	CTGGAGGGTCTGAATGACGG	TAGGGGTTCACTTCTGCAGC	0.641414	CTGGAGGGTCTGAATGACGG	TGTCAAAGGGTCACGTTGGG	0.711421	CAAAGTGCTTCCGCTTGAGC	TAGGGGTTCACTTCTGCAGC	0.781257	CTGGAGGGTCTGAATGACGG	TTGAAGGGACGGACGTAAGG	0.851213	CAAAGTGCTTCCGCTTGAGC	TGTCAAAGGGTCACGTTGGG
NCU00026T0	1	5	NCU00026T0_input.txt	NCU00026T0_output.txt	0.209242	GATGGGCCAGACCTCAATCC	GTGTTTTGGTCCCGTCAAGC	0.213677	GATGGGCCAGACCTCAATCC	AAGCCATCTCACAAGCTCCC	0.273215	CGACATAACCACAAACCGCC	TTTCTGGAGGGTGTGTCACG	0.276593	CGACATAACCACAAACCGCC	AGTGTCTGCAGGTTTCTGGG	0.281006	AGAAACCCAGAAAGACGGCC	GTGTTTTGGTCCCGTCAAGC
NCU00027T0	1	5	NCU00027T0_input.txt	NCU00027T0_output.txt	0.071732	GAAAGGGAGAGGGGAAACGG	TCTGCGCTTGGTTTCCTAGG	0.07192	GAAAGGGAGAGGGGAAACGG	AGATGACTGCTCTGTGTGGC	0.143897	ATTGATCGGTGGCAGTGAGG	TCTGCGCTTGGTTTCCTAGG	0.144085	ATTGATCGGTGGCAGTGAGG	AGATGACTGCTCTGTGTGGC	0.288175	ATGAAACCTGGGGTTGAGGC	TCTGCGCTTGGTTTCCTAGG
NCU00028T1	5	5	NCU00028T1_input.txt	NCU00028T1_output.txt	0.43672	ATGAAACCTGGGGTTGAGGC	AGATGAGAGGTCGAGGGAGG	0.501825	ATGAAACCTGGGGTTGAGGC	CATCGGGGTGCACATAGAGG	0.506942	AAGGCAGTAGAAGCAGGTGC	AGATGAGAGGTCGAGGGAGG	0.509486	TGGCCCATGATGAAACCTGG	AGATGAGAGGTCGAGGGAGG	0.568309	ATGAAACCTGGGGTTGAGGC	ATGTCGATCTGCTCATCGGG
NCU00028T0	5	5	NCU00028T0_input.txt	NCU00028T0_output.txt	0.646981	CTACCCATCACCTCCAACGC	AGATGAGAGGTCGAGGGAGG	0.777388	CATATCCCTCGACAGCCTCG	AGACAGTCTTGCGTTTGGGG	0.859988	CTACCCATCACCTCCAACGC	TGAGAGCTTGGAGGTGTTGG	0.913359	CGAGGGGCATGATTTTGTCG	AGACAGTCTTGCGTTTGGGG	0.940619	GGCCCATCTGTACTCTCAGG	AGATGAGAGGTCGAGGGAGG
NCU00029T0	3	5	NCU00029T0_input.txt	NCU00029T0_output.txt	0.207606	GGAAAGCCACTAGAGCCAGG	CGTCGACCCCTACTTAGTGC	0.566538	GGAAAGCCACTAGAGCCAGG	GTCGACCCCTACTTAGTGCC	0.641411	GGAAAGCCACTAGAGCCAGG	ATTACCAAGACGTCGACCCC	1.06559	TGTTGAAAAAGCGGATGGGG	CGTCGACCCCTACTTAGTGC	1.10032	CTTGCAAGGTCAAGGAAAGCC	CGTCGACCCCTACTTAGTGC
NCU00030T0	1	5	NCU00030T0_input.txt	NCU00030T0_output.txt	0.42094	TGTACTTGCATACAGGCGGG	TCGACTTCGGACAGTGTTCC	0.483014	CTCGATTTCTTGCCGTGACG	TGTTCCCTTTCCAATGGGGG	0.500799	AGGAGGAAGAGGTTGTGTGC	CTTGGGTGATACCGTCCTCG	0.679914	CTCGATTTCTTGCCGTGACG	TCGACTTCGGACAGTGTTCC	0.762183	CTCGATTTCTTGCCGTGACG	TCGGACAGTGTTCCCTTTCC
NCU00031T0	3	5	NCU00031T0_input.txt	NCU00031T0_output.txt	0.072614	TTGGGGACTTGCTCGTTACC	ACTAAGGTTGGCTGTGGAGC	0.294514	TTGGGGACTTGCTCGTTACC	ATCACCATGGTTGCTACCCC	0.340973	CGTAGTAGTCGAAGCCTCCG	ACTAAGGTTGGCTGTGGAGC	0.491879	AAGCCGTAGTAGTCGAAGCC	ACTAAGGTTGGCTGTGGAGC	0.503768	TTGGGGACTTGCTCGTTACC	ACTTTGAGTTGCCTGGTGGG
NCU00032T0	1	5	NCU00032T0_input.txt	NCU00032T0_output.txt	0.414802	TGGTCAGAAGTCGTTCGACC	TCGCTGTCCTTACATACCGC	0.419192	TGGTCAGAAGTCGTTCGACC	CTGTCCTTACATACCGCCCC	0.419937	TGGTCAGAAGTCGTTCGACC	CTCGATTAGTTCCCCTGCCC	0.424309	TGGTCAGAAGTCGTTCGACC	CAAACGAAGACTTGCGACGG	0.712576	ATGTAAGGACAGCGATGGGC	GCCCCCGGTAGGAAATAACG
NCU00033T0	2	5	NCU00033T0_input.txt	NCU00033T0_output.txt	0.284521	TCAGACGACATCACACCACG	TCCAGAGAAGAGTGAAGCGC	0.353608	CCCTCAGACGACATCACACC	TCCAGAGAAGAGTGAAGCGC	0.369123	TCAGACGACATCACACCACG	CAGTGGAGGGAAGGAAAGGG	0.369123	TCAGACGACATCACACCACG	CCAGTGGAGGGAAGGAAAGG	0.424131	GCCCAGGCTACATTTTTCGC	TCCAGAGAAGAGTGAAGCGC
NCU00034T1	2	5	NCU00034T1_input.txt	NCU00034T1_output.txt	0.149829	CGGCTCGACGAATACCTACC	GAGGTTGAGGTCGGAGTTCG	0.366841	CGGCTCGACGAATACCTACC	TAGGGACTTGGGCTGGTAGG	0.423528	AATACGAAGGAGATCGCGGG	GAGGTTGAGGTCGGAGTTCG	0.435556	AACATCGTCCAATTTGCGCC	TAGGGACTTGGGCTGGTAGG	0.70718	CGGCTCGACGAATACCTACC	GTTGACGAGGTTGAGGTCGG
NCU00034T0	1	5	NCU00034T0_input.txt	NCU00034T0_output.txt	0.275629	CTTCTTTTGGTGGGCGTTGG	CAAACGGAATCTTGGTGCCC	0.279941	AGGCACCCGAGTTACTTTGG	CAAACGGAATCTTGGTGCCC	0.348675	GGATCTACGGCAGGTTCAGG	CAAACGGAATCTTGGTGCCC	0.645475	ACCGAGCTTCAACCACTTGG	CAAAGCTAACGACGTTGCCC	0.689361	CTTCTTTTGGTGGGCGTTGG	CTGTCGAAAAAGCACCACGC
NCU00035T1	5	5	NCU00035T1_input.txt	NCU00035T1_output.txt	0.289798	AGCCGATGCATATCAGGACG	TTAGCCATGGTGTTCGAGGG	0.836413	CTCCTCGGTTGGGCTATTGG	CTGTCGAAAAAGCACCACGC	1.01769	AGCCGATGCATATCAGGACG	CACGTAAAGCGACTACCACG	1.13303	TTTCCGAAAGTCATGGCAGC	TTAGCCATGGTGTTCGAGGG	1.20229	AGCCGATGCATATCAGGACG	TGCTTTAGCCATGGTGTTCG
NCU00035T0	4	5	NCU00035T0_input.txt	NCU00035T0_output.txt	0.289798	AGCCGATGCATATCAGGACG	TTAGCCATGGTGTTCGAGGG	0.836413	CTCCTCGGTTGGGCTATTGG	CTGTCGAAAAAGCACCACGC	1.01769	AGCCGATGCATATCAGGACG	CACGTAAAGCGACTACCACG	1.13303	TTTCCGAAAGTCATGGCAGC	TTAGCCATGGTGTTCGAGGG	1.20229	AGCCGATGCATATCAGGACG	TGCTTTAGCCATGGTGTTCG
NCU00037T0	4	5	NCU00037T0_input.txt	NCU00037T0_output.txt	0.144519	CACCTGTTTTTCACTCGCCG	GATGGTACGGAGTCTGCTGG	0.288772	CACCTGTTTTTCACTCGCCG	TCTGCTGGATTGGTGACTCG	0.350709	GTGAAGTTGAAAGGCCCAGC	AACAGCCTTCGTCCTTCTGG	0.350709	GCTGGTGAAGTTGAAAGGCC	AACAGCCTTCGTCCTTCTGG	0.421062	GCACCTGTTTTTCACTCGCC	GATGGTACGGAGTCTGCTGG
NCU00037T1	4	5	NCU00037T1_input.txt	NCU00037T1_output.txt	0.144519	CACCTGTTTTTCACTCGCCG	GATGGTACGGAGTCTGCTGG	0.288772	CACCTGTTTTTCACTCGCCG	TCTGCTGGATTGGTGACTCG	0.350709	GTGAAGTTGAAAGGCCCAGC	AACAGCCTTCGTCCTTCTGG	0.350709	GCTGGTGAAGTTGAAAGGCC	AACAGCCTTCGTCCTTCTGG	0.421062	GCACCTGTTTTTCACTCGCC	GATGGTACGGAGTCTGCTGG
NCU00038T0	2	5	NCU00038T0_input.txt	NCU00038T0_output.txt	0.645505	TGCTGGACCCAATCAGTAGC	TACCATTTCCGAGTGCTGCC	0.714025	TTGGACTTGAGCATGGTCGG	TACCATTTCCGAGTGCTGCC	0.784575	TGCTGGACCCAATCAGTAGC	CGAGGAACAGGCAGCTATGG	0.853095	TTGGACTTGAGCATGGTCGG	CGAGGAACAGGCAGCTATGG	0.927334	GTGAGAGTTCCTCCTCCTGC	TACCATTTCCGAGTGCTGCC
NCU00039T0	2	5	NCU00039T0_input.txt	NCU00039T0_output.txt	0.350761	CTGAGGAAACAGGTCCGAGG	GCGAATTGGGGGAAGAATGC	0.564508	CTGAGGAAACAGGTCCGAGG	ATGATTCGACCTCGTACGCG	0.568946	CTGAGGAAACAGGTCCGAGG	TGTGGATGTGTACGCCAAGG	0.629537	CTGAGGAAACAGGTCCGAGG	CGAATTGGGGGAAGAATGCG	0.646811	CTGAGGAAACAGGTCCGAGG	AGTGTAAGGTTTGGGGGACG
NCU00040T0	2	5	NCU00040T0_input.txt	NCU00040T0_output.txt	0.072391	AACCGTGATCTGCTGTGAGG	TTGACCAAAGATCCGAGGGC	0.279075	GGTTGGATTGTCGCAAAGGG	TTGACCAAAGATCCGAGGGC	0.287033	AACCGTGATCTGCTGTGAGG	GATCAAGATGAGGACGGGGC	0.423959	GTTGGATTGTCGCAAAGGGC	TTGACCAAAGATCCGAGGGC	0.487935	AACCGTGATCTGCTGTGAGG	GAGTTACTCTCCGTCCACCG
NCU00041T0	3	5	NCU00041T0_input.txt	NCU00041T0_output.txt	0.202311	GAGGATTCCGGTTAGCCAGG	GAAACGCTGAACTGATCGCC	0.282884	GAGGATTCCGGTTAGCCAGG	GTGACTCGAATGTCCTCCCC	0.346551	CCGACTACGTGAGGACTTGG	GTGACTCGAATGTCCTCCCC	0.353806	GAGGATTCCGGTTAGCCAGG	CGAAACGCTGAACTGATCGC	0.42944	GAGGATTCCGGTTAGCCAGG	ATGTCCTCCCCTTTTGTCGC
NCU00042T0	2	5	NCU00042T0_input.txt	NCU00042T0_output.txt	0.133138	TTCCTCGTGTTACCATCCGC	GTCGACGATAAAAGTGCCGC	0.282227	TTCCTCGTGTTACCATCCGC	GAGTGGTGGTAGAAGCTCGG	0.282227	TTCCTCGTGTTACCATCCGC	GGAGTGGTGGTAGAAGCTCG	0.283137	TTCCTCGTGTTACCATCCGC	GCCGAGAGAAGTGGAGAAGG	0.424274	CAAGAGGCCTCCATCTACGC	GCCGAGAGAAGTGGAGAAGG
NCU00043T0	6	5	NCU00043T0_input.txt	NCU00043T0_output.txt	0.423978	TCTGTTTCTTCTCTGCGGGC	GGCATACGGTGACTGAGAGG	0.568506	TCTGTTTCTTCTCTGCGGGC	TCGAGAAAGAGGAGGCAAGC	0.63746	TCTGTTTCTTCTCTGCGGGC	GTGAAAACGTGAACTGGCGG	0.849454	TCTGTTTCTTCTCTGCGGGC	GCATACGGTGACTGAGAGGC	0.974094	TCTGTTTCTTCTCTGCGGGC	CGTGAAAACGTGAACTGGCG
NCU00045T0	2	5	NCU00045T0_input.txt	NCU00045T0_output.txt	0.356764	AGAAGGCAAGAAGAAGCGGG	TGGGTTCCACTCATGTGTCG	0.421614	CGTAGATATGCGACCGTGGG	TGGGTTCCACTCATGTGTCG	0.491068	GTAGGCCTGAAGACGTGACG	TGGGTTCCACTCATGTGTCG	0.581947	AGAAGGCAAGAAGAAGCGGG	AATGGATGGAGCTGGGTTCC	0.646797	CGTAGATATGCGACCGTGGG	AATGGATGGAGCTGGGTTCC
NCU00046T1	3	5	NCU00046T1_input.txt	NCU00046T1_output.txt	0.682685	GAGTTTGCGGGAGTTTGTCG	ACGCCTCGATTTGATGTTGC	0.830437	GTTTGTCGTGGCGAAAGTCG	ACGCCTCGATTTGATGTTGC	1.04617	GAGTTTGCGGGAGTTTGTCG	GAAGGGGAGAATTTGTGCGG	1.07922	GGTAGAGAGGTGCGTTTCCC	TCCAACCTAGAGCACGAGGG	1.11408	TGCGGTCTGTAGAGTTTGCG	ACGCCTCGATTTGATGTTGC
NCU00046T0	2	5	NCU00046T0_input.txt	NCU00046T0_output.txt	1.05447	GGAGTGCTGGAGAAACCACC	ACGCCTCGATTTGATGTTGC	1.21518	AAGATGGACGATGGGATGGG	ACGCCTCGATTTGATGTTGC	1.3972	GAAACCACCAAGAACGACCC	ACGCCTCGATTTGATGTTGC	1.41795	GGAGTGCTGGAGAAACCACC	GAAGGGGAGAATTTGTGCGG	1.57761	GGAGTGCTGGAGAAACCACC	TCCAACCTAGAGCACGAGGG
NCU00047T0	2	5	NCU00047T0_input.txt	NCU00047T0_output.txt	0.216035	CCCAGTCTCCCACAAAGACC	TTCGTGGTTTTGTGGTTGCG	0.274578	GAGTTCACTCGATTTGGCGC	TTCGTGGTTTTGTGGTTGCG	0.414031	GAGTTCACTCGATTTGGCGC	CCACCACCATTCAAACACGC	0.429952	CCCAGTCTCCCACAAAGACC	TTTAGCTAGCCTCCATCCGC	0.605776	GAGTTCACTCGATTTGGCGC	GAGTTTGTGCAGACAGAGCG
NCU00048T0	4	5	NCU00048T0_input.txt	NCU00048T0_output.txt	0.066239	CAAACTGTTGCTCCCTTGGC	AGCTTCCATTGGAGAAGCCC	0.209459	TTAGACATGCTGAGACGCCC	AGCTTCCATTGGAGAAGCCC	0.415772	CAAACTGTTGCTCCCTTGGC	CATTGGAGAAGCCCATTCGC	0.497734	TGTTCGGAATCGGATCCTGG	AGCTTCCATTGGAGAAGCCC	0.497828	CAAACTGTTGCTCCCTTGGC	ACAAGGTTGCAAAAGCCAGG
NCU00050T0	2	5	NCU00050T0_input.txt	NCU00050T0_output.txt	0.639477	GTGGATGCTGATGAGGGTCG	CAAGGTCTGCCACTAGAGCC	0.707673	GCTGATGAGGGTCGATGAGC	CAAGGTCTGCCACTAGAGCC	0.708991	TGTCAAGAAGTCTGGCTGCG	CAAGGTCTGCCACTAGAGCC	0.709136	GTGGATGCTGATGAGGGTCG	CTGCCACTAGAGCCTTCTGG	0.77648	AACCCAGAAAAAGCTGTCGC	CAAGGTCTGCCACTAGAGCC
NCU00051T0	1	5	NCU00051T0_input.txt	NCU00051T0_output.txt	0.825868	CAAGGTCTATCTGAGGGGCG	CGCTAATATTCGCACTCGGC	0.971014	GCCGAGTGCGAATATTAGCG	AGCAGCTTTGGACACACTCC	1.16874	CTCAGGAGGTCGTTCTACCG	CGCTAATATTCGCACTCGGC	1.18881	TATGACTTCTGGATGGGCGC	CAACCGCAACTCCTTTCGC	1.18881	TATGACTTCTGGATGGGCGC	GCAACCGCAACTCCTTTCG
NCU00052T0	2	5	NCU00052T0_input.txt	NCU00052T0_output.txt	1.13914	AGAATAAGGTCGGGTAGCCG	GGAGTCGTCGAAGGACATCC	1.14564	AGAATAAGGTCGGGTAGCCG	GGTGGGGGTATTTGGAGTCG	1.21737	AGAATAAGGTCGGGTAGCCG	GGGGGTATTTGGAGTCGTCG	1.25507	CCAGCGGCGACAGAATAAGG	GGAGTCGTCGAAGGACATCC	1.35833	AGAATAAGGTCGGGTAGCCG	TTCCAAAAATCCTTGGCGGC
NCU00054T0	6	5	NCU00054T0_input.txt	NCU00054T0_output.txt	0.217916	ACAAGACTATCACCGACGCG	ACATTGGGAGCCTTCTGTGG	0.350402	ACAAGACTATCACCGACGCG	GCGAAAAGGATGGTGAAGGC	0.436685	TTGACCCACAAGCAGAGAGG	ACATTGGGAGCCTTCTGTGG	0.569171	TTGACCCACAAGCAGAGAGG	GCGAAAAGGATGGTGAAGGC	0.626972	ACAAGACTATCACCGACGCG	CGCGAAAAGGATGGTGAAGG
NCU00055T0	2	5	NCU00055T0_input.txt	NCU00055T0_output.txt	0.917379	ACTGAGAAGAGGTGAAGGCG	AGGTGCTGTTGAAACATGCG	0.996449	ACTGAGAAGAGGTGAAGGCG	ACTGTGGAGCGATATGAGCC	1.0433	TAGTTGTTCTTCGGCTCGCG	AGGTGCTGTTGAAACATGCG	1.0509	CTGAGAAGAGGTGAAGGCGC	AGGTGCTGTTGAAACATGCG	1.05317	TAGTTGTTCTTCGGCTCGCG	CTCGGGGGAAGAAACTGTGG
NCU00056T0	3	5	NCU00056T0_input.txt	NCU00056T0_output.txt	0.059673	CGACGAGTCCAGGATTACGG	TTGACTTCCTTTTGCTGCGC	0.065909	CGACGAGTCCAGGATTACGG	GGTCAAGTTGAGAGTGGGGG	0.067009	CGACGAGTCCAGGATTACGG	CAAAGCTGTTGGACATGGCC	0.067871	GGGTGAAGAAGGAGTGGACG	TTGACTTCCTTTTGCTGCGC	0.074107	GGGTGAAGAAGGAGTGGACG	GGTCAAGTTGAGAGTGGGGG
NCU00057T0	2	5	NCU00057T0_input.txt	NCU00057T0_output.txt	0.135641	CGACTACACCATCACTCCCG	GAGAAGGTTGGGAGAAGGCC	0.214067	GCCGACTACACCATCACTCC	GAGAAGGTTGGGAGAAGGCC	0.352023	CGACTACACCATCACTCCCG	CCCAGGTTGAGAAGGTTGGG	0.42119	CGACTACACCATCACTCCCG	GGTGGAAGAAGTGGTCGACC	0.421452	CGACTACACCATCACTCCCG	CCTGGTGGAAGAAGTGGTCG
NCU00059T0	2	5	NCU00059T0_input.txt	NCU00059T0_output.txt	0.289158	GCTTGATCGGCATTTTGGGG	CAACATGGCAGTGACGAAGC	0.289158	GGCTTGATCGGCATTTTGGG	CAACATGGCAGTGACGAAGC	0.289158	GGGCTTGATCGGCATTTTGG	CAACATGGCAGTGACGAAGC	0.417391	GCTTGATCGGCATTTTGGGG	GGTTCAACATGGCAGTGACG	0.417391	GGCTTGATCGGCATTTTGGG	GGTTCAACATGGCAGTGACG
NCU00060T2	2	5	NCU00060T2_input.txt	NCU00060T2_output.txt	0.566901	TGATTCCGTCACGTCTTCCG	GCAAGTGATTAGGGCCAAGC	0.717588	TGATTCCGTCACGTCTTCCG	TGGATGAAGTGGACAGGTCG	0.852555	TGATTCCGTCACGTCTTCCG	GGCCAAGCAGATCACATTCC	0.979807	CAAGTGAGAGTGCAAAGGCG	GGCCAAGCAGATCACATTCC	1.00152	TGATTCCGTCACGTCTTCCG	TGGGTTTTTATGGAAGCCGC
NCU00060T1	2	5	NCU00060T1_input.txt	NCU00060T1_output.txt	0.566901	TGATTCCGTCACGTCTTCCG	GCAAGTGATTAGGGCCAAGC	0.717588	TGATTCCGTCACGTCTTCCG	TGGATGAAGTGGACAGGTCG	0.852555	TGATTCCGTCACGTCTTCCG	GGCCAAGCAGATCACATTCC	0.979807	CAAGTGAGAGTGCAAAGGCG	GGCCAAGCAGATCACATTCC	1.00152	TGATTCCGTCACGTCTTCCG	TGGGTTTTTATGGAAGCCGC
NCU00060T0	1	5	NCU00060T0_input.txt	NCU00060T0_output.txt	0.142272	AGCACTTCTTCGGTAGTGGC	CTCCACCTGATTCCGCTACC	0.208687	AGCACTTCTTCGGTAGTGGC	CTACACTCAGACTGGTCGGC	0.276494	GTAGCGGAATCAGGTGGAGG	CTACACTCAGACTGGTCGGC	0.428668	GTAGCGGAATCAGGTGGAGG	TTCTTCCCGGCACAGTAAGG	0.496833	GTAGCGGAATCAGGTGGAGG	GCCCTTCAACTCTTCCTCCG
NCU00061T0	1	5	NCU00061T0_input.txt	NCU00061T0_output.txt	0.444856	AGGGAGAGGGATGAGGATGG	ATCCAAGCAACCAACCCTCC	0.646459	AGGGAGAGGGATGAGGATGG	CCCCAGAAATCAAAGCGAGC	1.06054	AACGCCACGGATGAAAATCC	ATCCAAGCAACCAACCCTCC	1.19852	AGGGAGAGGGATGAGGATGG	TATCCAAGCAACCAACCCTCC	1.24861	TAACGGGGCAATGAGGATGG	GCTTCTCTCTACCACAACCCC
NCU00064T0	5	5	NCU00064T0_input.txt	NCU00064T0_output.txt	0.216481	CCTTCTATGAGACGTGGCCC	CACGTTGAACCGCTGTAACG	0.221498	CAATCGCTTGACACCTGTGC	CACGTTGAACCGCTGTAACG	0.287202	TGCCTTCTATGAGACGTGGC	CACGTTGAACCGCTGTAACG	0.289245	CAATCGCTTGACACCTGTGC	GCTGGAAGCGACAAAATCCG	0.361651	CCTCAGGGATCCATGAAGCG	CACGTTGAACCGCTGTAACG
NCU00065T0	2	5	NCU00065T0_input.txt	NCU00065T0_output.txt	0.545842	GAACGAAGCTTCATGGCAGG	GAGTCACGGTATTTTGGCGC	0.625444	CTGCGACAACAGCTTCTTCG	TATGTTGTTCATCGGCGGGG	0.912325	GAACGAAGCTTCATGGCAGG	TATGTTGTTCATCGGCGGGG	0.968999	CTGCGACAACAGCTTCTTCG	GGAGAAACGATCGGGTCAGC	0.9698	GAACGAAGCTTCATGGCAGG	CACGGTATTTTGGCGCTTCG
NCU00066T0	1	5	NCU00066T0_input.txt	NCU00066T0_output.txt	0.062913	TTCGCCTGGTGATCGATACG	AGTCAGTTCTCAGCACACCG	0.357164	TGGCCACTAGAATCTGGTGC	AAGGAAGTTTTGGTTGCGGC	0.502439	AAGAGGAGGTCACCAACTGC	AAGGAAGTTTTGGTTGCGGC	0.556304	TGTCGTCTCAAGATCTCGCC	AAGGAAGTTTTGGTTGCGGC	0.563878	GAAGGAGGTGAGGGTGTACG	AGTCAGTTCTCAGCACACCG
NCU00067T0	3	5	NCU00067T0_input.txt	NCU00067T0_output.txt	0.145521	TTGAACACTCGGCTAACCCC	CGTTTTGCAAGGGGTGATCG	0.219007	AGCTCGACAAACTCGTAGGC	CGTTTTGCAAGGGGTGATCG	0.279375	TTGAACACTCGGCTAACCCC	GTTTTGCAAGGGGTGATCGG	0.352861	AGCTCGACAAACTCGTAGGC	GTTTTGCAAGGGGTGATCGG	0.356861	TTGAACACTCGGCTAACCCC	GATGAGGATCACGGGGATGC
NCU00068T1	3	5	NCU00068T1_input.txt	NCU00068T1_output.txt	0.506187	TGTCCTTGCCATTCTTCCGG	GGGCTAGGATGGAGTTTGGG	0.506187	TGTCCTTGCCATTCTTCCGG	GGGGCTAGGATGGAGTTTGG	0.636649	CGAGCACAGAGGATCATCCG	GACACTGGGCAAATGTTGGG	0.636649	CGAGCACAGAGGATCATCCG	GGACACTGGGCAAATGTTGG	0.640576	TGTCCTTGCCATTCTTCCGG	GACACTGGGCAAATGTTGGG
NCU00068T0	3	5	NCU00068T0_input.txt	NCU00068T0_output.txt	0.506187	TGTCCTTGCCATTCTTCCGG	GGGCTAGGATGGAGTTTGGG	0.506187	TGTCCTTGCCATTCTTCCGG	GGGGCTAGGATGGAGTTTGG	0.636649	CGAGCACAGAGGATCATCCG	GACACTGGGCAAATGTTGGG	0.636649	CGAGCACAGAGGATCATCCG	GGACACTGGGCAAATGTTGG	0.640576	TGTCCTTGCCATTCTTCCGG	GACACTGGGCAAATGTTGGG
NCU00069T0	2	5	NCU00069T0_input.txt	NCU00069T0_output.txt	0.429378	TCGCAGGCTATGGTAAACCC	GATATGCCGGACTGTCACCC	0.491257	TCGCAGGCTATGGTAAACCC	GCAACCCACATGATATGCCG	0.565946	TCGCAGGCTATGGTAAACCC	CTCGCTTTTGCTTGTCTGCC	0.643503	TCGCAGGCTATGGTAAACCC	TGATATGCCGGACTGTCACC	0.76772	TCGCAGGCTATGGTAAACCC	TCTCGCTTTTGCTTGTCTGC
NCU00070T0	2	5	NCU00070T0_input.txt	NCU00070T0_output.txt	0.274103	TGGTAGTCGTGGCGTTATCG	TCCCATAGCGGAAGTTGACG	0.565448	TGGTAGTCGTGGCGTTATCG	ATGGCCCTTGTTATGGAGCG	0.774049	AACACTTGGTAGTCGTGGCG	TCCCATAGCGGAAGTTGACG	0.834272	TAGTCGTGGCGTTATCGAGG	TCCCATAGCGGAAGTTGACG	0.888728	ATGATGTCGTCGTTTCGTGC	TCCCATAGCGGAAGTTGACG
NCU00071T0	4	5	NCU00071T0_input.txt	NCU00071T0_output.txt	0.832528	TACCCGTTGATGGTGATGGC	GTATCAAACCGAACAGGGCG	0.924236	TACCCGTTGATGGTGATGGC	CAGGGCGAGATTGTCCATGG	0.975817	TACCCGTTGATGGTGATGGC	GCCTAACAGCATACGCATCC	1.19178	TACCCGTTGATGGTGATGGC	CGAACAGGGCGAGATTGTCC	1.19976	TACCCGTTGATGGTGATGGC	GGTATCAAACCGAACAGGGC
NCU00072T0	3	5	NCU00072T0_input.txt	NCU00072T0_output.txt	0.839047	GGATGGTAGACAGCGGATGG	GTTCTCTTGGACGCCAATGG	0.839047	GATGGGATGGTAGACAGCGG	GTTCTCTTGGACGCCAATGG	0.839047	GGATGGGATGGTAGACAGCG	GTTCTCTTGGACGCCAATGG	0.840728	TTTCCGTACCAACCCAGAGC	GTTCTCTTGGACGCCAATGG	1.01376	TACCAACCCAGAGCAAGTCC	TTGCGGTTAGGGGATGTTGG
NCU00073T0	3	5	NCU00073T0_input.txt	NCU00073T0_output.txt	1.06147	GGATTGGAAGACACCGACGG	GTGGGGAGCACTGTAGTTGG	1.06147	GGGATTGGAAGACACCGACG	GTGGGGAGCACTGTAGTTGG	1.60029	CGGTCGTGAGGTTTGTTGC	GTGGGGAGCACTGTAGTTGG	1.60822	GGATTGGAAGACACCGACGG	GCAGTCAAAACTCCACGAGG	1.60822	GGGATTGGAAGACACCGACG	GCAGTCAAAACTCCACGAGG
NCU00074T0	2	5	NCU00074T0_input.txt	NCU00074T0_output.txt	0.426592	TACCTACCTACCACTCGCCC	TTGTTGGCGAGGTAGAACCG	0.430129	TTACCAGTCGTTCTCGTCGC	TTGTTGGCGAGGTAGAACCG	0.56209	ACCAGTCGTGCTTACGTACC	TTGTTGGCGAGGTAGAACCG	0.700251	TTACCAGTCGTTCTCGTCGC	CTGCTGAGACTGGTTTGTGC	0.710545	GAAGTCTTCCGCAGAGTGGG	TTGTTGGCGAGGTAGAACCG
NCU00075T0	3	5	NCU00075T0_input.txt	NCU00075T0_output.txt	0.429277	TACAAGGGTGGTTTCGAGCC	GTGGTTGAGGAGCATGAGGG	0.429277	TACAAGGGTGGTTTCGAGCC	GGTGGTTGAGGAGCATGAGG	0.497787	TACAAGGGTGGTTTCGAGCC	GACCTTGGTGGCCAGATACG	0.827025	GGCTTCGTTGATTCTCTCGC	ACTGCATCGAGACGGATTGG	0.906088	ACAGATGTCATGCCTGAGCC	CTTGTCCTTCGTGATGGTGC
NCU00076T1	7	5	NCU00076T1_input.txt	NCU00076T1_output.txt	0.348436	ACTCTCCCTCGATGGTCTCC	AAAGCGAGCATCAAACCAGC	0.621546	ACTCTCCCTCGATGGTCTCC	TCTGGCAATGTTGTAACGCG	0.622488	GGAATACAAGGACCACGGGG	TCTGGCAATGTTGTAACGCG	0.632489	GGTCTCCTTCAGAACGCTGG	AAAGCGAGCATCAAACCAGC	0.706675	GGTCTCCTTCAGAACGCTGG	CACAGGCAGGCAAGAAAAGG
NCU00076T0	7	5	NCU00076T0_input.txt	NCU00076T0_output.txt	0.348436	ACTCTCCCTCGATGGTCTCC	AAAGCGAGCATCAAACCAGC	0.621546	ACTCTCCCTCGATGGTCTCC	TCTGGCAATGTTGTAACGCG	0.622488	GGAATACAAGGACCACGGGG	TCTGGCAATGTTGTAACGCG	0.632489	GGTCTCCTTCAGAACGCTGG	AAAGCGAGCATCAAACCAGC	0.706675	GGTCTCCTTCAGAACGCTGG	CACAGGCAGGCAAGAAAAGG
NCU00077T0	7	5	NCU00077T0_input.txt	NCU00077T0_output.txt	0.279632	GGGAATCGCATTTTCCGTGG	CGAATTTGGGTCTGGCATGC	0.283433	CCCGGATAGAGGTTTGACGG	CGAATTTGGGTCTGGCATGC	0.346043	GGGAATCGCATTTTCCGTGG	ATGCACAGTGCCAATTCTGC	0.349843	CCCGGATAGAGGTTTGACGG	ATGCACAGTGCCAATTCTGC	0.492953	CCCGGATAGAGGTTTGACGG	CTTGTTCGTCACTCCCTCCG
NCU00078T0	4	5	NCU00078T0_input.txt	NCU00078T0_output.txt	0.207847	ATCTTCTTTACCGGCCTGGC	AGCCATACACGACAGTAGCG	0.216762	ATCTTCTTTACCGGCCTGGC	CGTGAAGCCAATGTGAAGCC	0.344318	CAACCTTTCCGTGATTGGGC	AGCCATACACGACAGTAGCG	0.344318	GCCAACCTTTCCGTGATTGG	AGCCATACACGACAGTAGCG	0.353233	CAACCTTTCCGTGATTGGGC	CGTGAAGCCAATGTGAAGCC
NCU00079T0	1	5	NCU00079T0_input.txt	NCU00079T0_output.txt	0.773228	TTCGGTGTTTGATCATGCGC	TCCGTTGTTCCATCACTGCC	0.834485	TTCGGTGTTTGATCATGCGC	ACTGCCGTTGTACTTCGAGC	0.851954	AGATCGGGTGGAGTTGTTCG	TCCGTTGTTCCATCACTGCC	0.913212	AGATCGGGTGGAGTTGTTCG	ACTGCCGTTGTACTTCGAGC	0.966684	TTCGGTGTTTGATCATGCGC	CTCCGTTGTTCCATCACTGC
NCU00080T0	3	5	NCU00080T0_input.txt	NCU00080T0_output.txt	0.135889	AGCACGAACGATATCCCACC	TCTTCGAACACAGTGGGACG	0.138362	AGCACGAACGATATCCCACC	AGCTCTTCGAACACAGTGGG	0.28325	CAGCTGTAGAGAGCTCAGGC	ATAATGTGTCAGGGGTCCGC	0.28471	AGCACGAACGATATCCCACC	ATAATGTGTCAGGGGTCCGC	0.652814	AGCACGAACGATATCCCACC	AGGTTTCTGGGGCATCTAGC
NCU00081T0	6	5	NCU00081T0_input.txt	NCU00081T0_output.txt	0.215133	TCTTGCGGGAGAGTATTGCG	AAGCCTGAGTTCTGTGAGGC	0.276968	AAGGCAATTTGCGAAGGTCG	AAGCCTGAGTTCTGTGAGGC	0.359517	TCTTGCGGGAGAGTATTGCG	TCTAGAATTCAAGCCCCGCC	0.421352	AAGGCAATTTGCGAAGGTCG	TCTAGAATTCAAGCCCCGCC	0.720501	TGATCAGTCACGGGAGGAGG	AAGCCTGAGTTCTGTGAGGC
NCU00082T0	3	5	NCU00082T0_input.txt	NCU00082T0_output.txt	0.148481	TTGCTTTCGCCTCATGTTGC	GTCGTCCACTAGTCACCAGC	0.484331	CGGAATCTCCTTGCTTTCGC	GTCGTCCACTAGTCACCAGC	0.636791	ATCATTTCGTTGCCCTGTGC	GTCGTCCACTAGTCACCAGC	0.699958	GTCCGCGACATACTACACGG	GTCGTCCACTAGTCACCAGC	0.735179	TTGCTTTCGCCTCATGTTGC	TACCTCATTGTGTGTGGGGG
NCU00083T0	2	5	NCU00083T0_input.txt	NCU00083T0_output.txt	0.198944	GAGTTACTTTGCCAGCTGCG	CAGCAGATGCCATGATTGCC	0.209546	GAGTTACTTTGCCAGCTGCG	TGGAGTTGGGAGGAGTAGGG	0.412354	GAGTTACTTTGCCAGCTGCG	TTAAGTTGTCTCGGCCGAGG	0.475999	ATCATCGCGACAACAACAGC	CAGCAGATGCCATGATTGCC	0.507022	GAGTTACTTTGCCAGCTGCG	AGTTGGGAGGAGTAGGGAGG
NCU00084T0	4	5	NCU00084T0_input.txt	NCU00084T0_output.txt	0.559008	TGAGTTTTGCCGTTTGTGCG	GAGGAGATCATGGGGAAGCG	0.717461	TGAGTTTTGCCGTTTGTGCG	AGGGAGAGGAGATCATGGGG	0.857972	TTCCAGTCACTGCTTTGGGC	GAGGAGATCATGGGGAAGCG	0.930815	TTCCAGTCACTGCTTTGGGC	GGAGGAGATTGAGTGGGTGC	0.989068	GTTCCAGTCACTGCTTTGGG	GAGGAGATCATGGGGAAGCG
NCU00085T0	1	5	NCU00085T0_input.txt	NCU00085T0_output.txt	0.144545	CAAGCAGGATGGTCTGAGGG	AAGTAAGGTCTCACTGCCGC	0.210667	ATTGTCCGACTCGATGCTCC	GCCATTCTGTCTCCCAGTCC	0.272216	ATTGTCCGACTCGATGCTCC	GAGTTGGACCAAATCGCTGC	0.281139	AGTCCGGTTGAGTGTGATCG	AAGTAAGGTCTCACTGCCGC	0.282342	ATTGTCCGACTCGATGCTCC	CTTGTCCTAGAGAACCGCCG
NCU00086T0	2	5	NCU00086T0_input.txt	NCU00086T0_output.txt	0.486905	GTGTGCTTCAACAACGAGGG	CTGGTCGTAGTTACAGCCCG	0.5533	GTGTGCTTCAACAACGAGGG	TGCTGGTCGTAGTTACAGCC	0.572222	CAGGGAGTGGTAATAGGCGG	CTGGTCGTAGTTACAGCCCG	0.572222	CCAGGGAGTGGTAATAGGCG	CTGGTCGTAGTTACAGCCCG	0.630576	GTGTGCTTCAACAACGAGGG	TGCCCTTAAAGCTCTGCTGG
NCU00087T0	1	5	NCU00087T0_input.txt	NCU00087T0_output.txt	0.071515	TTGACTTGCTTGCCCATTGC	TTTCTCTTTCCCTTCCGCCC	0.137169	GTTGCTTGGCTTATCGCAGG	TTTCTCTTTCCCTTCCGCCC	0.20714	CTCCCACTTAACCTCGTCCG	AAGCCAAGCAACAGCAATGG	0.276067	TTGACTTGCTTGCCCATTGC	CCTCCTATCGCTGGTCATCG	0.28002	CGATGACCAGCGATAGGAGG	TTTCTCTTTCCCTTCCGCCC
NCU00088T0	3	5	NCU00088T0_input.txt	NCU00088T0_output.txt	1.82943	TGTTTTCGAGGGTGTTGTCG	AAGACCTTGTTCTTGGGCGG	1.90342	AGGTGTTTTTGTTCGACTGCG	TCTGCTGGGATTCCTAAGCC	2.13201	TGTTTTCGAGGGTGTTGTCG	TCTGCTGGGATTCCTAAGCC	2.29344	TGTTTTCGAGGGTGTTGTCG	CAAAGACCTTGTTCTTGGGCG	2.30274	GGTGTTTTTGTTCGACTGCG	TCTGCTGGGATTCCTAAGCC
NCU00089T0	2	5	NCU00089T0_input.txt	NCU00089T0_output.txt	0.07341	TCCCAAGGTACCGTCATTGC	TTCCATGGTGGGAAACGAGG	0.286591	TCCCAAGGTACCGTCATTGC	AGTTGGTCGAAAAGAGGCCC	0.287247	ATCTTTGATCTCTCCCGCGC	TTCCATGGTGGGAAACGAGG	0.295467	TCCCAAGGTACCGTCATTGC	TGGGGATGAGCTTTCCATGG	0.500428	ATCTTTGATCTCTCCCGCGC	AGTTGGTCGAAAAGAGGCCC
NCU00089T1	2	5	NCU00089T1_input.txt	NCU00089T1_output.txt	0.353794	TCTTTCTTGTCGACGGTCCC	TTCCATGGTGGGAAACGAGG	0.429799	ACCCGGAAAGATATTGGGCG	AGTTGGTCGAAAAGAGGCCC	0.508387	TTGGGCGGAATAAGGAAGGG	AGTTGGTCGAAAAGAGGCCC	0.566974	TCTTTCTTGTCGACGGTCCC	AGTTGGTCGAAAAGAGGCCC	0.575851	TCTTTCTTGTCGACGGTCCC	TGGGGATGAGCTTTCCATGG
NCU00089T2	2	5	NCU00089T2_input.txt	NCU00089T2_output.txt	0.295206	TTGGGCGGAATAAGGAAGGG	TTCCATGGTGGGAAACGAGG	0.353794	TCTTTCTTGTCGACGGTCCC	TTCCATGGTGGGAAACGAGG	0.429799	ACCCGGAAAGATATTGGGCG	AGTTGGTCGAAAAGAGGCCC	0.508387	TTGGGCGGAATAAGGAAGGG	AGTTGGTCGAAAAGAGGCCC	0.566974	TCTTTCTTGTCGACGGTCCC	AGTTGGTCGAAAAGAGGCCC
NCU00089T3	2	5	NCU00089T3_input.txt	NCU00089T3_output.txt	0.216619	ACCCGGAAAGATATTGGGCG	TTCCATGGTGGGAAACGAGG	0.288103	GTTCAGGGTGTAGAGCTGGG	TTCCATGGTGGGAAACGAGG	0.295206	TTGGGCGGAATAAGGAAGGG	TTCCATGGTGGGAAACGAGG	0.355528	GTAGTATCCGGACTGCAGCG	TTCCATGGTGGGAAACGAGG	0.429799	ACCCGGAAAGATATTGGGCG	AGTTGGTCGAAAAGAGGCCC
NCU00090T0	3	5	NCU00090T0_input.txt	NCU00090T0_output.txt	0.549821	AGTTCCACTGGCATGTGAGG	GTGAAAAATGGCGGCAAAGC	0.569418	AGTTCCACTGGCATGTGAGG	AGATGGTGAAAAATGGCGGC	0.576354	AGTTCCACTGGCATGTGAGG	GGGAGTGTCTGACCTCATGG	0.980663	AGTTCCACTGGCATGTGAGG	TGAAAAATGGCGGCAAAGCG	0.987604	AAGGTTGTTGGTGCTCTTGC	GTTTGTGTGGAATCTGGCCG
NCU00091T1	5	5	NCU00091T1_input.txt	NCU00091T1_output.txt	0.359225	ATCATCCCGCCATCTGAAGC	AGCACTTACCATATGGGCCG	0.567822	ATCTGAAGCTGCTTCGTCGG	AGCACTTACCATATGGGCCG	0.752916	CATCTGAAGCTGCTTCGTCG	AGCACTTACCATATGGGCCG	1.18909	TCTGAAGCTGCTTCGTCGG	AGCACTTACCATATGGGCCG	1.25551	TCATCCCGCCATCTGAAGC	AGCACTTACCATATGGGCCG
NCU00091T0	4	5	NCU00091T0_input.txt	NCU00091T0_output.txt	0.290845	ATCATCCCGCCATCTGAAGC	AAAGGGGATTCCACTGCTGG	0.356807	ATCATCCCGCCATCTGAAGC	TCGGTAGATGAGTGGGGAGG	0.499441	ATCTGAAGCTGCTTCGTCGG	AAAGGGGATTCCACTGCTGG	0.500778	GGTCAGGAGCATGTGAGTGG	AGCACTTACCATATGGGCCG	0.565404	ATCTGAAGCTGCTTCGTCGG	TCGGTAGATGAGTGGGGAGG
NCU00092T0	2	5	NCU00092T0_input.txt	NCU00092T0_output.txt	0.205039	CGTGTCAGAGCAATTGAGCG	CGGCTTCGTCTTTGGTTTCG	0.290027	GTGTCAGAGCAATTGAGCGC	CGGCTTCGTCTTTGGTTTCG	0.290027	GCGTGTCAGAGCAATTGAGC	CGGCTTCGTCTTTGGTTTCG	0.422925	AAGAACGAAAAGCTGCCTGC	CGGCTTCGTCTTTGGTTTCG	0.491186	AAGAACGAAAAGCTGCCTGC	TTTTAGCCTGGCGATCTCGG
NCU00093T0	1	5	NCU00093T0_input.txt	NCU00093T0_output.txt	0.210258	CCCATAGAAAGCGTGGGAGG	AATGGCTATGGGGGTTTGGG	0.212548	CCCATAGAAAGCGTGGGAGG	CTATGGGGGTTTGGGTCACC	0.282071	TGAATGAGGTCATCGAGGCG	CCTCCCACGCTTTCTATGGG	0.357286	AGATGACTGGTGCCAGAACG	CATTCAAACAAACCGCCCCC	0.360396	CCCATAGAAAGCGTGGGAGG	CACCCCCTCTATCACTTGGC
NCU00095T0	2	5	NCU00095T0_input.txt	NCU00095T0_output.txt	0.206636	TCTCATGCCTTGGTCGTACG	ACTTGAAGTGGACCTGCTCG	0.344913	CGTCTTTGTCAACTTGGGCC	ACTTGAAGTGGACCTGCTCG	0.346285	TCTCATGCCTTGGTCGTACG	CTCGAGTTGGGTAGAGGTGC	0.350009	TCGAAAGCTACGAGATCGCG	ACTTGAAGTGGACCTGCTCG	0.35327	TCGTACGTGGCTGAACAAGG	ACTTGAAGTGGACCTGCTCG
NCU00096T0	3	5	NCU00096T0_input.txt	NCU00096T0_output.txt	0.271557	CCGCTTTGTCGTTTCCTTCC	ACAGACCGCTTGTTCTGAGG	0.272265	CCGCTTTGTCGTTTCCTTCC	AGGTGTCATCATGCTGGTGG	0.281519	GACATGGAAAAAGGCCAGCC	ACAGACCGCTTGTTCTGAGG	0.282227	GACATGGAAAAAGGCCAGCC	AGGTGTCATCATGCTGGTGG	0.487836	CCGCTTTGTCGTTTCCTTCC	ACGAAAGCTGTCCTTGTCCC
NCU00097T0	3	5	NCU00097T0_input.txt	NCU00097T0_output.txt	0.141978	GAGATTCTGCTGGGATCCGG	ATTTAAACCTCTCGGGGCCG	0.142319	GAGATTCTGCTGGGATCCGG	TCCTTGATTACAGCAGCCGG	0.146448	GAGATTCTGCTGGGATCCGG	AGCTATGGGCATGGACATGG	0.213569	GAGATTCTGCTGGGATCCGG	AATATGCCACCCCCATGAGC	0.275544	GCCACGTCTCTTGTTCTTGC	TCACAGCCATTTTCCTCCCC
NCU00099T0	2	5	NCU00099T0_input.txt	NCU00099T0_output.txt	0.206144	CAGCCTTTACGCAGATTGCC	TCTGAGTGTCCAACAGCACC	0.285802	TTAACATACCTGCGGCGAGG	TCTGAGTGTCCAACAGCACC	0.407196	CAGCCTTTACGCAGATTGCC	GTGTCCAACAGCACCTTTCG	0.425455	TTAACATACCTGCGGCGAGG	CAAGATTTCCAAACGGGGGC	0.486855	TTAACATACCTGCGGCGAGG	GTGTCCAACAGCACCTTTCG
NCU00100T0	6	5	NCU00100T0_input.txt	NCU00100T0_output.txt	0.714019	CATCGGAGGGGGATCTTTCG	CTGGGAAAGGTTAAGGGGCG	0.736375	CATCGGAGGGGGATCTTTCG	TCTGGGAAAGGTTAAGGGGC	0.832834	CATCGGAGGGGGATCTTTCG	GGTTCAGTTCATGTCAGCCG	0.854132	CATCGGAGGGGGATCTTTCG	TGTTGGGTGCCGTTTGTAGG	0.977765	CCTGGGTTAGGGGCAATAGC	GGTTCAGTTCATGTCAGCCG
NCU00101T0	2	5	NCU00101T0_input.txt	NCU00101T0_output.txt	0.646716	CCATCTGTTCTACACCCCGG	GGGGAAAGGTCTACCGATGG	0.718943	TCAGTGCGAAAACCCAGAGG	GGGGAAAGGTCTACCGATGG	0.852025	CCATCTGTTCTACACCCCGG	GAGAGAAACGGTCCCTTGGC	0.863165	CCATCTGTTCTACACCCCGG	TGAGAGAAACGGTCCCTTGG	0.926091	GCAATCACCCCTTTGCTAGC	GGGGAAAGGTCTACCGATGG
NCU00102T0	4	5	NCU00102T0_input.txt	NCU00102T0_output.txt	0.566658	AGGAGGCGTTTGAGAAGTGG	ATTCTTGTCGACCGTCTCCC	0.569945	ACCCCAAGATGCTCAAGTGG	ATTCTTGTCGACCGTCTCCC	0.635321	TGATGCGATTGGGAGTACCG	ATTCTTGTCGACCGTCTCCC	0.635871	GATGAGAGCCAGAGGACAGC	ATTCTTGTCGACCGTCTCCC	0.706004	AGGAGGCGTTTGAGAAGTGG	AGTCGGCCACATTCTTGTCG
NCU00103T0	2	5	NCU00103T0_input.txt	NCU00103T0_output.txt	0.360511	AAGCAAGTCGACTCGGATCG	GTCCATGCCACCCTTCTAGG	0.797618	AAGCAAGTCGACTCGGATCG	TAAGACAGTCCATGCCACCC	0.981768	AAGCAAGTCGACTCGGATCG	GTCGATTGACCTCGCTGACC	1.12009	GTATACAGGTAGGCGGCAGG	GTCGATTGACCTCGCTGACC	1.18344	AAGCAAGTCGACTCGGATCG	TTAAGACAGTCCATGCCACCC
NCU00104T0	1	5	NCU00104T0_input.txt	NCU00104T0_output.txt	0.070837	AGTGTGCGAGACTCTGTTGG	AAGCCTCACGTCACACTAGC	0.080141	AAGCTAGTGTGACGTGAGGC	ACTCCTTCTGACCTCTCCCC	0.277971	CTTGGTGGGGAGAGAAGTCG	TATGATGTCGTCGCTTCCCG	0.282151	TATTCGTGAGCCTTGGTGGG	TATGATGTCGTCGCTTCCCG	0.495154	AAGCTAGTGTGACGTGAGGC	CAACTCGCGACTTCTCTCCC
NCU00105T0	5	5	NCU00105T0_input.txt	NCU00105T0_output.txt	0.281638	CTTCCTCTACGGCTCGAACG	CGATACCCGTGGGATCAAGG	0.353404	CGCCCGTCATAAGATCTGGG	CGATACCCGTGGGATCAAGG	0.358447	ATCTGGGTCAAGGACAACGG	CGATACCCGTGGGATCAAGG	0.422895	ACGCCCGTCATAAGATCTGG	CGATACCCGTGGGATCAAGG	0.427124	CTTCCTCTACGGCTCGAACG	AACCAGCAAAGAGGGTGTCC
NCU00106T0	6	5	NCU00106T0_input.txt	NCU00106T0_output.txt	0.766749	GGATCACGCCCATATCGAGC	CGTAAGTCGGGATCTGGACG	0.91256	GGATCACGCCCATATCGAGC	TTGCGTAAGTCGGGATCTGG	0.942756	GCGTATCGTTCTCGTTGACG	CAACGAGGTCGAGAGGATCC	1.05693	GGATCACGCCCATATCGAGC	TGAGTGTTGCGTAAGTCGGG	1.08331	GCGTATCGTTCTCGTTGACG	CGAACAATGGCTTCCACAGG
NCU00107T0	2	5	NCU00107T0_input.txt	NCU00107T0_output.txt	0.217761	TGGAAGGTGGATTGGTTCGG	TGCCATAACCGACTGGATGG	0.354693	TGGAAGGTGGATTGGTTCGG	CCTCGGACAATAGACTCGCG	0.354837	CAGGGTGGTGGGTTTAGTCC	CCTCGGACAATAGACTCGCG	0.411306	TGGAAGGTGGATTGGTTCGG	GTAAGCGTCCAATTGCCTCG	0.41145	CAGGGTGGTGGGTTTAGTCC	GTAAGCGTCCAATTGCCTCG
NCU00108T0	4	5	NCU00108T0_input.txt	NCU00108T0_output.txt	1.18707	GGCGGATGAAACAATGGTCG	CGCCACAAGATCAGAGCTGG	1.2328	GGCGGATGAAACAATGGTCG	GTATTGTCAAGGGGAGGAGGC	1.23779	GGCGGATGAAACAATGGTCG	CGTATTGTCAAGGGGAGGAGG	1.31202	GGCGGATGAAACAATGGTCG	TATTGTCAAGGGGAGGAGGC	1.46449	TCGTCGACTCTACGAATGCC	CGCCACAAGATCAGAGCTGG
NCU00109T0	2	5	NCU00109T0_input.txt	NCU00109T0_output.txt	0.274614	CTGTGCCGGATGTTTATGCG	TAACGCTCTCAACTCCCTGC	0.357575	CTGTGCCGGATGTTTATGCG	ACCTGATCCAGTTTGAGGCC	0.414763	GTTGGATAACGTGCTGGTGC	TAACGCTCTCAACTCCCTGC	0.430995	AGCGAGCTAGATGACAACGG	ACCTGATCCAGTTTGAGGCC	0.437733	AGCTAGATGACAACGGGTGC	ACCTGATCCAGTTTGAGGCC
NCU00109T1	3	5	NCU00109T1_input.txt	NCU00109T1_output.txt	0.274614	CTGTGCCGGATGTTTATGCG	TAACGCTCTCAACTCCCTGC	0.357575	CTGTGCCGGATGTTTATGCG	ACCTGATCCAGTTTGAGGCC	0.414763	GTTGGATAACGTGCTGGTGC	TAACGCTCTCAACTCCCTGC	0.430995	AGCGAGCTAGATGACAACGG	ACCTGATCCAGTTTGAGGCC	0.437733	AGCTAGATGACAACGGGTGC	ACCTGATCCAGTTTGAGGCC
NCU00110T0	1	5	NCU00110T0_input.txt	NCU00110T0_output.txt	0.282577	CTGGGGTTGTCGATATCGGG	CTCCGATCTACCTGCAACGG	0.282577	CTGGGGTTGTCGATATCGGG	CCTCCGATCTACCTGCAACG	0.282577	CCTGGGGTTGTCGATATCGG	CTCCGATCTACCTGCAACGG	0.282577	CCTGGGGTTGTCGATATCGG	CCTCCGATCTACCTGCAACG	0.284713	CTGGGGTTGTCGATATCGGG	GGAAACTGAACAGGACCCCC
NCU00111T0	3	5	NCU00111T0_input.txt	NCU00111T0_output.txt	0.152918	CTTTTCCAAGACGCTCGTGC	GCCATTTTGTGTTGCAACGC	0.283349	CGGTATGACTACCACCCAGC	ATGCCTACCAAGTCGATGCC	0.412547	CTAATGTCGACTTGTGCCGC	GCCATTTTGTGTTGCAACGC	0.412547	GCTAATGTCGACTTGTGCCG	GCCATTTTGTGTTGCAACGC	0.426999	CAAGACGCTCGTGCTTTTGG	GCCATTTTGTGTTGCAACGC
NCU00112T0	4	5	NCU00112T0_input.txt	NCU00112T0_output.txt	0.498478	AATACCGCAGTGTCCAGAGC	TGTCTTGATGCCGACTCTGC	0.628629	AAAATTGTGCGCCTGAGTCG	TGTCTTGATGCCGACTCTGC	0.77999	CCCTTTCGGGCTTGTAGTGG	ATGTAGCGAAAGGAGCGAGG	0.848191	AAGACTTCCTCTCGGCATCG	TGTCTTGATGCCGACTCTGC	0.912843	TGTAGTGGATGATTGCGCCG	ATGTAGCGAAAGGAGCGAGG
NCU00114T0	5	5	NCU00114T0_input.txt	NCU00114T0_output.txt	0.137165	GATCACCTCCTGCTCTTCGG	CCACTGGAGGAGATCGATGC	0.212262	GGGACATGATCACCTCCTGC	CCACTGGAGGAGATCGATGC	0.422467	GATCACCTCCTGCTCTTCGG	CACTGGAGGAGATCGATGCG	0.497564	GGGACATGATCACCTCCTGC	CACTGGAGGAGATCGATGCG	0.571321	GATCACCTCCTGCTCTTCGG	ATTGCCACTGGAGGAGATCG
NCU00115T0	2	5	NCU00115T0_input.txt	NCU00115T0_output.txt	0.637707	GCAAGCAATTGGTGAGAGGG	AACAGTATCCCTTGTCCGCG	0.640939	ACAAGCCGAGTACAGAAGCC	ATGTCACAGAACTGGTGCCG	0.782769	ATCTCAGCATCGGACAAGCC	ATGTCACAGAACTGGTGCCG	0.829873	ACAAGCCGAGTACAGAAGCC	CGATGTCACAGAACTGGTGC	0.971702	ATCTCAGCATCGGACAAGCC	CGATGTCACAGAACTGGTGC
NCU00116T1	5	5	NCU00116T1_input.txt	NCU00116T1_output.txt	0.424703	CTCTGGTCAGGTACAACCCG	TTCATTACTCCTGCTCCCGC	0.501246	AACAATGCCTCCTCAGCAGG	TTCATTACTCCTGCTCCCGC	0.561886	CTCTGGTCAGGTACAACCCG	TATCTCCTCCAGAATGCGCG	0.697767	CTCCTGACTACACGCTAGGC	TATCTCCTCCAGAATGCGCG	0.697767	GCTCCTGACTACACGCTAGG	TATCTCCTCCAGAATGCGCG
NCU00116T2	5	5	NCU00116T2_input.txt	NCU00116T2_output.txt	0.424703	CTCTGGTCAGGTACAACCCG	TTCATTACTCCTGCTCCCGC	0.501246	AACAATGCCTCCTCAGCAGG	TTCATTACTCCTGCTCCCGC	0.561886	CTCTGGTCAGGTACAACCCG	TATCTCCTCCAGAATGCGCG	0.697767	CTCCTGACTACACGCTAGGC	TATCTCCTCCAGAATGCGCG	0.697767	GCTCCTGACTACACGCTAGG	TATCTCCTCCAGAATGCGCG
NCU00116T0	4	5	NCU00116T0_input.txt	NCU00116T0_output.txt	0.424703	CTCTGGTCAGGTACAACCCG	TTCATTACTCCTGCTCCCGC	0.501246	AACAATGCCTCCTCAGCAGG	TTCATTACTCCTGCTCCCGC	0.561886	CTCTGGTCAGGTACAACCCG	TATCTCCTCCAGAATGCGCG	0.697767	CTCCTGACTACACGCTAGGC	TATCTCCTCCAGAATGCGCG	0.697767	GCTCCTGACTACACGCTAGG	TATCTCCTCCAGAATGCGCG
NCU00117T0	8	5	NCU00117T0_input.txt	NCU00117T0_output.txt	0.216551	CATTTTCGAGGTTGGCGACG	TCACAATGGTCTCCTCACGC	0.286398	CTTGACGTCTGGGGATAGCG	TCACAATGGTCTCCTCACGC	0.354985	CATTTTCGAGGTTGGCGACG	TGGTCTCCTCACGCAATAGC	0.358362	CATTTTCGAGGTTGGCGACG	TCTCCTCACGCAATAGCACG	0.424833	CTTGACGTCTGGGGATAGCG	TGGTCTCCTCACGCAATAGC
NCU00118T0	11	5	NCU00118T0_input.txt	NCU00118T0_output.txt	0.143954	AAGAGCCATTCCCTGAACCG	ACAGCGATCAGTCACTGAGC	0.203183	AAGAGCCATTCCCTGAACCG	CATCGCGGAAGTTTTGACCC	0.205861	ATTTCACCTCCAACGGACCC	CATCGCGGAAGTTTTGACCC	0.355302	AAGAGCCATTCCCTGAACCG	CACTGAGCGGGATAGATGGC	0.418915	AAGAGCCATTCCCTGAACCG	GAAGTTTTGACCCGCGTTCG
NCU00119T0	1	5	NCU00119T0_input.txt	NCU00119T0_output.txt	0.282979	GGGAGTTGTTTTTGTGGGCG	AGCCCTTTCCTCCATCAAGC	0.283993	TGCAGTGTCAGTGCCTTACC	AGCCCTTTCCTCCATCAAGC	0.349043	ACCGCTTGATGGAGGAAAGG	GTTCCCTTTTGACCCAAGCG	0.349043	ACCGCTTGATGGAGGAAAGG	CGTTCCCTTTTGACCCAAGC	0.489252	ACCGCTTGATGGAGGAAAGG	ACACACAAAGTTTGGACGGC
NCU00120T0	1	5	NCU00120T0_input.txt	NCU00120T0_output.txt	0.217222	CTGATGCCTGTCTCTGTCCC	GAGGCTCATCACGAGATCGG	0.217222	CCTGATGCCTGTCTCTGTCC	GAGGCTCATCACGAGATCGG	0.218474	CTGATGCCTGTCTCTGTCCC	CGATCATCGACACTCCGAGG	0.218474	CCTGATGCCTGTCTCTGTCC	CGATCATCGACACTCCGAGG	0.34892	CCCTCTCGCTATCACTGTCG	GAGGCTCATCACGAGATCGG
NCU00121T0	4	5	NCU00121T0_input.txt	NCU00121T0_output.txt	0.356489	GCTTTTCGTCAAGTTGGGGC	GCACACACACTCTCTCCTCC	0.356784	CGCATGGACCCAAAAACAGG	TCTTGCTCCTCCAACTCACG	0.361419	TCGTCAAGTTGGGGCTAAGG	GCACACACACTCTCTCCTCC	0.430028	ACAGGCACCAGTAGCTTTGG	AGATGCGTGATGTCGTCTGG	0.497826	GCTTTTCGTCAAGTTGGGGC	AGATGCGTGATGTCGTCTGG
NCU00122T0	2	5	NCU00122T0_input.txt	NCU00122T0_output.txt	0.641184	CGGGGTAGCTGTCATTCACC	GGCATACCGCAAAAAGGAGC	2.62446	CGGGGTAGCTGTCATTCACC	GGAGCGTTGGAAAAGAGAATGG	2.90929	CGGGGTAGCTGTCATTCACC	TTTGGCATACCGCAAAAAGG	3.27536	GATAGGATAGGCGGGGTAGC	GGAGCGTTGGAAAAGAGAATGG	3.28569	CGGGGTAGCTGTCATTCACC	TGGCATACCGCAAAAAGGAGC
NCU00123T0	5	5	NCU00123T0_input.txt	NCU00123T0_output.txt	0.208998	GTTGACGATGGTCCTCCTGG	GACGTAGGTAGCTGGAGTGC	0.209475	AAGCTGGATCGTTGACTCCG	GACGTAGGTAGCTGGAGTGC	0.3464	TGGATCGTTGACTCCGAACC	GACGTAGGTAGCTGGAGTGC	0.419901	CGTACATCCAGCAGATCCGG	GACGTAGGTAGCTGGAGTGC	0.419901	CCGTACATCCAGCAGATCCG	GACGTAGGTAGCTGGAGTGC
NCU00124T1	4	5	NCU00124T1_input.txt	NCU00124T1_output.txt	0.218016	GCTTGGTCAGAAAGCTTGCC	CGCGTTGATGAAGTTGAGGC	0.218016	GCTTGGTCAGAAAGCTTGCC	GCGCGTTGATGAAGTTGAGG	0.361617	GCTTGGTCAGAAAGCTTGCC	TGATGAAGTTGAGGCTGGCC	0.637363	GCTTGGTCAGAAAGCTTGCC	ATAGCGTAGATGGACCTGCG	0.699776	GGCAGTGCTCAAAATACGCG	TGGGCCGTAATCGTTAAGGG
NCU00124T0	2	5	NCU00124T0_input.txt	NCU00124T0_output.txt	0.218016	GCTTGGTCAGAAAGCTTGCC	CGCGTTGATGAAGTTGAGGC	0.218016	GCTTGGTCAGAAAGCTTGCC	GCGCGTTGATGAAGTTGAGG	0.361617	GCTTGGTCAGAAAGCTTGCC	TGATGAAGTTGAGGCTGGCC	0.637363	GCTTGGTCAGAAAGCTTGCC	ATAGCGTAGATGGACCTGCG	0.699776	GGCAGTGCTCAAAATACGCG	TGGGCCGTAATCGTTAAGGG
NCU00125T0	2	5	NCU00125T0_input.txt	NCU00125T0_output.txt	0.205157	TAACCCCCGTCTTCGTTTCG	GTGAACGCATCTCCAGTTGC	0.430536	TAACCCCCGTCTTCGTTTCG	ATCTCCAGTTGCTCAAGCGG	0.489326	TAACCCCCGTCTTCGTTTCG	GCATCTCCAGTTGCTCAAGC	0.648517	TAACCCCCGTCTTCGTTTCG	TACTGCTGCTTCTGGTGAGG	0.764029	TAACCCCCGTCTTCGTTTCG	CATCTCCAGTTGCTCAAGCG
NCU00125T1	3	5	NCU00125T1_input.txt	NCU00125T1_output.txt	0.915612	TGTCCAAGCGAAACAGGAGC	CAGGCCGACTTACTCGATCC	0.989785	CCAAGGCCACGGTTACTTCC	CAGGCCGACTTACTCGATCC	1.04495	CATGAACCACCTCCGACACG	CAGGCCGACTTACTCGATCC	1.16147	GTTACTTCCAGCGCATGAACC	CAGGCCGACTTACTCGATCC	1.22692	GGAGAGGGAACAGTACAGGG	CAGGCCGACTTACTCGATCC
NCU00126T0	2	5	NCU00126T0_input.txt	NCU00126T0_output.txt	0.570345	CGATCGAGTTGTTGGCTTGC	TCGCCGATCTCCAAACAAGG	0.63667	ACCACGATCAACCCTGTACG	TCGCCGATCTCCAAACAAGG	0.710967	CGATCGAGTTGTTGGCTTGC	GAAATCCGGGAGCTCTCAGC	0.712783	AGCTTGACCACGATCAACCC	TCGCCGATCTCCAAACAAGG	0.781834	GGCTTGCTCCCCTTATCTCG	GAAATCCGGGAGCTCTCAGC
NCU00127T0	2	5	NCU00127T0_input.txt	NCU00127T0_output.txt	0.06203	TCGATTCCGATGAGCATGGG	GGGCTGATTCGACGATTTGC	0.071663	GGTCTCTCACAGTTCCGTGG	AGCTGTTACTGTGGGTGACG	0.075856	GGTCTCTCACAGTTCCGTGG	TGGGTGACGTTCCATCTTCG	0.204481	TCGATTCCGATGAGCATGGG	ACGTTCCATCTTCGTCGAGG	0.20872	GGTCTCTCACAGTTCCGTGG	ACGTTCCATCTTCGTCGAGG
NCU00128T0	2	5	NCU00128T0_input.txt	NCU00128T0_output.txt	0.205765	GTACCTACGACGACGAACCC	CAGTGGTTCCTAGGCTGACG	0.41431	GTACCTACGACGACGAACCC	TTAGGATGAGTATGGCGCCG	0.489063	GGCATCAACATCAGTGGTGC	TTAGGATGAGTATGGCGCCG	0.75809	CCTCTGTACCTACGACGACG	CAGTGGTTCCTAGGCTGACG	0.769493	GTACCTACGACGACGAACCC	ACCATACCGCAGACGATACC
NCU00129T0	3	5	NCU00129T0_input.txt	NCU00129T0_output.txt	0.423109	TACCGCCTCATCAAAAGGGC	CTATCGGGCGCATTGTTTGG	0.564147	TACCGCCTCATCAAAAGGGC	GAGCGGTTATGGTGTTTGGC	0.710324	TTGAGACCCTCCATTACCGC	GAGCGGTTATGGTGTTTGGC	1.04491	CATCAAAAGGGCCGCAAAGC	CTATCGGGCGCATTGTTTGG	1.18595	CATCAAAAGGGCCGCAAAGC	GAGCGGTTATGGTGTTTGGC
NCU00130T0	3	5	NCU00130T0_input.txt	NCU00130T0_output.txt	0.490674	AGAATTTGCACTTACGCCGC	CTGGCTTGTTAGTGGGACCC	0.490674	AGAATTTGCACTTACGCCGC	CCTGGCTTGTTAGTGGGACC	0.7871	CGAAGCCCCAGAGGAAATCC	CTGGCTTGTTAGTGGGACCC	0.7871	CGAAGCCCCAGAGGAAATCC	CCTGGCTTGTTAGTGGGACC	0.911118	AGAATTTGCACTTACGCCGC	ACATATTGTGTCCGTGGGCG
NCU00130T1	2	5	NCU00130T1_input.txt	NCU00130T1_output.txt	0.503896	ACCCTAGCTGCTATGCAACC	CTGGCTTGTTAGTGGGACCC	0.503896	ACCCTAGCTGCTATGCAACC	CCTGGCTTGTTAGTGGGACC	0.646362	CTGGGAAAGAAAGGGAGCCC	CTGGCTTGTTAGTGGGACCC	0.646362	CTGGGAAAGAAAGGGAGCCC	CCTGGCTTGTTAGTGGGACC	0.709747	CGGCTATCTGTCAGACTGGG	CTGGCTTGTTAGTGGGACCC
NCU00132T0	2	5	NCU00132T0_input.txt	NCU00132T0_output.txt	0.557124	TGAAGCAGGCAAACAAACGG	GGGACGTGTCTACACCTAGC	0.564231	GTGACGGAAGGAAGTCGAGG	GGGACGTGTCTACACCTAGC	0.909625	CGAGTGACGGAAGGAAGTCG	GGGACGTGTCTACACCTAGC	0.974082	GGCAACAAAGGAGAGCTTCG	GGGACGTGTCTACACCTAGC	1.12354	TATGACGATCAGGGCAGACG	GGGACGTGTCTACACCTAGC
NCU00133T0	5	5	NCU00133T0_input.txt	NCU00133T0_output.txt	0.977996	GTGGTGATGCAGTTCAAGGC	TTGATGCCGTACTGCTGACG	1.19043	CACTTCATCAGGTTGTGGCG	TATGAGATGTACGTGGCCGG	1.25461	CACTTCATCAGGTTGTGGCG	TTGATGCCGTACTGCTGACG	1.34411	TGACCTGAACATCACCGAGG	TTGATGCCGTACTGCTGACG	1.35915	AGTCACTACACCAGCCAAGG	TATGAGATGTACGTGGCCGG
NCU00134T0	3	5	NCU00134T0_input.txt	NCU00134T0_output.txt	0.290332	CCTTGTGGGCAACATGTTCG	GCAGAATAGCTGGATGGGGG	0.429843	GGATTTGGATTTGGCCCTGC	GCAGAATAGCTGGATGGGGG	0.560568	GGATTTGGATTTGGCCCTGC	GCACGGGAGCAATGTATTGG	0.635026	TTGCTCACAAAAGCGAACCC	GCAGAATAGCTGGATGGGGG	0.76575	TTGCTCACAAAAGCGAACCC	GCACGGGAGCAATGTATTGG
NCU00134T1	2	5	NCU00134T1_input.txt	NCU00134T1_output.txt	0.290332	CCTTGTGGGCAACATGTTCG	GCAGAATAGCTGGATGGGGG	0.429843	GGATTTGGATTTGGCCCTGC	GCAGAATAGCTGGATGGGGG	0.560568	GGATTTGGATTTGGCCCTGC	GCACGGGAGCAATGTATTGG	0.635026	TTGCTCACAAAAGCGAACCC	GCAGAATAGCTGGATGGGGG	0.76575	TTGCTCACAAAAGCGAACCC	GCACGGGAGCAATGTATTGG
NCU00135T0	4	5	NCU00135T0_input.txt	NCU00135T0_output.txt	0.626713	GAGAAGGTCAGCCAGTTGGG	CAGCAACCTTAATAGGCGCG	0.913836	AGGCGAGATGGTGGTTTTGG	CAGCAACCTTAATAGGCGCG	0.994328	AGAGAAGGTCAGCCAGTTGG	CAGCAACCTTAATAGGCGCG	1.04557	ATGGTGTGGATGTTCTCGCG	CAGCAACCTTAATAGGCGCG	1.22033	GAGAAGGTCAGCCAGTTGGG	TTGCCCTGAGAGACTACAGC
NCU00135T1	3	5	NCU00135T1_input.txt	NCU00135T1_output.txt	0.626713	GAGAAGGTCAGCCAGTTGGG	CAGCAACCTTAATAGGCGCG	0.913836	AGGCGAGATGGTGGTTTTGG	CAGCAACCTTAATAGGCGCG	0.994328	AGAGAAGGTCAGCCAGTTGG	CAGCAACCTTAATAGGCGCG	1.04557	ATGGTGTGGATGTTCTCGCG	CAGCAACCTTAATAGGCGCG	1.22033	GAGAAGGTCAGCCAGTTGGG	TTGCCCTGAGAGACTACAGC
NCU00136T0	2	5	NCU00136T0_input.txt	NCU00136T0_output.txt	1.12693	GATCGCATGGAGGCAAAAGG	CTGACCTCTGACATGCTGGC	1.12693	GATCGCATGGAGGCAAAAGG	GCTGACCTCTGACATGCTGG	1.21652	GATCGCATGGAGGCAAAAGG	TAAGATGAGGGCTGCTGACC	1.52489	GATCGCATGGAGGCAAAAGG	TGTGGATGCTAAGATGAGGGC	1.58586	GATCGCATGGAGGCAAAAGG	CTAAGATGAGGGCTGCTGACC
NCU00137T0	3	5	NCU00137T0_input.txt	NCU00137T0_output.txt	0.344993	CGTTGAAGGATGTTGACGGC	TCGCCATAGACAATGCAGGG	0.567054	TGGTGCTGATGTGACGTACG	TCGCCATAGACAATGCAGGG	0.702384	GATGTGAAATGGAACGGCGC	TCGCCATAGACAATGCAGGG	0.775409	CTCCTCATCGCTCCAGTTCC	TGCAGAGCTTCCATGTGTCG	0.783357	CGTTGAAGGATGTTGACGGC	AGACAATGCAGGGTCAGAGG
NCU00137T1	2	5	NCU00137T1_input.txt	NCU00137T1_output.txt	0.77212	TTGAGGGCTTGACTGGTTGG	CTTTGGGTTTCAGCAGGACG	0.787541	TCTAGAGGGGTTCCAGCTGG	TTCACGAATGGGCTCGATGG	0.843362	TGAAGCTGTTGGAGGATCGG	CTTTGGGTTTCAGCAGGACG	0.850464	TTGAGGGCTTGACTGGTTGG	TGCAGAGCTTCCATGTGTCG	0.918799	TCTAGAGGGGTTCCAGCTGG	CTTTGGGTTTCAGCAGGACG
NCU00138T0	4	5	NCU00138T0_input.txt	NCU00138T0_output.txt	0.213177	CCCGATGAGTCTGAACCACC	GGTATGAGAGCCTTCACCCG	0.213177	CCCGATGAGTCTGAACCACC	CGGTATGAGAGCCTTCACCC	0.213177	CCCGATGAGTCTGAACCACC	CCGGTATGAGAGCCTTCACC	0.215277	CAAGTTCGCAATCGTGGTGG	GGTATGAGAGCCTTCACCCG	0.215277	CAAGTTCGCAATCGTGGTGG	CGGTATGAGAGCCTTCACCC
NCU00142T0	1	5	NCU00142T0_input.txt	NCU00142T0_output.txt	0.208607	CAGACGGAAGGGGGAATACG	ATTGGATAGTCGGTCGGTGC	0.643973	AAAAAGGCAGACGGAAGGGG	ATTGGATAGTCGGTCGGTGC	0.97677	ACACTCACACCACACCATCC	TATCCCCCTCCTCTTCCTCC	1.07219	CAGACGGAAGGGGGAATACG	TTTGTGTGGTGGTGGTGTGG	1.10385	CAACACACGTCATCAGCACC	TATCCCCCTCCTCTTCCTCC
NCU00143T0	2	5	NCU00143T0_input.txt	NCU00143T0_output.txt	0.403216	GAACTCGGCATCGGAATTGC	GCTGCTATTCAGAACACGCC	0.47886	TCACTCGCTCATCATCTGCC	GCTGCTATTCAGAACACGCC	0.486653	GAACTCGGCATCGGAATTGC	TCGGCGAATCAGAAGAGTGC	0.562298	TCACTCGCTCATCATCTGCC	TCGGCGAATCAGAAGAGTGC	0.67552	GAACTCGGCATCGGAATTGC	CTGCTATTCAGAACACGCCG
NCU00144T1	4	5	NCU00144T1_input.txt	NCU00144T1_output.txt	0.07453	TCAAATTTCCCGGCTTTGCG	TGTTCGGGTATGCCAAGACC	0.214699	TCAAATTTCCCGGCTTTGCG	GAAGGCTGAGGGTACTTCGG	0.214994	GTATTTGGGTTTCCGCTGCG	TGTTCGGGTATGCCAAGACC	0.214994	CGTATTTGGGTTTCCGCTGC	TGTTCGGGTATGCCAAGACC	0.277301	TTGCGTATTTGGGTTTCCGC	TGTTCGGGTATGCCAAGACC
NCU00144T0	3	5	NCU00144T0_input.txt	NCU00144T0_output.txt	0.07453	TCAAATTTCCCGGCTTTGCG	TGTTCGGGTATGCCAAGACC	0.214699	TCAAATTTCCCGGCTTTGCG	GAAGGCTGAGGGTACTTCGG	0.214994	GTATTTGGGTTTCCGCTGCG	TGTTCGGGTATGCCAAGACC	0.214994	CGTATTTGGGTTTCCGCTGC	TGTTCGGGTATGCCAAGACC	0.277301	TTGCGTATTTGGGTTTCCGC	TGTTCGGGTATGCCAAGACC
NCU00145T0	3	5	NCU00145T0_input.txt	NCU00145T0_output.txt	0.14135	AGTTGCGGATCTCCTTGAGC	TAGGAAGGGAGAGGACACGG	0.354703	TGTAACGCCTCTTCTTGCCC	TAGGAAGGGAGAGGACACGG	0.426729	AGTTGCGGATCTCCTTGAGC	GATATGTCCCGTGACTCCGC	0.571593	TGTAACGCCTCTTCTTGCCC	TGTCTTCTTGCTCGGTTGGG	0.571852	TGTAACGCCTCTTCTTGCCC	TTGCTCGGTTGGGTTGTAGG
NCU00146T0	3	5	NCU00146T0_input.txt	NCU00146T0_output.txt	0.065771	GTATCCTCCTCTTCACGGCG	TACAACCGGCTTCCCATTCC	0.204163	GTATCCTCCTCTTCACGGCG	CATTCCCCAATTCACACGCC	0.204163	GTATCCTCCTCTTCACGGCG	CCATTCCCCAATTCACACGC	0.425466	TGGTGGCGTCGTATCTTTGG	TACAACCGGCTTCCCATTCC	0.482691	GTATCCTCCTCTTCACGGCG	CCCAATTCACACGCCTTAGC
NCU00147T0	3	5	NCU00147T0_input.txt	NCU00147T0_output.txt	0.142857	TGTTTACGCCCTCGACATCC	TAGCTGGTTTGACGTGGACC	0.150095	TGTTTACGCCCTCGACATCC	GTTGTCCTGAACGAAACCGC	0.343404	TGTTTACGCCCTCGACATCC	CTGAACGAAACCGCAAGACC	0.355371	AACCGGAAGTAAAGGACGCC	TAGCTGGTTTGACGTGGACC	0.36261	AACCGGAAGTAAAGGACGCC	GTTGTCCTGAACGAAACCGC
NCU00148T0	2	5	NCU00148T0_input.txt	NCU00148T0_output.txt	0.850918	TGGCGCTTCAGAGTACATCG	CAGCTCTTGACCAGGGAACG	1.13702	TGGCGCTTCAGAGTACATCG	GGTTGAGGCAGCTCTTGACC	1.28201	CCTTCACTTGGGCCTTCTGG	CAGCTCTTGACCAGGGAACG	1.48054	ATCGAATTCAAACCACCGCC	CAGCTCTTGACCAGGGAACG	1.63566	CACGGAAGCCCCTAGTTTGG	GGTCAATGACCCGGTTGACC
NCU00149T0	1	5	NCU00149T0_input.txt	NCU00149T0_output.txt	0.144339	AAGTGAGGGATGGTCTTGCG	ACTTACAACCCATCTCCGCG	0.204783	GATGTAAACGCAAGGGTCGC	ACTTACAACCCATCTCCGCG	0.216416	AAGTGAGGGATGGTCTTGCG	AATGACATCCCTGTACCCGC	0.272444	GATGTAAACGCAAGGGTCGC	CCGCCACTCCTTTACTCTCC	0.276861	GATGTAAACGCAAGGGTCGC	AATGACATCCCTGTACCCGC
NCU00150T0	3	5	NCU00150T0_input.txt	NCU00150T0_output.txt	0.05971	CTGGGAAAACTTGCCGTTGG	CATCGGAGACTCGGTGTACG	0.140655	CTGGGAAAACTTGCCGTTGG	GCAACAACTAATGCAGGGGC	0.203001	CTGGGAAAACTTGCCGTTGG	CAACAACTAATGCAGGGGCG	0.203001	CTGGGAAAACTTGCCGTTGG	CGCAACAACTAATGCAGGGG	0.203001	CTGGGAAAACTTGCCGTTGG	CCGCAACAACTAATGCAGGG
NCU00150T1	4	5	NCU00150T1_input.txt	NCU00150T1_output.txt	0.131654	TGCCTTTTTGCAACCCTTCG	CATCGGAGACTCGGTGTACG	1.05017	TGCAACCCTTCGTTATCGGC	CATCGGAGACTCGGTGTACG	1.18122	AACCCTTCGTTATCGGCGG	CATCGGAGACTCGGTGTACG	1.29797	ATGCCTTTTTGCAACCCTTCG	CATCGGAGACTCGGTGTACG	1.42449	TGCCTTTTTGCAACCCTTCG	CGAGCACGTTTATTGAGACCG
NCU00150T2	3	5	NCU00150T2_input.txt	NCU00150T2_output.txt	0.05971	CTGGGAAAACTTGCCGTTGG	CATCGGAGACTCGGTGTACG	0.140655	CTGGGAAAACTTGCCGTTGG	GCAACAACTAATGCAGGGGC	0.203001	CTGGGAAAACTTGCCGTTGG	CAACAACTAATGCAGGGGCG	0.203001	CTGGGAAAACTTGCCGTTGG	CGCAACAACTAATGCAGGGG	0.203001	CTGGGAAAACTTGCCGTTGG	CCGCAACAACTAATGCAGGG
NCU00151T0	2	5	NCU00151T0_input.txt	NCU00151T0_output.txt	0.211775	ATGCGGTAGATTCAGGCTCG	GAGTTGGAGTCGAGGATGGC	0.281958	ATGCGGTAGATTCAGGCTCG	GCCGTTTGTTTGGGAGTTGG	0.287995	CAGCGACAGTGAAGAGGAGG	GAGTTGGAGTCGAGGATGGC	0.358098	AAAGGACCCGTCAAAGGTGG	GAGTTGGAGTCGAGGATGGC	0.358178	CAGCGACAGTGAAGAGGAGG	GCCGTTTGTTTGGGAGTTGG
NCU00152T1	6	5	NCU00152T1_input.txt	NCU00152T1_output.txt	0.481193	CCGTTGTCCAAGGTCAAAGC	GCCGGTTGTTCTATGTTGCC	0.831359	AAGCAAACCAAGTCCGTTCG	GCCGGTTGTTCTATGTTGCC	1.18927	CCGTTGTCCAAGGTCAAAGC	TGCCGGTTGTTCTATGTTGC	1.23529	AAAGCAAACCAAGTCCGTTCG	GCCGGTTGTTCTATGTTGCC	1.43939	GGTCAAAGCAAACCAAGTCCG	GCCGGTTGTTCTATGTTGCC
NCU00152T0	5	5	NCU00152T0_input.txt	NCU00152T0_output.txt	0.481193	CCGTTGTCCAAGGTCAAAGC	GCCGGTTGTTCTATGTTGCC	0.831359	AAGCAAACCAAGTCCGTTCG	GCCGGTTGTTCTATGTTGCC	1.18927	CCGTTGTCCAAGGTCAAAGC	TGCCGGTTGTTCTATGTTGC	1.23529	AAAGCAAACCAAGTCCGTTCG	GCCGGTTGTTCTATGTTGCC	1.43939	GGTCAAAGCAAACCAAGTCCG	GCCGGTTGTTCTATGTTGCC
NCU00153T0	2	5	NCU00153T0_input.txt	NCU00153T0_output.txt	0.280373	GCTTCCATTACACGCTTCGC	ATGCGCTCATACTTCTCGGG	0.406394	GGCTTCCATTACACGCTTCG	ATGCGCTCATACTTCTCGGG	0.695831	GGATGGCTTCCATTACACGC	ATGCGCTCATACTTCTCGGG	1.069	GCTTCCATTACACGCTTCGC	GAAGGAATAGCCAGCCCAGC	1.19502	GGCTTCCATTACACGCTTCG	GAAGGAATAGCCAGCCCAGC
NCU00154T1	3	5	NCU00154T1_input.txt	NCU00154T1_output.txt	0.283228	GGGATGTCGTAGGTGACTGC	CATGGATGGCATTGCTGTGG	0.502741	GGGATGTCGTAGGTGACTGC	TGGTTGTCAGGCATGGATGG	0.697383	GATAGGCGTGGGTCGTTACG	CATGGATGGCATTGCTGTGG	0.940521	ACCATAGGGATAGGCGTGGG	CATGGATGGCATTGCTGTGG	1.00291	ATAGGGATAGGCGTGGGTCG	CATGGATGGCATTGCTGTGG
NCU00154T0	5	5	NCU00154T0_input.txt	NCU00154T0_output.txt	0.283228	GGGATGTCGTAGGTGACTGC	CATGGATGGCATTGCTGTGG	0.502741	GGGATGTCGTAGGTGACTGC	TGGTTGTCAGGCATGGATGG	1.0062	GGGATGTCGTAGGTGACTGC	TGGTTGGTTGTCAGGCATGG	1.32097	GGGATGTCGTAGGTGACTGC	GGGAGGCCTTCTTCTATGTGG	1.53016	CGTTACGGCGGATCCAAAGG	CATGGATGGCATTGCTGTGG
NCU00155T0	6	5	NCU00155T0_input.txt	NCU00155T0_output.txt	0.497409	ATTTGCACGTGGCCATATGC	ACCCGGCTTCTCATATCAGC	1.72168	ATTTGCACGTGGCCATATGC	TACCCGGCTTCTCATATCAGC	1.90495	TTTGCACGTGGCCATATGC	ACCCGGCTTCTCATATCAGC	2.33775	ATTTGCACGTGGCCATATGC	ATACCCGGCTTCTCATATCAGC	2.52412	CATTTGCACGTGGCCATATGC	ACCCGGCTTCTCATATCAGC
NCU00157T0	5	5	NCU00157T0_input.txt	NCU00157T0_output.txt	0.287138	AGAAGGCCTTTAACGGACCG	TCTGGAGTGCCTTTGACTGC	0.763419	CAAAGACGGGAAGCTGAACG	TCTGGAGTGCCTTTGACTGC	0.77533	TCGAGGACGAGCTGTTTACC	TCTGGAGTGCCTTTGACTGC	0.904612	CAAAGACGGGAAGCTGAACG	AGTGTCATCCGTGGTCATGC	1.14557	TGGACACAATGCAGAAGGCC	TCTGGAGTGCCTTTGACTGC
NCU00158T0	2	5	NCU00158T0_input.txt	NCU00158T0_output.txt	0.216508	AGCTTCAAGTCGGGTTACGG	TATTCGATCAGGGGAGGGGG	0.562208	AGCTTCAAGTCGGGTTACGG	AAGCGGTGTTTGACGTTTGC	0.717666	AGCTTCAAGTCGGGTTACGG	GATGGGTTAGTCTAGCGGGG	0.78261	TGAGGCAAGCTTCAAGTCGG	TATTCGATCAGGGGAGGGGG	0.800827	AGCTTCAAGTCGGGTTACGG	ATGGGTTAGTCTAGCGGGGG
NCU00159T0	2	5	NCU00159T0_input.txt	NCU00159T0_output.txt	0.063874	TCCAGTCACAAGAGAACCGC	CGGGGATTTCGACGTAGAGG	0.069514	TCCAGTCACAAGAGAACCGC	AAGAATGGGGTGACTGCTCG	0.075988	CAGGCTCTACTATCGCACCG	AAGAATGGGGTGACTGCTCG	0.134673	ACTCATCGATAACCCACCGC	CGGGGATTTCGACGTAGAGG	0.140314	ACTCATCGATAACCCACCGC	AAGAATGGGGTGACTGCTCG
NCU00160T0	4	5	NCU00160T0_input.txt	NCU00160T0_output.txt	0.563789	AGGCGAAAGTAATACCGGCG	AGCCAACATCTCCCTTCTGC	0.68883	GAAAGTAATACCGGCGGTGC	AGCCAACATCTCCCTTCTGC	0.776577	AGGCGAAAGTAATACCGGCG	GATCGCTTGAGTTCTTGCGC	0.783297	AGGCGAAAGTAATACCGGCG	TCCCTTCTGCTCTTGATGCC	0.845315	AGGCGAAAGTAATACCGGCG	GTTCTTGCGCGCATACATCC
NCU00161T0	2	5	NCU00161T0_input.txt	NCU00161T0_output.txt	1.41228	TACCACCCGAACAAAGAGGC	AGAACTGCATCTCCATTGCG	1.62549	GTCTCGGCGGTCTTATCACC	AGAACTGCATCTCCATTGCG	1.77745	TACCACCCGAACAAAGAGGC	AAGAACTGCATCTCCATTGCG	1.90136	CGGTCTTATCACCCGACACG	AGAACTGCATCTCCATTGCG	1.99066	GTCTCGGCGGTCTTATCACC	AAGAACTGCATCTCCATTGCG
NCU00161T1	3	5	NCU00161T1_input.txt	NCU00161T1_output.txt	1.41228	TACCACCCGAACAAAGAGGC	AGAACTGCATCTCCATTGCG	1.62549	GTCTCGGCGGTCTTATCACC	AGAACTGCATCTCCATTGCG	1.77745	TACCACCCGAACAAAGAGGC	AAGAACTGCATCTCCATTGCG	1.90136	CGGTCTTATCACCCGACACG	AGAACTGCATCTCCATTGCG	1.99066	GTCTCGGCGGTCTTATCACC	AAGAACTGCATCTCCATTGCG
NCU00162T0	2	5	NCU00162T0_input.txt	NCU00162T0_output.txt	0.502198	TGCCATCTCGGAATGACAGC	TTGCATGGCGTTGTTACTGC	1.59875	TGCCATCTCGGAATGACAGC	GGCGTTGTTACTGCGTTTAGG	1.97266	CGAGAACGTTCAAGTGCTGC	GCGGACATCTCGAATTCTTCC	1.97447	TGCCATCTCGGAATGACAGC	GCATGGCGTTGTTACTGCG	2.04151	TGCCATCTCGGAATGACAGC	TGCATGGCGTTGTTACTGC
NCU00163T0	3	5	NCU00163T0_input.txt	NCU00163T0_output.txt	0.214719	AGCTGGTCTTGCTCTATGCG	CTTGGCCAAGACCAGAGAGG	0.217799	AGCTGGTCTTGCTCTATGCG	GAGAGGCGATCAGGATTCCG	0.275885	GGATCATGTCGCAAGTTGCC	TGTGGTCGATGATGAGCAGG	0.355538	AGCTGGTCTTGCTCTATGCG	TGTGGTCGATGATGAGCAGG	0.356051	TGTAACGGAGCTGGTCTTGC	CTTGGCCAAGACCAGAGAGG
NCU00164T0	8	5	NCU00164T0_input.txt	NCU00164T0_output.txt	0.140962	AAACCAAGGCGATAAGGGGG	CCTTAGCTGACTCCAAGGGC	0.212613	AAACCAAGGCGATAAGGGGG	TCCGTCATCTTCACATCGCC	0.286596	TTGTAGCGAGCAGATGACGG	CCTTAGCTGACTCCAAGGGC	0.358248	TTGTAGCGAGCAGATGACGG	TCCGTCATCTTCACATCGCC	0.494489	AAACCAAGGCGATAAGGGGG	CTTAGCTGACTCCAAGGGCG
NCU00166T0	3	5	NCU00166T0_input.txt	NCU00166T0_output.txt	0.286404	CAAGAGAAGTTCCGCAACGC	CTGGGTGGTGACGTAGATGG	0.430284	CAAGAGAAGTTCCGCAACGC	AGAGTTTTGTCGAGGTCGGC	0.567023	GTCCATGGTTCACGAGACCC	CTGGGTGGTGACGTAGATGG	0.686981	GTCAACGTCCATGGTTCACG	CTGGGTGGTGACGTAGATGG	0.912085	CGTCCATGGTTCACGAGACC	CTGGGTGGTGACGTAGATGG
NCU00167T0	3	5	NCU00167T0_input.txt	NCU00167T0_output.txt	0.551563	ACGGTCGACAACAAGTTTGC	CTGGGTGGTGACGTAGATGG	0.770565	ACGGTCGACAACAAGTTTGC	TGATGCTTGTGAGATGGGGC	0.858595	CGTTCTGGGCCCAATAGTCC	TGATGCTTGTGAGATGGGGC	0.996072	GTGAGCGCCATCCTGTATCC	TGATGCTTGTGAGATGGGGC	1.08921	TCTGGGCCCAATAGTCCTCC	TGATGCTTGTGAGATGGGGC
NCU00168T0	3	5	NCU00168T0_input.txt	NCU00168T0_output.txt	0.139583	ATTGTGCCAGTTGTCGTTGC	ACGCTCGGGTACTTGTTAGC	0.209749	ATTGTGCCAGTTGTCGTTGC	TCCTTAAGCATGAGGTCGCG	0.286086	TGCCAACTATAGCCACGTCC	ACGCTCGGGTACTTGTTAGC	0.356252	TGCCAACTATAGCCACGTCC	TCCTTAAGCATGAGGTCGCG	0.358103	TTTCCACTTGGCTGTCCAGG	TCCTTAAGCATGAGGTCGCG
NCU00169T0	2	5	NCU00169T0_input.txt	NCU00169T0_output.txt	0.417411	AAAGGTAAGGTGGTGCGACC	GAGCTGAATGTTCGTGTGCC	0.419858	ACTGGTCGGATTGGTGATGG	GAGCTGAATGTTCGTGTGCC	0.429837	AAAGGTAAGGTGGTGCGACC	CGAGCTGAATGTTCGTGTGC	0.432284	ACTGGTCGGATTGGTGATGG	CGAGCTGAATGTTCGTGTGC	0.631188	CTGGTCGGATTGGTGATGGG	GAGCTGAATGTTCGTGTGCC
NCU00170T0	3	5	NCU00170T0_input.txt	NCU00170T0_output.txt	0.534753	GTGTAGATACGGGCCAGACG	CAGCGATTATTCCTGTCGCG	0.53928	ATCCTTATACTTGCCGGCGG	CAGCGATTATTCCTGTCGCG	0.755737	TGCAGTCCTCAAGAGCATCC	CAGCGATTATTCCTGTCGCG	1.23219	GTGTAGATACGGGCCAGACG	GCGATTATTCCTGTCGCGC	1.23672	ATCCTTATACTTGCCGGCGG	GCGATTATTCCTGTCGCGC
NCU00171T0	3	5	NCU00171T0_input.txt	NCU00171T0_output.txt	0.431966	AGTGGGGATGGTTTGTACGG	GACGGGCTGGATAAGTCTGG	0.505989	AGTGGGGATGGTTTGTACGG	GCAGGCTCTGTGATACTGGG	0.505989	AGTGGGGATGGTTTGTACGG	GGCAGGCTCTGTGATACTGG	0.944339	AGTGGGGATGGTTTGTACGG	AATCAGGACAGGCAGACAGG	1.10693	TGGGGATGGTTTGTACGGC	GACGGGCTGGATAAGTCTGG
NCU00172T0	3	5	NCU00172T0_input.txt	NCU00172T0_output.txt	0.412599	ATGAGCACGACAACTACCCG	TCGTGTATAGCTGAGCGACG	0.574082	ATGAGCACGACAACTACCCG	GGAGATCCAGGCCTTTGAGC	0.614339	TCAAGTTCACACGCATTGCC	TCGTGTATAGCTGAGCGACG	0.624217	CACACCACCAACTCTACCGG	TCGTGTATAGCTGAGCGACG	0.687487	ATGAGCACGACAACTACCCG	GTCGATCGTGCATGTGATGG
NCU00173T0	2	5	NCU00173T0_input.txt	NCU00173T0_output.txt	0.073733	AGTGGTTGTAGGCTTCCAGC	AAGAGAAACTCTCCGGCAGC	0.719084	AGTGGTTGTAGGCTTCCAGC	TAACTCGTCCTCCTTCCCCG	0.720038	ACCCCGCTTGGATAAAAGGC	AAGAGAAACTCTCCGGCAGC	1.01293	ATCAGGTAGGTCACACCCCG	AAGAGAAACTCTCCGGCAGC	1.13984	CACCCCGCTTGGATAAAAGG	AAGAGAAACTCTCCGGCAGC
NCU00175T0	3	5	NCU00175T0_input.txt	NCU00175T0_output.txt	0.428124	ACCTTTGGTGATCGTGGTCG	TGATGGATGACTTCACGGCC	0.640321	ACCTTTGGTGATCGTGGTCG	CAGGTTGCTATCGGATCCGG	0.640321	ACCTTTGGTGATCGTGGTCG	CCAGGTTGCTATCGGATCCG	0.772204	ACCTTTGGTGATCGTGGTCG	GGATTGGTTAACTGGCTGCG	0.772771	TGGTGATCGTGGTCGTTTCG	TGATGGATGACTTCACGGCC
NCU00176T0	3	5	NCU00176T0_input.txt	NCU00176T0_output.txt	0.42511	CAACCTCTGAACTCGACCCC	GTAGCGGATCCAGAGCATCG	0.42511	CCAACCTCTGAACTCGACCC	GTAGCGGATCCAGAGCATCG	0.637116	CTGACTGCTACCGAGGATGC	GTAGCGGATCCAGAGCATCG	0.710877	CAACCTCTGAACTCGACCCC	AGCATCGTGAAACCTTCGGG	0.710877	CCAACCTCTGAACTCGACCC	AGCATCGTGAAACCTTCGGG
NCU00177T0	1	5	NCU00177T0_input.txt	NCU00177T0_output.txt	0.205394	GGTATGGTTTTGGCTGTCGC	TTTAAGCAGCCCAGCTCTCC	0.271558	GGTATGGTTTTGGCTGTCGC	CCGAATTTAAGCAGCCCAGC	0.281142	GTGGCTCAGAGAGTCTGTGG	TTTAAGCAGCCCAGCTCTCC	0.284061	GTGGCTCAGAGAGTCTGTGG	GTTGACCAGCTTGCCAATGG	0.347306	GTGGCTCAGAGAGTCTGTGG	CCGAATTTAAGCAGCCCAGC
NCU00178T0	2	5	NCU00178T0_input.txt	NCU00178T0_output.txt	0.356905	CACACAGTCACTGCGTTTGG	TCATTAACCCGTCCCAACCC	0.370764	GAAAGCACACAGTCACTGCG	TCATTAACCCGTCCCAACCC	0.370764	CGAAAGCACACAGTCACTGC	TCATTAACCCGTCCCAACCC	0.578248	ACGAAACGGCGGAGATATGG	TCATTAACCCGTCCCAACCC	0.931831	GAAACGGCGGAGATATGGGG	TCATTAACCCGTCCCAACCC
NCU00179T0	3	5	NCU00179T0_input.txt	NCU00179T0_output.txt	0.420707	GAACCAGGAAGAGTGGCTCG	TAAGCATGTCCGTCCGATCG	0.486457	ATCTTCAGTACGCCCACTCG	TAAGCATGTCCGTCCGATCG	0.489726	ATCTTCAGTACGCCCACTCG	TTGTCTGAAGACTGGCGACC	0.69986	AACGCCTACTGCTTTCGACC	TAAGCATGTCCGTCCGATCG	0.702016	CAGCGAACCAGGAAGAGTGG	TAAGCATGTCCGTCCGATCG
NCU00180T0	2	5	NCU00180T0_input.txt	NCU00180T0_output.txt	0.435604	CACAAGCTGAACACCAAGGC	AAGGTTTCTGTACCCAGGGC	0.706073	CACAAGCTGAACACCAAGGC	CCAGGGCACTCCTCTTTTCG	0.851252	CACAAGCTGAACACCAAGGC	AGCCCGGTACTCTCTGATCG	0.915882	CACAAGCTGAACACCAAGGC	TTTCGCTTCTGACACTGGCC	0.975564	CACAAGCTGAACACCAAGGC	TTTTCGCTTCTGACACTGGC
NCU00181T0	1	5	NCU00181T0_input.txt	NCU00181T0_output.txt	0.288334	AAGACGTTCGCATAGGAGCC	GACTCGGACGAGAACAAGGG	0.358681	GTTTCTTGAAGCTGGCACCG	CGCAAAACACCACCATCACC	0.4291	TTGAAGGGTTGGAGACTGGC	CGCAAAACACCACCATCACC	0.482942	GGCAAAGACGTTCGCATAGG	GACTCGGACGAGAACAAGGG	0.509211	GTTTCTTGAAGCTGGCACCG	AACACCACCATCACCAACCC
NCU00182T0	3	5	NCU00182T0_input.txt	NCU00182T0_output.txt	0.550878	GGGCTTCCTCTACTTCCAGC	GAAGGAGAATGAGTTGCGCG	0.574544	GGGCTTCCTCTACTTCCAGC	AGCCCATGCAGACAATCAGG	0.962815	CTTGTACGCCTTGGTGTTGG	GAAGGAGAATGAGTTGCGCG	0.971899	CACCGGTCGGATATCTTGGC	GAAGGAGAATGAGTTGCGCG	0.971899	GCACCGGTCGGATATCTTGG	GAAGGAGAATGAGTTGCGCG
NCU00183T0	4	5	NCU00183T0_input.txt	NCU00183T0_output.txt	0.287632	AACCTTCGACTCGCTCATGG	AACTGTGTCCTGAACCCAGC	0.358126	ATAGCCAACCTTCGACTCGC	AACTGTGTCCTGAACCCAGC	0.570163	TAAGCTGAGGACTGGCTTCG	TGGTTTTGGAGGGGATGTCG	0.585621	TGGGCCATTCTAAGCTGAGG	TGGTTTTGGAGGGGATGTCG	0.711591	TAAGCTGAGGACTGGCTTCG	AACTGTGTCCTGAACCCAGC
NCU00184T0	2	5	NCU00184T0_input.txt	NCU00184T0_output.txt	0.215579	TAACCCGACTTCTCAACCGC	CCTGCTCTAGCTTGGTGAGG	0.42124	CCGCCTTCAACAAACCATCC	CCTGCTCTAGCTTGGTGAGG	0.491276	TTCAACAAACCATCCTGCGC	CCTGCTCTAGCTTGGTGAGG	0.496864	TAACCCGACTTCTCAACCGC	TCGCTTCCGTACCAAATCGG	0.568719	TAACCCGACTTCTCAACCGC	TCTCGTTCTTCCGGACATGG
NCU00185T0	5	5	NCU00185T0_input.txt	NCU00185T0_output.txt	0.77441	GAAAATCACCCGGGGTTTCG	ATGCTGCCCACACAAAAAGC	1.11754	GAAAATCACCCGGGGTTTCG	CAAAAAGCAGACTCCACCGG	1.20838	TTCCCGCTGAAAATCACCCG	ATGCTGCCCACACAAAAAGC	1.25095	GCCCACGTGGTATAGATGAGG	ATGCTGCCCACACAAAAAGC	1.29872	TAGATGAGGGAGGGCGTTGG	ATGCTGCCCACACAAAAAGC
NCU00186T0	2	5	NCU00186T0_input.txt	NCU00186T0_output.txt	0.221486	ATCAATTGCAACGACACGGC	CGTCGCTCACACTTTTGTCG	0.275237	ACGTTCGTCTCTACACCACG	AACTCCTGCGTTCCAGTACG	0.276288	AGAGTCGAAGTTCACGGACG	AACTCCTGCGTTCCAGTACG	0.349466	AGAGTCGAAGTTCACGGACG	CGTCGCTCACACTTTTGTCG	0.349466	AGTCCTCGAAGTCGTTCACG	CGTCGCTCACACTTTTGTCG
NCU00187T0	2	5	NCU00187T0_input.txt	NCU00187T0_output.txt	0.279445	TTCAAGATGGTCTCTCCGCG	TCGATGTCGGCAATTAGGGG	0.418379	GATCTCATCGTCTGTCCCGG	TCGATGTCGGCAATTAGGGG	0.565408	TTCAAGATGGTCTCTCCGCG	TGTCGGCAATTAGGGGAACG	0.704342	GATCTCATCGTCTGTCCCGG	TGTCGGCAATTAGGGGAACG	0.987491	TTCAAGATGGTCTCTCCGCG	CAATTAGGGGAACGGAGCGG
NCU00188T0	3	5	NCU00188T0_input.txt	NCU00188T0_output.txt	0.572263	TGGAGCGCGACAATATGAGG	TCATGGTCTTTCAGCCTGCC	0.572557	TCTTATTTAGGCGGGCGAGC	TCATGGTCTTTCAGCCTGCC	0.709032	TGGAGCGCGACAATATGAGG	TCATTTCGTCGGTGGCTAGC	0.909618	GCTTCTTATTTAGGCGGGCG	TCATGGTCTTTCAGCCTGCC	1.05194	TGGAGCGCGACAATATGAGG	ATTGTCATTTCGTCGGTGGC
NCU00189T0	2	5	NCU00189T0_input.txt	NCU00189T0_output.txt	0.146394	TGGTACTTAGCAGAGCACGC	TTGGTGTAGGATGTGTGCCC	0.342295	GGCGATAACAATCACGCTGG	TTGGTGTAGGATGTGTGCCC	0.353786	GCGATAACAATCACGCTGGC	TTGGTGTAGGATGTGTGCCC	0.428853	ACGCTGGCTTGGTACTTAGC	TTGGTGTAGGATGTGTGCCC	0.569122	ATCTTGCTCATTCTCGGCGG	TTGGTGTAGGATGTGTGCCC
NCU00192T0	2	5	NCU00192T0_input.txt	NCU00192T0_output.txt	0.073043	ACATCACAGGCACAGGAAGG	TTAGGTTGTCCCGGTTGAGC	0.144069	TACTTCTTGTGGCCGCTAGC	TTAGGTTGTCCCGGTTGAGC	0.284197	CACAGTCAACAACAACGCCC	TTAGGTTGTCCCGGTTGAGC	0.421972	ACATCACAGGCACAGGAAGG	ATAGTAGCGGTCGTCTTGGC	0.492998	TACTTCTTGTGGCCGCTAGC	ATAGTAGCGGTCGTCTTGGC
NCU00193T0	2	5	NCU00193T0_input.txt	NCU00193T0_output.txt	0.357306	GTTGGAGGTCGACAGGAAGG	TGTTTTGAGTAGGTCGGGCG	0.55631	GTTGGAGGTCGACAGGAAGG	GGCGCAAGAGAACAAGAAGG	0.558604	GTGTTTTGGTCGTGATGCCC	GGCGCAAGAGAACAAGAAGG	0.698106	ACCTGGGAGTGTTTTGGTCG	GGCGCAAGAGAACAAGAAGG	0.700386	GTTGGAGGTCGACAGGAAGG	GGTGGTTGTGTGAGAAGTGC
NCU00194T1	3	5	NCU00194T1_input.txt	NCU00194T1_output.txt	0.134839	GGTAGAGAAGGCCGAGAAGC	GTGATGACTAGCGGAGGAGC	0.276171	GCAAGGGACTGTTGAATGCC	GTGATGACTAGCGGAGGAGC	0.276171	GGCAAGGGACTGTTGAATGC	GTGATGACTAGCGGAGGAGC	0.276307	GCAAGGGACTGTTGAATGCC	TCGGACTTCGTGACAGTTGG	0.276307	GGCAAGGGACTGTTGAATGC	TCGGACTTCGTGACAGTTGG
NCU00194T0	4	5	NCU00194T0_input.txt	NCU00194T0_output.txt	0.134839	GGTAGAGAAGGCCGAGAAGC	GTGATGACTAGCGGAGGAGC	0.276171	GCAAGGGACTGTTGAATGCC	GTGATGACTAGCGGAGGAGC	0.276171	GGCAAGGGACTGTTGAATGC	GTGATGACTAGCGGAGGAGC	0.276307	GCAAGGGACTGTTGAATGCC	TCGGACTTCGTGACAGTTGG	0.276307	GGCAAGGGACTGTTGAATGC	TCGGACTTCGTGACAGTTGG
NCU00195T0	3	5	NCU00195T0_input.txt	NCU00195T0_output.txt	1.83086	CGCGGTGTCAACATGTATCG	GGCTCATACGTACAGACACCG	2.04716	CGCGGTGTCAACATGTATCG	AGGCTCATACGTACAGACACC	2.12135	CGCGGTGTCAACATGTATCG	GCTCATACGTACAGACACCG	2.30947	CGCGGTGTCAACATGTATCG	TCATACGTACAGACACCGAGG	2.32933	CGCGGTGTCAACATGTATCG	CTCATACGTACAGACACCGAGG
NCU00196T2	3	5	NCU00196T2_input.txt	NCU00196T2_output.txt	0.770099	AAAGATGCCCTCAACGTCGG	GACTTTGTTGCGCGGATACC	0.818172	GAAAGATGCCCTCAACGTCG	GACTTTGTTGCGCGGATACC	0.818172	GACGAAAGATGCCCTCAACG	GACTTTGTTGCGCGGATACC	1.14562	AAAGATGCCCTCAACGTCGG	ACCCCATCCAGAGATACCCG	1.17558	AAGATGCCCTCAACGTCGG	GACTTTGTTGCGCGGATACC
NCU00196T0	3	5	NCU00196T0_input.txt	NCU00196T0_output.txt	0.295095	CATTTGGCAACCACGATGGG	TGTACTTTGGGGTGGTTGGG	0.42888	TTGATGCTATCGCGAAGGGG	TGGAGAACCGGTTGTTTCCC	0.436255	TTGATGCTATCGCGAAGGGG	TGTACTTTGGGGTGGTTGGG	0.510343	GGGGGATGCTATACGAACCC	TGTACTTTGGGGTGGTTGGG	0.572363	CATTTGGCAACCACGATGGG	TAATGCTCGGCCACACATCC
NCU00196T1	2	5	NCU00196T1_input.txt	NCU00196T1_output.txt	0.582447	CTATCTCCTGCAAGAGGGCC	TGTACTTTGGGGTGGTTGGG	0.635774	CTTGTTTGCTGAGATCGGGC	TGTACTTTGGGGTGGTTGGG	0.859714	CTATCTCCTGCAAGAGGGCC	TAATGCTCGGCCACACATCC	0.937123	CTATCTCCTGCAAGAGGGCC	GTACTTTGGGGTGGTTGGGG	0.990451	CTTGTTTGCTGAGATCGGGC	GTACTTTGGGGTGGTTGGGG
NCU00197T0	3	5	NCU00197T0_input.txt	NCU00197T0_output.txt	0.498421	GCTCGCACGAATCATGTTCC	CATGATCCCCTCTCCACACC	0.511235	TTCCCCAAGGCACAAGATCC	CATGATCCCCTCTCCACACC	0.565854	GCTCGCACGAATCATGTTCC	CCTCTCCACACCAGCTAAGG	0.578669	TTCCCCAAGGCACAAGATCC	CCTCTCCACACCAGCTAAGG	0.910174	GCTCGCACGAATCATGTTCC	AAGTGGAAAGGGAACGACGC
NCU00198T0	3	5	NCU00198T0_input.txt	NCU00198T0_output.txt	1.05856	AAACAGACTTACAGCCGCCG	TGGAGGTGAAATCGTCGACG	1.17652	GCAAGGGAAACAACAGTCACC	TGGAGGTGAAATCGTCGACG	1.17869	CAAAACAGACTTACAGCCGCC	TGGAGGTGAAATCGTCGACG	1.26979	AAACAGACTTACAGCCGCCG	TGGACATGGACTTGAGCACG	1.34518	AAAACAGACTTACAGCCGCC	TGGAGGTGAAATCGTCGACG
NCU00199T0	2	5	NCU00199T0_input.txt	NCU00199T0_output.txt	0.288137	TCCGTTGGTTGGTAGGTTGG	GCGTGATTGCCGGTTTTAGG	0.352328	TCCGTTGGTTGGTAGGTTGG	TGATGTTTGGGCGTGATTGC	0.35823	TTGGGCGGATTCGAGATTCC	GCGTGATTGCCGGTTTTAGG	0.422422	TTGGGCGGATTCGAGATTCC	TGATGTTTGGGCGTGATTGC	0.498471	CCTTCAGTTTGCTTGGCTGC	GCGTGATTGCCGGTTTTAGG
NCU00200T1	1	5	NCU00200T1_input.txt	NCU00200T1_output.txt	0.342389	TTGTCGACAAAGCAGCAACG	CATGGTTGGGCAATATCGGC	0.348993	AACGAGACAGCAACTCCTGG	CATGGTTGGGCAATATCGGC	0.421745	AGCTTACGGTGCGGTTAAGG	AGGGGTCAGTCAGTATCCCC	0.498872	AGCTTACGGTGCGGTTAAGG	GAACACTGAGGATGTCCCGG	0.565272	GACTTCCACACCCTGACACC	CATGGTTGGGCAATATCGGC
NCU00200T0	2	5	NCU00200T0_input.txt	NCU00200T0_output.txt	0.407904	TGTTCTAACGCCACTCCTCG	CGAAACACGAATGAACCCCG	0.417611	TCACAAAAGACACCTTGCGC	GGTGTTCCTGAAGGAGTCCG	0.489511	TCACAAAAGACACCTTGCGC	GCAGCTGTGGTGTAAATGCC	0.545457	TCACAAAAGACACCTTGCGC	CGAAACACGAATGAACCCCG	0.623104	GTTCTAACGCCACTCCTCGG	CGAAACACGAATGAACCCCG
NCU00201T0	2	5	NCU00201T0_input.txt	NCU00201T0_output.txt	0.353922	GAACAGCGTGACCAAAACCG	CGTCCTTCACAGAACCCTCC	0.353922	CGAACAGCGTGACCAAAACC	CGTCCTTCACAGAACCCTCC	0.41917	GAACAGCGTGACCAAAACCG	TCCTAAGTCTCGCAATCCGC	0.41917	CGAACAGCGTGACCAAAACC	TCCTAAGTCTCGCAATCCGC	0.641962	GAACAGCGTGACCAAAACCG	GTCCTTCACAGAACCCTCCC
NCU00202T0	7	5	NCU00202T0_input.txt	NCU00202T0_output.txt	0.268989	CGGGTTGCGACAAACTTACC	AAGGCAAGCAAAGGAAAGCG	0.272685	GCGACAAACTTACCCCTTGC	AAGGCAAGCAAAGGAAAGCG	0.491209	TCGTTCCTATCTCGGGTTGC	AAGGCAAGCAAAGGAAAGCG	0.494724	GAATGTTGCCATCACTGCGG	ACTGTTCGTGTGAGCTCTCC	0.552017	CGGGTTGCGACAAACTTACC	ACTGTTCGTGTGAGCTCTCC
NCU00203T0	1	5	NCU00203T0_input.txt	NCU00203T0_output.txt	0.336852	AGATCTTGGGCGTTGTCTCG	CGAACGCGAAGAGATCATGC	0.345063	AGATCTTGGGCGTTGTCTCG	GGTTCGTTAAACGCAGGTGG	0.347318	TGGGGTTGTTCCTTTACGGG	GGTTCGTTAAACGCAGGTGG	0.499474	AGATCTTGGGCGTTGTCTCG	ATGATACGGAGAGCACAGGC	0.501729	TGGGGTTGTTCCTTTACGGG	ATGATACGGAGAGCACAGGC
NCU00204T0	2	5	NCU00204T0_input.txt	NCU00204T0_output.txt	0.218428	ACGGATCAGAGCAGTTGTCG	ATTCGGATCTGATGGGTGGC	0.359637	TGTTGCGGGAGAGAAACTGG	ATTCGGATCTGATGGGTGGC	0.903195	GAAGACGACGGACTCGAAGC	ATTCGGATCTGATGGGTGGC	0.981064	TCGAAATCAAGTGTTGCGGG	ATTCGGATCTGATGGGTGGC	1.04825	TCGGGCAAAAAGTTCACTCG	CAGGTATGATGGTGGTCGGG
NCU00205T0	1	5	NCU00205T0_input.txt	NCU00205T0_output.txt	0.072332	GAGGTTGTTGGAGGACTGGG	CACCCTCATCCGCCTTATCC	0.072332	GGAGGTTGTTGGAGGACTGG	CACCCTCATCCGCCTTATCC	0.072885	GAGGTTGTTGGAGGACTGGG	CCATATCACCCTCATCCGCC	0.072885	GGAGGTTGTTGGAGGACTGG	CCATATCACCCTCATCCGCC	0.143042	GAGGTTGTTGGAGGACTGGG	GCCTTATCCAACCCCTTCCC
NCU00206T0	4	5	NCU00206T0_input.txt	NCU00206T0_output.txt	0.140472	TCTGAGAGAAACACCGCACC	GGAGTTCAGAGAATGGGGGC	0.496263	TCTGAGAGAAACACCGCACC	GAGTTCAGAGAATGGGGGCG	0.582014	TCTGAGAGAAACACCGCACC	GGGAGTTCAGAGAATGGGGG	0.925007	AGAGAAACACCGCACCAACC	GGAGTTCAGAGAATGGGGGC	1.12362	GCCTCTGAGAGAAACACCGC	GGAGTTCAGAGAATGGGGGC
NCU00207T1	2	5	NCU00207T1_input.txt	NCU00207T1_output.txt	0.712105	AGATCCCGCAACTTCATCGG	GTGGAGGGTTCGAAGAGAGG	0.984815	GTGAATCCGCACCAATGTCC	GTGGAGGGTTCGAAGAGAGG	1.19087	CCGCAACTTCATCGGATTCC	GTGGAGGGTTCGAAGAGAGG	1.1909	GCCATTGGTGCTCTACATCG	AAGACGTTTTCCCTCCAGCC	1.21267	TGAATCCGCACCAATGTCCC	GTGGAGGGTTCGAAGAGAGG
NCU00207T0	4	5	NCU00207T0_input.txt	NCU00207T0_output.txt	0.771811	GCAGGCATCACTCACTCTGG	TGTCGATCATCTCTGCGTCG	0.842568	ATCACTCACTCTGGACTCGC	TGTCGATCATCTCTGCGTCG	0.850718	GCAGGCATCACTCACTCTGG	TAGGCCTTGCTTGGATCAGC	1.12905	GCAGGCATCACTCACTCTGG	CGATCATCTCTGCGTCGAGG	1.19981	ATCACTCACTCTGGACTCGC	CGATCATCTCTGCGTCGAGG
NCU00208T0	3	5	NCU00208T0_input.txt	NCU00208T0_output.txt	0.143822	AGTTCTCCTTGGTCTGCAGC	GTTCTCTTCCCCGCCTTACC	0.216429	AGTTCTCCTTGGTCTGCAGC	ATTCCCCTCCCAAATCGACG	0.430775	ACCATCAGTGAGTGGAGTGC	GTTCTCTTCCCCGCCTTACC	0.497748	CCCGTTTCGACCAGAAGAGG	GTTCTCTTCCCCGCCTTACC	0.499961	TAACTCGGTGTCTGTGCTGC	ATTCCCCTCCCAAATCGACG
NCU00209T0	2	5	NCU00209T0_input.txt	NCU00209T0_output.txt	1.03954	CTATGTAGGTAGGCAGGCGC	CTTCGGCAGGTTCTTGTTTGG	1.03954	GCTATGTAGGTAGGCAGGCG	CTTCGGCAGGTTCTTGTTTGG	1.06706	CTATGTAGGTAGGCAGGCGC	TTCGGCAGGTTCTTGTTTGG	1.06706	GCTATGTAGGTAGGCAGGCG	TTCGGCAGGTTCTTGTTTGG	1.31815	CGCACTATGGTCGAGGTACG	CTTCGGCAGGTTCTTGTTTGG
NCU00210T0	3	5	NCU00210T0_input.txt	NCU00210T0_output.txt	0.553325	GTAACATGCATCCCGAAGCG	GCCGCCAATGTACTTCATGC	0.691906	GTAACATGCATCCCGAAGCG	AATCGAGAGCGTCCTGATGG	0.766044	GTAACATGCATCCCGAAGCG	TTTGTAAGCGATCGAGGCCC	0.833171	GTAACATGCATCCCGAAGCG	TCATGCAATCGAGAGCGTCC	0.895437	GTAACATGCATCCCGAAGCG	CTTGATCTCGCCGCATTTGC
NCU00211T0	3	5	NCU00211T0_input.txt	NCU00211T0_output.txt	1.17163	GACGGTCTCACCCTTCTTGG	AGAATGTGTGGAGCCATACCG	1.33677	GACGGTCTCACCCTTCTTGG	GAATGTGTGGAGCCATACCG	1.3853	TCACCCTTCTTGGCAAGAGC	AGAATGTGTGGAGCCATACCG	1.41863	TCTGGAACTTGGACATGCGC	ATCATGGACACTCCTGCTCG	1.4987	TCTGGAACTTGGACATGCGC	TCCATCATGGACACTCCTGC
NCU00212T0	3	5	NCU00212T0_input.txt	NCU00212T0_output.txt	0.990997	GGTGGAAAGATTGGGAGGGG	GTGTCTCCTCAGCTTTGGCC	1.08303	TAGCGGGCTTGGTAATACCC	TTCAATTCCAGCTGTCCCCG	1.10231	GGTGGAAAGATTGGGAGGGG	TGATAATCCAGCGTCCTCTGC	1.32777	GGTGGAAAGATTGGGAGGGG	CGTGTCTCCTCAGCTTTGGC	1.32777	GGTGGAAAGATTGGGAGGGG	GCGTGTCTCCTCAGCTTTGG
NCU00213T0	2	5	NCU00213T0_input.txt	NCU00213T0_output.txt	0.766844	CTGGCTGTCAGTCTCGTTCG	AGACCAGAATGAGTTGGCGG	0.821989	CTTGATTTGCTTGTTGCGGC	AGACCAGAATGAGTTGGCGG	0.852146	TTGTGGTTAGGTGCGGTAGC	CTCACTACTGGGTTCGGACC	0.943061	AGGGTGAGACTTTGGTTGGG	GGAGGCCTGGTTATGTCTGC	1.03639	TCCCTTGATTTGCTTGTTGCG	AGACCAGAATGAGTTGGCGG
NCU00214T0	1	5	NCU00214T0_input.txt	NCU00214T0_output.txt	0.211455	CTGGATCTTCTGGACCGTCG	CCACTTTAAGCAGCAGCACG	0.292592	CGTGCTGCTGCTTAAAGTGG	TGATCCGGTGCTAATTGGGG	0.424554	GTGCTGCTGCTTAAAGTGGG	TGATCCGGTGCTAATTGGGG	0.42961	ACATGTTCGACGTGGTCTGG	CCACTTTAAGCAGCAGCACG	0.432064	CGTGCTGCTGCTTAAAGTGG	GGACCAAGGAGCAAGAGTGG
NCU00215T0	3	5	NCU00215T0_input.txt	NCU00215T0_output.txt	0.214953	TCCTCCTCCTCCTTTACCGG	TGATCCGGTGCTAATTGGGG	0.290191	CAGCCGTAAGAGGAAAGGGG	TGATCCGGTGCTAATTGGGG	0.354424	TCCTCCTCCTCCTTTACCGG	GGACCAAGGAGCAAGAGTGG	0.358189	CTTTCCGGGTTTCGCAATCG	AGGTGGTGAGGGAAAAGTGC	0.361736	CTTTCCGGGTTTCGCAATCG	TGATCCGGTGCTAATTGGGG
NCU00215T1	2	5	NCU00215T1_input.txt	NCU00215T1_output.txt	0.494952	CTGATCTCGGGCCTAAGACG	TGATCCGGTGCTAATTGGGG	0.634424	CTGATCTCGGGCCTAAGACG	GGACCAAGGAGCAAGAGTGG	0.715621	GGGCCTAAGACGCTGATTCC	TGATCCGGTGCTAATTGGGG	0.844611	CTGATCTCGGGCCTAAGACG	GGCATAAGGCGTAGGTGACC	0.855093	GGGCCTAAGACGCTGATTCC	GGACCAAGGAGCAAGAGTGG
NCU00216T0	3	5	NCU00216T0_input.txt	NCU00216T0_output.txt	0.493093	CCAGGAGTTCGAGCTCAAGG	GAGATCGGGGTGTAGGAACG	0.570385	CCAGGAGTTCGAGCTCAAGG	ATGAGCAGGTCGAAGTAGCC	0.714826	CCAGGAGTTCGAGCTCAAGG	ACGCACAATCTCCTTGGTGG	0.825814	AAATTCACGCGCTAACGACC	GAGATCGGGGTGTAGGAACG	0.844953	ATCATCTCCCACAACGTCGC	GAGATCGGGGTGTAGGAACG
NCU00218T0	5	5	NCU00218T0_input.txt	NCU00218T0_output.txt	0.90581	TACACATCCAGCGACTGTCG	GCCCTCCTTGAGATTTTCGC	0.911207	TACACATCCAGCGACTGTCG	CCTGTCATGGCACTACACCG	1.05907	TACACATCCAGCGACTGTCG	TGCATCTTCAACCACCCACG	1.18926	TGTGTTTGCCAACAAGACCG	GCCCTCCTTGAGATTTTCGC	1.19466	TGTGTTTGCCAACAAGACCG	CCTGTCATGGCACTACACCG
NCU00219T0	3	5	NCU00219T0_input.txt	NCU00219T0_output.txt	0.926158	TGGAGGGATATCTTCGGGGG	TATTGGTCCTGAGAGCGAGC	0.928145	TCGAATGCCAATGCCTCTGG	GGAAGGAGGCGTATTGGTCC	1.00101	TCGAATGCCAATGCCTCTGG	TGTGGAAGGAGGCGTATTGG	1.07048	TCGAATGCCAATGCCTCTGG	GGACAAAGGGACGGTCTTCC	1.07164	TCGAATGCCAATGCCTCTGG	AAAGGGACGGTCTTCCATGC
NCU00220T0	2	5	NCU00220T0_input.txt	NCU00220T0_output.txt	0.289099	CACATCGACGCGAAGAAAGC	CGTGTTGTTGTTGCTCGAGG	0.497206	CACATCGACGCGAAGAAAGC	TGTTGTTGCTCGAGGAAGGG	0.573838	CACATCGACGCGAAGAAAGC	AGGGTTGGTGTCGTATTGGG	0.711506	TTCACCCGAGTCACAATCGC	CGTGTTGTTGTTGCTCGAGG	0.790661	CACATCGACGCGAAGAAAGC	GGGAGACTTGGACCATGAGG
NCU00221T0	4	5	NCU00221T0_input.txt	NCU00221T0_output.txt	0.075485	CACCTCTGTCTCGTCAACCC	TGTCTGTAAAGAGGCTGCCG	0.075485	CCACCTCTGTCTCGTCAACC	TGTCTGTAAAGAGGCTGCCG	0.2225	ACCCCTTCTTCACCACAACC	TGTCTGTAAAGAGGCTGCCG	0.428499	CACCTCTGTCTCGTCAACCC	AGGTAGCTGATGTGTGTGCG	0.428499	CCACCTCTGTCTCGTCAACC	AGGTAGCTGATGTGTGTGCG
NCU00222T0	2	5	NCU00222T0_input.txt	NCU00222T0_output.txt	0.501675	AGTCGCCGATCAAAGAAGGG	CAGTTGAGGATCACCCCAGC	0.634762	AAGTGGAGGAGGAGTCGAGG	CGGTTCTTTCCTTGTGTGGC	0.717445	AAGTGGAGGAGGAGTCGAGG	CAGTTGAGGATCACCCCAGC	0.776844	AGTCGCCGATCAAAGAAGGG	CGAGTCTTGCTGGAGTGTGG	0.855085	TGGAGATGATGTCAGTCGCC	CAGTTGAGGATCACCCCAGC
NCU00223T1	4	5	NCU00223T1_input.txt	NCU00223T1_output.txt	0.346673	TTGGCGGAAACACGAATTCG	TGCTGGTTTCCTTGAGGACC	0.419411	GCAATTGGGTAACGGAGTGC	CAGGTCCGCTTGGAGTATCG	0.426214	TAAAGATCCACCCGCCTTCG	CAGGTCCGCTTGGAGTATCG	0.428246	GCCTTCGCAATTGGGTAACG	CAGGTCCGCTTGGAGTATCG	0.48526	TTGGCGGAAACACGAATTCG	CAGGTCCGCTTGGAGTATCG
NCU00223T0	4	5	NCU00223T0_input.txt	NCU00223T0_output.txt	0.346673	TTGGCGGAAACACGAATTCG	TGCTGGTTTCCTTGAGGACC	0.419411	GCAATTGGGTAACGGAGTGC	CAGGTCCGCTTGGAGTATCG	0.48526	TTGGCGGAAACACGAATTCG	CAGGTCCGCTTGGAGTATCG	0.502546	AATTCGTTCTACCCCACGCC	TGCTGGTTTCCTTGAGGACC	0.55784	TTGGCGGAAACACGAATTCG	GTATGCTTGGCCGGGATAGG
NCU00224T0	2	5	NCU00224T0_input.txt	NCU00224T0_output.txt	0.501327	CCTGTTCCTCCAACCTGTCC	CCAGACGGAACCATCCTACC	0.578737	CCTGTTCCTCCAACCTGTCC	ATGACCAGACGGAACCATCC	0.713155	GAGTAGTGTAGAGCCGCAGC	CCAGACGGAACCATCCTACC	0.790565	GAGTAGTGTAGAGCCGCAGC	ATGACCAGACGGAACCATCC	0.854529	CCTGTTCCTCCAACCTGTCC	TGAGCTACATGACCAGACGG
NCU00225T0	5	5	NCU00225T0_input.txt	NCU00225T0_output.txt	0.428014	CGCCACTCTAAGTCCATCCC	TCCTTCTGCTCAGTCTTGGC	0.428014	CCGCCACTCTAAGTCCATCC	TCCTTCTGCTCAGTCTTGGC	0.634594	CGCCACTCTAAGTCCATCCC	GCTCAGTCTTGGCGATCTCC	0.634594	CCGCCACTCTAAGTCCATCC	GCTCAGTCTTGGCGATCTCC	0.793316	GCCACTCTAAGTCCATCCCC	TCCTTCTGCTCAGTCTTGGC
NCU00226T0	3	5	NCU00226T0_input.txt	NCU00226T0_output.txt	0.213751	GAGGAGAATGGGAGATGGCG	AAGCGGTGATCGAGTACTGC	0.284913	GAGATGGCGGAGGAGAAAGG	AAGCGGTGATCGAGTACTGC	0.358169	GCAGATGCCCAAGAGGTAGG	AAGCGGTGATCGAGTACTGC	0.497575	TGCTGTTGAGGAAGACGAGG	AAGCGGTGATCGAGTACTGC	0.504806	TAGGTCAGGGCTTGGAGAGG	AAGCGGTGATCGAGTACTGC
NCU00227T0	4	5	NCU00227T0_input.txt	NCU00227T0_output.txt	0.139935	TGTCCTGCTTCGTCCTTTCC	GTAGGACTGGGCGATCTTGG	0.140478	TTCTTCCCTTCCGCATGTCC	GTAGGACTGGGCGATCTTGG	0.143033	TGTCCTGCTTCGTCCTTTCC	CAAGGAAGTAGGACTGGGCG	0.143033	TGTCCTGCTTCGTCCTTTCC	CGGCAAGGAAGTAGGACTGG	0.143576	TTCTTCCCTTCCGCATGTCC	CAAGGAAGTAGGACTGGGCG
NCU00229T0	2	5	NCU00229T0_input.txt	NCU00229T0_output.txt	0.198684	TCGAGAACCTGACTTTGGCC	GTCGTTGTCTGTTGGCATCG	0.273184	TCGAGAACCTGACTTTGGCC	GTTGTCTGTTGGCATCGTGG	0.768366	CTGACTTTGGCCCAACATGG	GTCGTTGTCTGTTGGCATCG	0.842866	CTGACTTTGGCCCAACATGG	GTTGTCTGTTGGCATCGTGG	1.03876	TCGAGAACCTGACTTTGGCC	GAACTGTCGTTGTCTGTTGGC
NCU00230T0	6	5	NCU00230T0_input.txt	NCU00230T0_output.txt	1.17165	CCGTGCATCCAAGAGATTCG	GGCGTTGTCTTTCTGCTTCC	1.1787	GTTTCACTGGGCTAATCGCG	GAACCATTCGTGCTCAAGGG	1.18201	CGCTCGAAACTGGACTACCC	GCTCTCTGAACCATTCGTGC	1.1935	ACTACCCTGCTCCCGATACC	GCTCTCTGAACCATTCGTGC	1.26301	CGCTCGAAACTGGACTACCC	GAACCATTCGTGCTCAAGGG
NCU00231T0	1	5	NCU00231T0_input.txt	NCU00231T0_output.txt	0.193414	CTCTCCTGCACAGCATTTGC	GATAACGTTCGCGGTCAACG	0.278205	CTCTCCTGCACAGCATTTGC	GTAGATGAGGAAGGGCTGCC	0.345828	TTCTTCCTCTCCTGCACAGC	GATAACGTTCGCGGTCAACG	0.430618	TTCTTCCTCTCCTGCACAGC	GTAGATGAGGAAGGGCTGCC	0.463225	GTTGACCGCGAACGTTATCG	CTTCGGCGTCTCTTTCTTGC
NCU00232T0	1	5	NCU00232T0_input.txt	NCU00232T0_output.txt	0.215487	GGATCTTGGACTTGGGAGGC	TCAAGAATACGTCGGGTGCC	0.27977	GGATCTTGGACTTGGGAGGC	CCTAGAACCACTCCGTTCCG	0.281362	GAGCTAGTGAACACCGAGGG	AGGATAAGAACCGTGCTGCC	0.492323	GAACACCGAGGGATCTACCG	AGGATAAGAACCGTGCTGCC	0.557113	GTCTTCGAGACCGAGTCTGG	TCAAGAATACGTCGGGTGCC
NCU00233T0	3	5	NCU00233T0_input.txt	NCU00233T0_output.txt	0.408066	TGAGGTTTTTCGCGTTGTCG	GGCTCAGTCACCATAGCTCC	0.429407	TCGGTTGCTAACTGGAAGGG	GGCTCAGTCACCATAGCTCC	0.489638	GAGGTTTTTCGCGTTGTCGG	GGCTCAGTCACCATAGCTCC	0.616999	CGTTGTCGGTTGCTAACTGG	GGCTCAGTCACCATAGCTCC	0.639086	TGTCGGGGTGAGGTTTTTCG	GGCTCAGTCACCATAGCTCC
NCU00234T0	2	5	NCU00234T0_input.txt	NCU00234T0_output.txt	0.127301	GTTGGTGTGGCACTTCAACC	GTCAATTGCGATGACGGTCG	0.355143	TTGACAGGCCGAGTCTTTCC	GAGCCAGCAGGGATATGTCG	0.357595	TCCCTCATTTCTGTCTGCGG	GGTTCCATTACCTGGGGTCG	0.357983	TTGACAGGCCGAGTCTTTCC	AAGGGCGTGGTTCCATTACC	0.422547	GTTGGTGTGGCACTTCAACC	GAGCCAGCAGGGATATGTCG
NCU00236T0	1	5	NCU00236T0_input.txt	NCU00236T0_output.txt	0.779347	GAACTCCGTCCCATCTTCCC	TGACTGAAGGCTCTTGCACG	0.926979	TGTGCTTCCATCTGACCTGG	TGACTGAAGGCTCTTGCACG	0.962306	ATTCATACGACTTGCGACGC	CACAAGGAACTGACAAGCGC	0.994583	GTGCTTCCATCTGACCTGGG	TGACTGAAGGCTCTTGCACG	1.01835	AGACCCCTGAGAAGAAACGG	CACAAGGAACTGACAAGCGC
NCU00237T0	2	5	NCU00237T0_input.txt	NCU00237T0_output.txt	0.143021	TCTTTGTGGTCATGGGAGGC	TGAGATGTACGCCTGCATCC	0.145625	TCTTTGTGGTCATGGGAGGC	GGCAATGACTGACCCTCTCC	0.217238	TCTTTGTGGTCATGGGAGGC	ATGGCACTGAGATGTACGCC	0.283968	CCAACAACACCAACACCAGC	TGAGATGTACGCCTGCATCC	0.286573	CCAACAACACCAACACCAGC	GGCAATGACTGACCCTCTCC
NCU00238T0	2	5	NCU00238T0_input.txt	NCU00238T0_output.txt	0.415206	TGGCACACAATGTTGAACGG	AGGAGGTGGAGGAGTGATCC	0.637227	GGACGACGGAGGAGAAAAGG	AGAAGACGGAGAAGAAGGCG	0.637227	GAGGAAAAGGACGACGGAGG	AGAAGACGGAGAAGAAGGCG	0.637227	GAGGAGGAAAAGGACGACGG	AGAAGACGGAGAAGAAGGCG	0.637227	GGAGGAGGAAAAGGACGACG	AGAAGACGGAGAAGAAGGCG
NCU00239T1	4	5	NCU00239T1_input.txt	NCU00239T1_output.txt	0.142857	TTCGTTATGTGAGGACCGGC	TAAGACCACCACAAGTCCGC	0.28521	TCATAGGGTCATTGTGCCGG	GACGATGGAGGCAAGGTAGG	0.291437	TCATAGGGTCATTGTGCCGG	CGTTGCTTTTCACCGAGACG	0.426798	TCGTACTGGGAAGCATTGGC	TAAGACCACCACAAGTCCGC	0.4975	TCGTACTGGGAAGCATTGGC	GACGATGGAGGCAAGGTAGG
NCU00239T0	4	5	NCU00239T0_input.txt	NCU00239T0_output.txt	0.142857	TTCGTTATGTGAGGACCGGC	TAAGACCACCACAAGTCCGC	0.28521	TCATAGGGTCATTGTGCCGG	GACGATGGAGGCAAGGTAGG	0.291437	TCATAGGGTCATTGTGCCGG	CGTTGCTTTTCACCGAGACG	0.426798	TCGTACTGGGAAGCATTGGC	TAAGACCACCACAAGTCCGC	0.4975	TCGTACTGGGAAGCATTGGC	GACGATGGAGGCAAGGTAGG
NCU00240T0	8	5	NCU00240T0_input.txt	NCU00240T0_output.txt	0.14575	CCACTGACATGCACGTTTGG	CGGTGATGAGGGTGATGAGG	0.147781	CAACGACACCACAGCTTTCG	CGGTGATGAGGGTGATGAGG	0.21923	CCACTGACATGCACGTTTGG	GGTGATGAGGGATGTGTCGG	0.21923	CCACTGACATGCACGTTTGG	GGGTGATGAGGGATGTGTCG	0.22126	CAACGACACCACAGCTTTCG	GGTGATGAGGGATGTGTCGG
NCU00241T0	2	5	NCU00241T0_input.txt	NCU00241T0_output.txt	0.278542	TCTGGATCGGAGGAGGAAGG	TGGACGCTGTCGACTAATGG	0.279047	TCTGTCTGGATCGGAGGAGG	TGGACGCTGTCGACTAATGG	0.279047	TCCTCTGTCTGGATCGGAGG	TGGACGCTGTCGACTAATGG	0.351567	AACAGGAACAGGTTCAGGGC	TGGACGCTGTCGACTAATGG	0.571811	ATCGGAGGAGGAAGGAAGGG	TGGACGCTGTCGACTAATGG
NCU00242T0	2	5	NCU00242T0_input.txt	NCU00242T0_output.txt	0.417416	AATCATGGAAGGACGACCCG	CTGCTTTTCTTCTGTGCCGG	0.428192	AATCATGGAAGGACGACCCG	TCCAGTTTACAGCGTGGTGG	0.492141	ATCTTCGGCTGCTTGTTTGC	TCCAGTTTACAGCGTGGTGG	0.556657	GCCGTTGCCGTTGTATATGG	TCCAGTTTACAGCGTGGTGG	0.564547	AATCATGGAAGGACGACCCG	GCTGCTTTTCTTCTGTGCCG
NCU00243T0	4	5	NCU00243T0_input.txt	NCU00243T0_output.txt	0.49826	GAACCGGCTACTCACTCTGG	TGAACATTGGATGGCAGGGG	0.623852	TTCACGTTGAACTTGACGCG	TGAACATTGGATGGCAGGGG	0.636467	GAACCGGCTACTCACTCTGG	GAATCCTTCCTCGCTGGTGG	0.762059	TTCACGTTGAACTTGACGCG	GAATCCTTCCTCGCTGGTGG	0.850007	GGGAACATCGCCGAAAATGC	TGAACATTGGATGGCAGGGG
NCU00244T1	4	5	NCU00244T1_input.txt	NCU00244T1_output.txt	0.506657	TATCGAATATGCACCCGGGC	AGGTGAAGGGGCAGTTTTGG	0.772828	GTTCACATGCCTGCACTTGC	GAGGAAGGAGTGATGGGTGC	0.773295	CCAGAGAATCGTCCTCCTCG	GAGGAAGGAGTGATGGGTGC	0.837946	GTTCACATGCCTGCACTTGC	TTGATGGCGTGAGGACTACG	0.869261	CCTACATCTTCCAGAGGGCC	GAGGAAGGAGTGATGGGTGC
NCU00244T0	3	5	NCU00244T0_input.txt	NCU00244T0_output.txt	0.506657	TATCGAATATGCACCCGGGC	AGGTGAAGGGGCAGTTTTGG	0.772828	GTTCACATGCCTGCACTTGC	GAGGAAGGAGTGATGGGTGC	0.773295	CCAGAGAATCGTCCTCCTCG	GAGGAAGGAGTGATGGGTGC	0.837946	GTTCACATGCCTGCACTTGC	TTGATGGCGTGAGGACTACG	0.869261	CCTACATCTTCCAGAGGGCC	GAGGAAGGAGTGATGGGTGC
NCU00245T0	2	5	NCU00245T0_input.txt	NCU00245T0_output.txt	0.139176	GATGGTGACTGGTGGGAAGG	TGAGCCCGTACATTCATCGG	0.211735	GATGGTGACTGGTGGGAAGG	AGTAGCAGGCACGAATGAGG	0.211735	GATGGTGACTGGTGGGAAGG	AAGCGATGGTCAGTAGCAGG	0.490013	GATGGTGACTGGTGGGAAGG	CTGTGGGCGCTTCATTTTCG	0.56491	GACCTGAGGCAGAAGATGGG	TTTGAAACGGCGTCGATTGC
NCU00246T1	7	5	NCU00246T1_input.txt	NCU00246T1_output.txt	0.215357	TATTGGCTGCAGTCTGAGCC	ATAGCGGTCTCAAAACGGGG	0.429179	TATTGGCTGCAGTCTGAGCC	TAATAGCCATCTCTGCGGCC	0.506166	AGTGACAGAAGTGGAAGGCC	ATAGCGGTCTCAAAACGGGG	0.562469	GATGATCTAGTACCGCCGCG	ATAGCGGTCTCAAAACGGGG	0.574078	AGTGACAGAAGTGGAAGGCC	TCGAAGGTGCCAGTAGATGC
NCU00246T0	8	5	NCU00246T0_input.txt	NCU00246T0_output.txt	0.215357	TATTGGCTGCAGTCTGAGCC	ATAGCGGTCTCAAAACGGGG	0.429179	TATTGGCTGCAGTCTGAGCC	TAATAGCCATCTCTGCGGCC	0.506166	AGTGACAGAAGTGGAAGGCC	ATAGCGGTCTCAAAACGGGG	0.562469	GATGATCTAGTACCGCCGCG	ATAGCGGTCTCAAAACGGGG	0.574078	AGTGACAGAAGTGGAAGGCC	TCGAAGGTGCCAGTAGATGC
NCU00247T0	1	5	NCU00247T0_input.txt	NCU00247T0_output.txt	0.140497	GTTGGTATCGGGAGCTCAGG	ACAAGAGCCTCCTTCGTTGG	0.214172	GTTGGTATCGGGAGCTCAGG	CCTTGCTCATGTTTTCGCCC	0.214172	GTTGGTATCGGGAGCTCAGG	GGGCCTTGCTCATGTTTTCG	0.288167	CAGCCTGGGACTTATCAGCC	CCTTGCTCATGTTTTCGCCC	0.288167	CAGCCTGGGACTTATCAGCC	GGGCCTTGCTCATGTTTTCG
NCU00248T0	1	5	NCU00248T0_input.txt	NCU00248T0_output.txt	0.074814	CGCCGCCTACTTATCAGAGG	TAAACTCCCGTTGGCACTCC	0.145793	CGCCGCCTACTTATCAGAGG	TCCCCCGATTCAATCAAGCC	0.21482	GGTAGGAGGAACGACATGGC	TAAACTCCCGTTGGCACTCC	0.218155	GGTAGGAGGAACGACATGGC	CTCTGATAAGTAGGCGGCGG	0.218155	GGTAGGAGGAACGACATGGC	CCTCTGATAAGTAGGCGGCG
NCU00249T0	1	5	NCU00249T0_input.txt	NCU00249T0_output.txt	0.071712	AGTCTCTAATGGATGCGCCG	TTCCCCTTGGGTTCATTCGG	0.144074	GGTGCCGGAGTCTCTAATGG	TTCCCCTTGGGTTCATTCGG	0.208977	GGAAGAGAGGATGACGCTGG	CCATTAGAGACTCCGGCACC	0.218132	GAGAGGATGACGCTGGTTCC	TTCCCCTTGGGTTCATTCGG	0.284136	GAGAGGATGACGCTGGTTCC	CCATTAGAGACTCCGGCACC
NCU00250T0	2	5	NCU00250T0_input.txt	NCU00250T0_output.txt	0.271273	TTCCACACCATCTTCTCCGC	CTTTTGTCCCGAAGTCGTGC	0.283023	TTCCACACCATCTTCTCCGC	TTCTTCCTGCCTACACTCGC	0.469769	GTCGGCGACTTGTTCAAAGG	CTTTTGTCCCGAAGTCGTGC	0.481519	GTCGGCGACTTGTTCAAAGG	TTCTTCCTGCCTACACTCGC	0.556555	GTCGGCGACTTGTTCAAAGG	AGTCATCGGCCCATATTCGG
NCU00251T0	3	5	NCU00251T0_input.txt	NCU00251T0_output.txt	0.074479	AGCTGTTTAGGCAGTGACCC	GGGTGACAGAAGTGGTACGG	0.285947	AGCTGTTTAGGCAGTGACCC	CTGGATAGACGGCGTTCAGG	0.55861	AGCTGTTTAGGCAGTGACCC	GGCGTTCAGGCTTACTTTGG	0.645639	TTCGGCCCAAGCTGTTTAGG	GGGTGACAGAAGTGGTACGG	0.712397	AGCTGTTTAGGCAGTGACCC	GTGGTACGGAATGGTGGTGG
NCU00252T0	4	5	NCU00252T0_input.txt	NCU00252T0_output.txt	0.561684	ATGTAGACGCGGAAGAGAGC	GACGAGGTAGGAACACGAGC	0.56172	ATGTAGACGCGGAAGAGAGC	GACGACGAGGTAGGAACACG	0.563477	TGCTAAGGATGTAGACGCGG	GACGAGGTAGGAACACGAGC	0.563513	TGCTAAGGATGTAGACGCGG	GACGACGAGGTAGGAACACG	0.925498	TGCGTGCATAGAGATGACGG	TGGATGAACGTGTGGCATCC
NCU00253T0	3	5	NCU00253T0_input.txt	NCU00253T0_output.txt	1.2375	GACGTTGAGTAAGACGGTGC	GACAGATGGGAAGACGAGCC	1.52063	ACAGCGAGTGATATACAGGGC	GACAGATGGGAAGACGAGCC	1.59098	GACGTTGAGTAAGACGGTGC	TGACAGATGGGAAGACGAGC	1.73453	ACAGCGAGTGATATACAGGGC	AATGATCACAGGTCGTGGCC	1.78026	TGACGTTGAGTAAGACGGTGC	GACAGATGGGAAGACGAGCC
NCU00254T0	3	5	NCU00254T0_input.txt	NCU00254T0_output.txt	0.665513	CTTGCTTCGAACATCGCTCG	TGTTGTTGTTGTCGTCGTCG	0.680076	GCTTCAAGTCCAGGCTTTGC	TGTTGTTGTTGTCGTCGTCG	0.750998	TTTGTTGTCTCCTTCCCCCG	TGTTGTTGTTGTCGTCGTCG	1.08364	CTTGCTTCGAACATCGCTCG	TTGTTGTTGTTGTCGTCGTCG	1.09821	GCTTCAAGTCCAGGCTTTGC	TTGTTGTTGTTGTCGTCGTCG
NCU00257T0	2	5	NCU00257T0_input.txt	NCU00257T0_output.txt	0.348009	AGCAACATTAGGAGCGAGGG	GGCTTGTCGAACTTGATGCC	0.358215	AGCAACATTAGGAGCGAGGG	CGGCTTGTCGAACTTGATGC	0.425635	AGCAACATTAGGAGCGAGGG	TTCGGTAGAGCTCCAGTTGC	0.48943	TGTTTGAGGTGCCGAGTAGC	GGCTTGTCGAACTTGATGCC	0.499636	TGTTTGAGGTGCCGAGTAGC	CGGCTTGTCGAACTTGATGC
NCU00258T0	3	5	NCU00258T0_input.txt	NCU00258T0_output.txt	0.777077	CAATAGCCTTCTTGCCGTGG	CCGCTATCAAACGAATGCGG	0.777077	CAATAGCCTTCTTGCCGTGG	CCCGCTATCAAACGAATGCG	0.991292	AAACTTACCGCTGCTGGACG	CCGCTATCAAACGAATGCGG	0.991292	AAACTTACCGCTGCTGGACG	CCCGCTATCAAACGAATGCG	1.05359	CAATAGCCTTCTTGCCGTGG	TCGTGGTCACTTTGCTCTCG
NCU00259T0	2	5	NCU00259T0_input.txt	NCU00259T0_output.txt	0.565145	ACATCTCTACACGGTTCGCG	ACTCGTCGCATTTTGCTTGC	0.632159	ACATCTCTACACGGTTCGCG	TTTGCTTGCTGATCGATGGC	0.784755	CCATTTGTCTACCTTGGCGC	AGGAAGCTAAGGCCAAAGGG	0.837757	CCATTTGTCTACCTTGGCGC	ACTCGTCGCATTTTGCTTGC	0.839348	CCATTTGTCTACCTTGGCGC	CGGAGAGAGGAAGCTAAGGC
NCU00260T0	3	5	NCU00260T0_input.txt	NCU00260T0_output.txt	0.197898	ACTAGACACTTATGGCGCCG	GACGATGCCGACTTTCTTGC	0.206885	GTTACTCCTCTCACGTCCGC	CGAGATCACGTAGACGGTGG	0.274586	GTTACTCCTCTCACGTCCGC	GACGATGCCGACTTTCTTGC	0.417721	GTTACTCCTCTCACGTCCGC	GCTTTGGCGAACAAGAGACC	0.423252	ACTAGACACTTATGGCGCCG	CGAACAAGAGACCCAGGTGG
NCU00261T0	6	5	NCU00261T0_input.txt	NCU00261T0_output.txt	0.560044	CAAGGAGAAGAGGCACCTGG	GGGGTTACGTGGACAATTGC	0.567315	TCAAGGGGCTTCTCACAACG	GTTGTCTGAACTGCCGTTGC	0.770774	TAGATGGTGGGCATATCGCG	GGGGTTACGTGGACAATTGC	0.774709	TCAAGGGGCTTCTCACAACG	GGGGTTACGTGGACAATTGC	0.776048	CCTCAAGGAGAAGAGGCACC	GGGGTTACGTGGACAATTGC
NCU00262T1	3	5	NCU00262T1_input.txt	NCU00262T1_output.txt	0.696867	TTGTGGTTGTGGTTTTGGCG	GCATGCATTAGCCCACTACG	0.767199	TGGATGGGTGGTGTTTTCCC	GCATGCATTAGCCCACTACG	1.04004	GGACGGTCATGTTGAATGGC	GCATGCATTAGCCCACTACG	1.04714	CATGTTGAATGGCCGCTTGG	GCATGCATTAGCCCACTACG	1.33804	TTGTGGTTGTGGTTTTGGCG	CATGCATTAGCCCACTACGG
NCU00262T0	2	5	NCU00262T0_input.txt	NCU00262T0_output.txt	0.985063	CAGGGGGAGGCTTATAACCG	GCATGCATTAGCCCACTACG	1.35531	AGGGGGAGGCTTATAACCGG	GCATGCATTAGCCCACTACG	1.62624	CAGGGGGAGGCTTATAACCG	CATGCATTAGCCCACTACGG	1.65036	CAGGGGGAGGCTTATAACCG	GCGATTGTTTTGATGATGCGC	1.78568	ATGATCGATCAGGGGGAGGC	GCATGCATTAGCCCACTACG
NCU00263T0	2	5	NCU00263T0_input.txt	NCU00263T0_output.txt	1.84599	GCCCACTTTAGACGAGGAGG	AATGATGAGCGGGCTTTGGC	1.85513	GCCCACTTTAGACGAGGAGG	TAATGATGAGCGGGCTTTGG	1.99199	GGACCCGAATATCAGAGCCC	AATGATGAGCGGGCTTTGGC	1.99199	GGGACCCGAATATCAGAGCC	AATGATGAGCGGGCTTTGGC	2.00114	GGACCCGAATATCAGAGCCC	TAATGATGAGCGGGCTTTGG
NCU00264T0	2	5	NCU00264T0_input.txt	NCU00264T0_output.txt	0.073263	TTCAGATTGACACTCCCGCC	AACAGGGAGCAGTAGTTGGC	0.073263	TTCAGATTGACACTCCCGCC	AAGTCTTTGGGAAGCCTCGG	0.489376	TTCAGATTGACACTCCCGCC	CTGCAAATCATGGTGACGGG	0.490824	CGAGACGAACACTACCGTGG	AACAGGGAGCAGTAGTTGGC	0.576985	TTCAGATTGACACTCCCGCC	AGGCAAGTCTTTGGGAAGCC
NCU00265T0	1	5	NCU00265T0_input.txt	NCU00265T0_output.txt	0.559415	CAACGACTGAGAGTCTCCGC	TGATACAATCAGGCCCGTCG	0.571636	CAACGACTGAGAGTCTCCGC	ACCACCAAGGAATTTCCCCC	0.573784	GAATGCACTAAGGGCTTGGC	ACCACCAAGGAATTTCCCCC	0.714353	AATGAGCCTGGTGTCAAGGC	TGATACAATCAGGCCCGTCG	0.726574	AATGAGCCTGGTGTCAAGGC	ACCACCAAGGAATTTCCCCC
NCU00267T0	2	5	NCU00267T0_input.txt	NCU00267T0_output.txt	0.565216	TGAGATGGTGGTTGCGATGG	GAAGACTGTGGAGGAGCTCG	0.690988	CTGTTGAGATGGTGGTTGCG	GAAGACTGTGGAGGAGCTCG	0.70173	CTTCATCTTTGGGGTGCTGC	GAAGACTGTGGAGGAGCTCG	1.00871	TGAGATGGTGGTTGCGATGG	GGGGAAGAAGACTGTGGAGG	1.13449	CTGTTGAGATGGTGGTTGCG	GGGGAAGAAGACTGTGGAGG
NCU00268T0	3	5	NCU00268T0_input.txt	NCU00268T0_output.txt	0.292978	TTTCCCCTAAGAGGAAGCGC	GCTAGTCGAGTCGATGAGGC	0.500209	TTTCCCCTAAGAGGAAGCGC	TACCCACGCACACATACAGG	0.717294	TTTCCCCTAAGAGGAAGCGC	ATGGAGCGCCTCAAAGATGG	0.833929	CAAGTTAGAGGCTGCAGTGC	CGGTCTGTAGGCTATGCTGG	0.84142	TTTCCCCTAAGAGGAAGCGC	GGCTAGTCGAGTCGATGAGG
NCU00269T0	3	5	NCU00269T0_input.txt	NCU00269T0_output.txt	0.55984	CATTCTGCGAACCAAACCCC	ACGGTGGTTCTTGTAGTCGG	0.55984	CCATTCTGCGAACCAAACCC	ACGGTGGTTCTTGTAGTCGG	0.704724	GCCATTCTGCGAACCAAACC	ACGGTGGTTCTTGTAGTCGG	0.765371	CATTCTGCGAACCAAACCCC	GTTGATCTCACGGCCAAACC	0.765371	CCATTCTGCGAACCAAACCC	GTTGATCTCACGGCCAAACC
NCU00270T0	2	5	NCU00270T0_input.txt	NCU00270T0_output.txt	0.701315	ACCATGGTGGATGCTAAGCC	CAACCTGCCAGTCAAAACGC	0.8305	ACCATGGTGGATGCTAAGCC	GCTCTTGATTCACGGTCTGC	0.844908	ACCATGGTGGATGCTAAGCC	ACAACCTGCCAGTCAAAACG	1.06026	TTGTTGTGTCCCTCTGTGCC	CAACCTGCCAGTCAAAACGC	1.06026	TGGCTGTCTTGTTGTGTCCC	CAACCTGCCAGTCAAAACGC
NCU00271T0	3	5	NCU00271T0_input.txt	NCU00271T0_output.txt	0.63121	GACGAGGATGGTCAACAGGG	TCTTTCGTACGTTCCTCCCG	0.981615	CGACGAGGATGGTCAACAGG	TCTTTCGTACGTTCCTCCCG	1.05761	TTGGTTACACCGATGCAAGC	CCGTCTTTGGCTTTCATCGC	1.14657	ATGCAAGCAAGTGGGTAGGC	CCGTCTTTGGCTTTCATCGC	1.17647	GACGAGGATGGTCAACAGGG	TTCTTTCGTACGTTCCTCCCG
NCU00272T0	2	5	NCU00272T0_input.txt	NCU00272T0_output.txt	0.780804	AACAAACGTCTCCTCTCGCC	TGGAACGGGATGCATACACG	0.786196	AACAAACGTCTCCTCTCGCC	TCTGGGTGGGTTTTGGAACG	0.983644	AGGCATCGATGGACAAGTCG	ACGGGATGCATACACGAACG	1.03852	GTTCAAGTCAAGACAGCCGG	GAGAGCGTCACTGAGTGAGG	1.12418	AACAAACGTCTCCTCTCGCC	ACGGGATGCATACACGAACG
NCU00273T0	3	5	NCU00273T0_input.txt	NCU00273T0_output.txt	1.89986	GTCTCCACCACCCACATTGG	AGAAGAAGGAGGAGGAGGAGG	2.33331	GTATCGCCCAGACATCCTCG	TCTGTCTGACAAGCATTTTGGC	2.39736	GTCTCCACCACCCACATTGG	GAAGAAGGAGGAGGAGGAGG	2.40346	GCTATACTCGGCGATCCACC	TCTGTCTGACAAGCATTTTGGC	2.4757	CCACCACCCACATTGGAACC	AGAAGAAGGAGGAGGAGGAGG
NCU00274T0	4	5	NCU00274T0_input.txt	NCU00274T0_output.txt	0.926465	TGACGAGAGGAATTTGGCGG	TTCTAGCCCTGGCAAGTACG	0.986014	GTAGAGGCAGAGGATGAGCG	CCATCAAGCATAAGCAGCCC	1.06807	CAGAATGTAAGGGTGGGGGC	CCATCAAGCATAAGCAGCCC	1.35129	GGTAGAGGCAGAGGATGAGC	CCATCAAGCATAAGCAGCCC	1.49777	TAGAGGCAGAGGATGAGCGG	CCATCAAGCATAAGCAGCCC
NCU00275T0	3	5	NCU00275T0_input.txt	NCU00275T0_output.txt	1.50187	GAGGAACAGGAACACCAGGG	GTTTGGCCTGTCTCTTTAGCG	1.64403	AACAGGAACACCAGGGTTCG	GTTTGGCCTGTCTCTTTAGCG	1.71439	AGTTGGAGTTCGGATTCGGG	GTTTGGCCTGTCTCTTTAGCG	1.84529	GAGGAACAGGAACACCAGGG	TTTGGCCTGTCTCTTTAGCG	1.98744	AACAGGAACACCAGGGTTCG	TTTGGCCTGTCTCTTTAGCG
NCU00276T0	1	5	NCU00276T0_input.txt	NCU00276T0_output.txt	0.774194	AGACAACGACGACTCCAAGC	CTCTCTCTCGCTCACCAAGG	1.06049	CCAAAGAGCAAAAGGAGCCC	CTCTCTCTCGCTCACCAAGG	1.16865	ACTTGTATCTTGGGGGCAGC	CTACACAACTCCTCCCTACGC	1.21412	ACTTGTATCTTGGGGGCAGC	TACACAACTCCTCCCTACGC	1.27748	CCAAAGAGCAAAAGGAGCCC	TCTTTTCATCACCCGTCGCC
NCU00277T0	2	5	NCU00277T0_input.txt	NCU00277T0_output.txt	0.664258	GCGTTGTTCGATAGTCACGG	CGTCGTTCATTAGCAGCTGC	0.969824	TCTTCTGCTGGTTCGTTCGC	CGTCGTTCATTAGCAGCTGC	1.06222	GGGATCCTCTCTCTTGACGG	CGTCGTTCATTAGCAGCTGC	1.0828	GTGCGTTGTTCGATAGTCACG	CGTCGTTCATTAGCAGCTGC	1.21805	GTCGTTTCTTCTGCTGGTTCG	CGTCGTTCATTAGCAGCTGC
NCU00278T0	2	5	NCU00278T0_input.txt	NCU00278T0_output.txt	0.21085	GCCATCAAGTTTCCATGGCG	GGGTACTGAACTATCCGGCG	0.279181	TCATGTCGCTCAACCTCAGG	GGGTACTGAACTATCCGGCG	0.281103	TCATGTCGCTCAACCTCAGG	GGGCGGAACTGATAGTAGGC	0.356278	TCTCACTCTCGTCTCACCCC	GGGCGGAACTGATAGTAGGC	0.483834	GCCATCAAGTTTCCATGGCG	GCGTGTATCGAAGCCATTGG
NCU00279T0	1	5	NCU00279T0_input.txt	NCU00279T0_output.txt	0.211045	AAGATCAAGAAGGCGGGTGG	GGACTCGCCACTTCTAAGGG	0.211045	AAGATCAAGAAGGCGGGTGG	GGGACTCGCCACTTCTAAGG	0.212204	GAAGGGGATTGAGGAACGGG	CCGCACTCCTCTCCAATACC	0.214193	AAGATCAAGAAGGCGGGTGG	TCATAGCCTCAACTGCGTCG	0.281029	GGTATTGGAGAGGAGTGCGG	GGACTCGCCACTTCTAAGGG
NCU00280T0	1	5	NCU00280T0_input.txt	NCU00280T0_output.txt	0.285742	CAGCACTCTGGTCTGGATCC	CAAGGGACAAGAGTAGCGGG	0.422902	CTACCTCGGCATCTTCCTCG	TTGACCAGTCTTCCCTTGGC	0.4291	AAAGCCAATCAACAACGCCG	TTGACCAGTCTTCCCTTGGC	0.431608	AGCAGAAGAAGCCTTGGTCG	TTGACCAGTCTTCCCTTGGC	0.434186	ACTCTGGTCTGGATCCAGGG	CAAGGGACAAGAGTAGCGGG
NCU00281T0	1	5	NCU00281T0_input.txt	NCU00281T0_output.txt	0.147116	CGCTTTACGTCAAGTGCACC	GGTCTCCCACTACAGTTGGC	0.205682	CTTGTTGCGATGCTTGGAGG	AATCCTCCCACAGCAAGACG	0.357656	TCAAAAGGAGTGAGTGGCCG	GTAACATTGGACCTCCCCGG	0.429351	TCAAAAGGAGTGAGTGGCCG	TAGATTGCGGCTACCCTTGC	0.432964	TTGGGCTGGTTAGGTAACGG	GTAACATTGGACCTCCCCGG
NCU00282T0	3	5	NCU00282T0_input.txt	NCU00282T0_output.txt	0.704028	CTTGGAGAGAAGTCGACCGG	TCACTCAGGGAATGACTCGC	0.850053	AGGGTCGACGTTCTCTTTGG	TCACTCAGGGAATGACTCGC	1.05744	TAGGAAGTCGAGTTCGTGGC	TCACTCAGGGAATGACTCGC	1.13413	TCGACGTTCTCTTTGGGAGG	TCACTCAGGGAATGACTCGC	1.2022	GGGTCGACGTTCTCTTTGGG	TCACTCAGGGAATGACTCGC
NCU00282T1	2	5	NCU00282T1_input.txt	NCU00282T1_output.txt	0.367448	AGGTGTCATCCAGAGAGGGG	TGTGAATTGTGAAGTGCGCG	0.662971	TCCAGAGAGGGGACATTGGG	TGTGAATTGTGAAGTGCGCG	0.785088	CGAGGTGTCATCCAGAGAGG	TGTGAATTGTGAAGTGCGCG	1.05183	AGGTGTCATCCAGAGAGGGG	GTGAATTGTGAAGTGCGCGG	1.16024	GAGGTGTCATCCAGAGAGGG	TGTGAATTGTGAAGTGCGCG
NCU00283T0	3	5	NCU00283T0_input.txt	NCU00283T0_output.txt	0.569346	ATCGTCGTTGTATAGCGGGC	CAAGTGTCTTGGGAGGGTGG	0.640097	ATCGTCGTTGTATAGCGGGC	ATTCACCCTCTCGTGGTTGC	0.918693	GCAGACGGGGATATTCTCGC	CAAGTGTCTTGGGAGGGTGG	0.924886	TGCAGACGGGGATATTCTCG	CAAGTGTCTTGGGAGGGTGG	1.08707	ATCGTCGTTGTATAGCGGGC	TAAGTGAGGTGTTGGGTGGG
NCU00284T0	1	5	NCU00284T0_input.txt	NCU00284T0_output.txt	0.566951	TCATCCATTTAGACGGCCGG	CATGAACCAGTCTCGAGGGC	0.571065	ACCATCAACAGACAGACGGC	TTGTTCCAGCACTCCTTCCG	0.621596	CATCAGACGATTGTGTGCCG	TTGTTCCAGCACTCCTTCCG	0.632175	TCATCCATTTAGACGGCCGG	TCCGTCATGAACCAGTCTCG	0.694661	CATCAGACGATTGTGTGCCG	TGCTCACCCAATAGCCAACC
NCU00285T0	5	5	NCU00285T0_input.txt	NCU00285T0_output.txt	0.509015	GGAATACCTTCAGCCCGAGG	AGAACCAAAGTCCAGGAGGC	0.581166	CCAGGAATACCTTCAGCCCG	AGAACCAAAGTCCAGGAGGC	0.712974	CTTTCCAACGGTGTTCAGCC	AGAACCAAAGTCCAGGAGGC	0.712974	CCTTTCCAACGGTGTTCAGC	AGAACCAAAGTCCAGGAGGC	0.929685	CATCAAGCCCTTTCCAACGG	AGAACCAAAGTCCAGGAGGC
NCU00285T1	2	5	NCU00285T1_input.txt	NCU00285T1_output.txt	0.280176	GCAAGCCGATGGTCTTTTCC	GCATCCTTCAACCTTGCAGC	0.285855	CTCTTCCTCCTCCTTTCGGC	GCATCCTTCAACCTTGCAGC	0.340903	GCAAGCCGATGGTCTTTTCC	CATCCTTCAACCTTGCAGCG	0.346583	CTCTTCCTCCTCCTTTCGGC	CATCCTTCAACCTTGCAGCG	0.360687	TCTTTTCCACTGCCCATGGG	GCATCCTTCAACCTTGCAGC
NCU00287T0	1	5	NCU00287T0_input.txt	NCU00287T0_output.txt	0.211782	TCTGCTGTTCCATCCGTAGC	AGCCAAGTTCTCACTCTGGC	0.354587	TGCCAGAGTGAGAACTTGGC	AAAAGGTGTGGAAAAGCGGC	0.355145	GGTGTTGGACTCGAGGATCC	CATCACGGCCTTGAACATGC	0.358838	TCCTCTGGCATGTTCAAGGC	AGCCAAGTTCTCACTCTGGC	0.360269	TTGCCGATGGAGGATGAAGG	CATCACGGCCTTGAACATGC
NCU00288T0	3	5	NCU00288T0_input.txt	NCU00288T0_output.txt	0.215867	CTCCTCAACCACCCAAGACC	TGAGGTTGCAGTTCAAGGGG	0.360599	CTCCTCAACCACCCAAGACC	CAGTTCAAGGGGTCCCATGG	0.499763	CTCAACCACCCAAGACCTCG	TGAGGTTGCAGTTCAAGGGG	0.644495	CTCAACCACCCAAGACCTCG	CAGTTCAAGGGGTCCCATGG	0.98214	CTCCTCAACCACCCAAGACC	CTGCCCACGTTGCAAAATGG
NCU00289T0	4	5	NCU00289T0_input.txt	NCU00289T0_output.txt	0.133727	ATTTGCGTATCGTGTTGCCG	AGTCAAGCTGGGAAAGAGGC	0.144906	GAGGTGGACAAGATGGAGGC	AGTCAAGCTGGGAAAGAGGC	0.207079	CGCACTTTATCACCCATGCG	ATTGATCGCCTGAGTGGACG	0.207121	CGCACTTTATCACCCATGCG	GGAAGAGAGGGTTACGACGC	0.286559	GAGGTGGACAAGATGGAGGC	ATTGATCGCCTGAGTGGACG
NCU00289T1	3	5	NCU00289T1_input.txt	NCU00289T1_output.txt	0.357282	ATGACTGACGTTGGCCTTCC	ATCTTGTCCACCTCTGCTGC	0.424051	ATTTGCTGTGATGCATGGCC	GGTCTTCGTCCTGGAACTCC	0.56579	ATTTGCTGTGATGCATGGCC	CGTCCTGGAACTCCTTGTCG	0.568562	ATGACTGACGTTGGCCTTCC	GGTCTTCGTCCTGGAACTCC	0.569366	TCATGGAGGAAAGTTGGCGG	GGTCTTCGTCCTGGAACTCC
NCU00290T0	4	5	NCU00290T0_input.txt	NCU00290T0_output.txt	0.141173	GTCTGGGTGAGACTGGATGC	GAGATGATCAGAGCCGTGGG	0.141173	GTCTGGGTGAGACTGGATGC	GGAGATGATCAGAGCCGTGG	0.208988	CATGGTCGGTACTGTCTGGG	GAGATGATCAGAGCCGTGGG	0.208988	CATGGTCGGTACTGTCTGGG	GGAGATGATCAGAGCCGTGG	0.211153	GTCTGGGTGAGACTGGATGC	AGTAATCTTCGAGCCAGGCG
NCU00291T0	2	5	NCU00291T0_input.txt	NCU00291T0_output.txt	0.344432	ATGGATGCATGGGAAAGGGG	ATGTGGCATATGCGCAATCG	0.61657	ATGGATGCATGGGAAAGGGG	ACGCAGGAACGAAAATCACG	0.633647	AGGAACTGGATGCTATCGGC	ATGTGGCATATGCGCAATCG	0.785411	ATGGATGCATGGGAAAGGGG	GGTAATACCGAGGCTCTGGG	0.785411	ATGGATGCATGGGAAAGGGG	GGGTAATACCGAGGCTCTGG
NCU00292T0	2	5	NCU00292T0_input.txt	NCU00292T0_output.txt	0.070014	TCTCAACCCTCCTCTCCTCG	AAGGAGCAGGACTGTGAAGC	0.070285	TCTCAACCCTCCTCTCCTCG	GTTGGAAAGGAGGAGGACGG	0.072897	CTCCCAACACCCTTGACTCC	AAGGAGCAGGACTGTGAAGC	0.073168	CTCCCAACACCCTTGACTCC	GTTGGAAAGGAGGAGGACGG	0.270179	TCTCAACCCTCCTCTCCTCG	CGGGAGAGTAGAGCGATTCG
NCU00293T0	2	5	NCU00293T0_input.txt	NCU00293T0_output.txt	0.286293	TACAACGGAGAGGTTTGGGC	TTGGTGCCGGTTTGACTAGG	0.642412	TACAACGGAGAGGTTTGGGC	ACTTTTCTTGGAGAGGCGCC	0.989699	TACAACGGAGAGGTTTGGGC	GTGCCGGTTTGACTAGGTGG	0.990085	GTTGTGGTGGTGATGGTTGC	TTGTGTGTAATGGCAGTGGC	1.01181	TACAACGGAGAGGTTTGGGC	AGGGGTGGTGGACTATGTCG
NCU00294T0	3	5	NCU00294T0_input.txt	NCU00294T0_output.txt	0.151157	CAGAGAAACGCTTGTCACGC	GTCTTTTGCCTCTTGTGCCG	0.151157	CAGAGAAACGCTTGTCACGC	CGTCTTTTGCCTCTTGTGCC	0.209076	GAATGGTGCCAGAGAAACGC	GTCTTTTGCCTCTTGTGCCG	0.209076	GAATGGTGCCAGAGAAACGC	CGTCTTTTGCCTCTTGTGCC	0.483936	CGAATGGTGCCAGAGAAACG	GTCTTTTGCCTCTTGTGCCG
NCU00295T0	2	5	NCU00295T0_input.txt	NCU00295T0_output.txt	0.629567	CTAGCGGTTCCTTGTTTGGC	TCAAGGGGTGGAGTTTGTCG	0.629584	CTAGCGGTTCCTTGTTTGGC	GGTATGGTTGGGAGGACACG	1.04655	CTAGCGGTTCCTTGTTTGGC	TGTAGCTAGCTGTTACGCGC	1.17109	GGATTGACATCAAGGTGCAGC	TGGCTTCAGCAAGAGAAGGG	1.24162	GGATTGACATCAAGGTGCAGC	TCAAGGGGTGGAGTTTGTCG
NCU00296T0	1	5	NCU00296T0_input.txt	NCU00296T0_output.txt	0.431022	TCCTTCGTCATTGGCGTAGG	GAAGATCCCAACACCTCCCC	0.644762	TCCTTCGTCATTGGCGTAGG	TCGCATCCCCAAGAAGATCC	0.70696	GGTGTATTTTGCAGGGCTGG	TCCTACGCCAATGACGAAGG	0.710851	TCCTTCGTCATTGGCGTAGG	CGCATCCCCAAGAAGATCCC	0.788292	GGTGTATTTTGCAGGGCTGG	GAAGATCCCAACACCTCCCC
NCU00297T0	1	5	NCU00297T0_input.txt	NCU00297T0_output.txt	0.355759	TGTAGGGTTCTTCGGCTTGG	AATCCGACGATGATGGACGG	0.490155	CGTCTGTAGGGTTCTTCGGC	AATCCGACGATGATGGACGG	0.490155	GCGTCTGTAGGGTTCTTCGG	AATCCGACGATGATGGACGG	0.558792	AGCGTCTGTAGGGTTCTTCG	AATCCGACGATGATGGACGG	0.637026	ACTTTGACCGGGACTTTGGG	CCGAAGAACCCTACAGACGC
NCU00298T0	2	5	NCU00298T0_input.txt	NCU00298T0_output.txt	0.863829	ATCTTGAGGCTCAGGAGTGC	GAGGGGGAAGCTTTCTGTGG	0.992706	ATCTTGAGGCTCAGGAGTGC	GCTGATTGCGTTTACAGGGG	0.992706	ATCTTGAGGCTCAGGAGTGC	GGCTGATTGCGTTTACAGGG	0.992706	ATCTTGAGGCTCAGGAGTGC	GGGCTGATTGCGTTTACAGG	1.01432	AGGATGGAGGCAGTGAGTCC	GAGGGGAGTGGGAAATGTGG
NCU00299T0	2	5	NCU00299T0_input.txt	NCU00299T0_output.txt	0.569316	AATGTCGAGTACAAGGGCCG	GTGGATGGCGTCTTGAGAGG	0.574796	TACCCTGATCATTGGCACCG	TGGGGTGCGTATAAAAGGCC	0.641158	TACCCTGATCATTGGCACCG	GTGGATGGCGTCTTGAGAGG	0.782012	TACCCTGATCATTGGCACCG	TGAAGTCGGCGAAGGAAACC	0.850847	ACTACGATCTGGCTCAACGG	TGGGGTGCGTATAAAAGGCC
NCU00300T0	2	5	NCU00300T0_input.txt	NCU00300T0_output.txt	0.282109	TGAGGATTCATGAGCGGTCG	TCTCCGACCAAATGATCGCC	0.429293	CCCTGAGGATTCATGAGCGG	TCTCCGACCAAATGATCGCC	0.558841	TGAGGATTCATGAGCGGTCG	GACCAAATGATCGCCCAACC	0.628472	CACTTCAATTGAGAGCCGCC	TCTCCGACCAAATGATCGCC	0.706025	CCCTGAGGATTCATGAGCGG	GACCAAATGATCGCCCAACC
NCU00301T0	2	5	NCU00301T0_input.txt	NCU00301T0_output.txt	0.359278	GTGAAGACGCTGCCAAAAGG	CAGGCTTGCACACACAATGG	0.478139	GCGACTGAGAAACGTTGACG	CAGGCTTGCACACACAATGG	0.497102	GTGAAGACGCTGCCAAAAGG	CATGGCCTCAACGGAAATGG	0.560156	GTGTTGGATGGAGTTTGGCG	CAGGCTTGCACACACAATGG	0.560156	CGTGTTGGATGGAGTTTGGC	CAGGCTTGCACACACAATGG
NCU00302T0	2	5	NCU00302T0_input.txt	NCU00302T0_output.txt	0.289586	TGAAAACCCTCAGCACCTCC	AGACGAGGATGACATTGGCG	0.427327	TGAAAACCCTCAGCACCTCC	TTTGCGAAAGTTGGATGGCC	0.785501	AAACCACATGCCAGTCGAGG	AGACGAGGATGACATTGGCG	0.848201	TGAAAACCCTCAGCACCTCC	CGACGAGGGCTTCTTCAAGG	0.860275	AGCTCCAAAAACCACATGCC	AGACGAGGATGACATTGGCG
NCU00303T0	3	5	NCU00303T0_input.txt	NCU00303T0_output.txt	0.066771	CATCTTATCACCCTCCGCCC	TGAGATGAGCGAGCGATTCC	0.074713	CATCTTATCACCCTCCGCCC	TTCTGCGCAGTTGAATTGGC	0.134186	CATCTTATCACCCTCCGCCC	GACGACATCGGCCATTTTGG	1.07991	TCATCTTATCACCCTCCGCC	TGAGATGAGCGAGCGATTCC	1.08786	TCATCTTATCACCCTCCGCC	TTCTGCGCAGTTGAATTGGC
NCU00304T0	2	5	NCU00304T0_input.txt	NCU00304T0_output.txt	0.357068	GCTGGGGTACTCATGACTGG	ACCAGTCACGGTATGATGGC	0.480687	GCTGGGGTACTCATGACTGG	CTGAACACATACATCCGCGC	0.49919	ACTGCCTTTCTCTTCGCTGG	ACCAGTCACGGTATGATGGC	0.560583	CTCGACGGAGGTGAAGATCC	ACCAGTCACGGTATGATGGC	0.579593	GCTGGGGTACTCATGACTGG	GTATGATGGCCCCTGTACCC
NCU00305T0	2	5	NCU00305T0_input.txt	NCU00305T0_output.txt	0.417343	CACGTTTCAACACCATGGCC	GATCGGTGGTGGATTTTGCG	0.419426	ACAAACCAGTAGCGACCTCC	GATCGGTGGTGGATTTTGCG	0.48196	CGGGAGATTTGCATTCAGCC	GATCGGTGGTGGATTTTGCG	0.482318	TGCACGTTTCAACACCATGG	GATCGGTGGTGGATTTTGCG	0.489991	CAAACCAGTAGCGACCTCCC	GATCGGTGGTGGATTTTGCG
NCU00306T0	2	5	NCU00306T0_input.txt	NCU00306T0_output.txt	1.28904	TTTGTCAGTAACCAGGGGGC	GAAAGGTGGTTGATGAGCCC	1.28904	TTTGTCAGTAACCAGGGGGC	GGAAAGGTGGTTGATGAGCC	1.28904	TTTGTCAGTAACCAGGGGGC	GGGAAAGGTGGTTGATGAGC	1.43502	TGGTAAACAGCCATAGCCCC	GAAAGGTGGTTGATGAGCCC	1.43502	TGGTAAACAGCCATAGCCCC	GGAAAGGTGGTTGATGAGCC
NCU00307T0	3	5	NCU00307T0_input.txt	NCU00307T0_output.txt	0.219312	ACTGGGAAGGCCTTGATTGG	ACGGAGCTTCGCTATTCACC	0.358181	CAAGACGGGTATGAGCTGGG	ACGGAGCTTCGCTATTCACC	0.358181	CCAAGACGGGTATGAGCTGG	ACGGAGCTTCGCTATTCACC	0.413992	CGACGGTTTGAGAAAGTGGC	ACGGAGCTTCGCTATTCACC	0.770766	GACGGTTTGAGAAAGTGGCC	ACGGAGCTTCGCTATTCACC
NCU00308T0	1	5	NCU00308T0_input.txt	NCU00308T0_output.txt	0.142058	TTCTTTGAGGATGGCGGACC	TAAACACCACCACCACCACC	0.214539	TTCTTTGAGGATGGCGGACC	CAGCATGTCCCTCTACCACG	0.215044	ATGCGAGACTTGAGACTGCC	TAAACACCACCACCACCACC	0.285727	GGCTAGTGCGTAGACTTGGG	TAAACACCACCACCACCACC	0.285727	GGGCTAGTGCGTAGACTTGG	TAAACACCACCACCACCACC
NCU00309T0	2	5	NCU00309T0_input.txt	NCU00309T0_output.txt	1.22545	CACTCAACGCTTACCAACGC	GGTTGGGATTCTTGATGCCC	1.50379	CCTCTCTGACCACTCAACGC	GGTTGGGATTCTTGATGCCC	1.5765	TTCATCGGAACAGGATGCGG	GGTTGGGATTCTTGATGCCC	1.58838	TCCACCCATCCATTCATCGG	GGTTGGGATTCTTGATGCCC	1.58893	CACTCAACGCTTACCAACGC	GGATTCTTGATGCCCAACACC
NCU00310T0	1	5	NCU00310T0_input.txt	NCU00310T0_output.txt	0.212152	CGGTAGACTCCATCAGTGGC	AGCTGTTTACGGTCCTACGC	0.287752	AGAGCAATTGTCTCGGTCCG	TATCACTCAACCAGCTCGCG	0.425216	CGGTAGACTCCATCAGTGGC	CAGGAAAGGCCTCACAGTCC	0.49344	ATTCGCCGATTCCTAGACCG	TATCACTCAACCAGCTCGCG	0.499695	AGCTAAAAGGGTCCCGTTGG	CTGAGGAATCGGTCTGGTCC
NCU00311T1	4	5	NCU00311T1_input.txt	NCU00311T1_output.txt	0.494955	GCGTGAATTTGGCCTTCTCC	TGAAAGCCCAGATCCCAAGC	0.546685	GCGTGAATTTGGCCTTCTCC	TTGCGATACGGAATTTGCGG	0.716802	ACCCGAGTGTCTCTTGTTGG	TGAAAGCCCAGATCCCAAGC	0.768531	ACCCGAGTGTCTCTTGTTGG	TTGCGATACGGAATTTGCGG	0.771526	CGTGAATTTGGCCTTCTCCG	TGAAAGCCCAGATCCCAAGC
NCU00311T0	5	5	NCU00311T0_input.txt	NCU00311T0_output.txt	0.494955	GCGTGAATTTGGCCTTCTCC	TGAAAGCCCAGATCCCAAGC	0.546685	GCGTGAATTTGGCCTTCTCC	TTGCGATACGGAATTTGCGG	0.716802	ACCCGAGTGTCTCTTGTTGG	TGAAAGCCCAGATCCCAAGC	0.768531	ACCCGAGTGTCTCTTGTTGG	TTGCGATACGGAATTTGCGG	0.771526	CGTGAATTTGGCCTTCTCCG	TGAAAGCCCAGATCCCAAGC
NCU00312T0	2	5	NCU00312T0_input.txt	NCU00312T0_output.txt	1.38419	GAAAATCTCCAGTCCCCTCCC	CGGGTGATGTGACAAATGCC	1.45986	AATCCATGCCGTCTACGCC	GTGACGTCGAGTTTTGCTGG	1.45986	AATCCATGCCGTCTACGCC	CTGGTGACGTCGAGTTTTGC	1.47095	AAAATCTCCAGTCCCCTCCC	CGGGTGATGTGACAAATGCC	1.54011	GAAAATCTCCAGTCCCCTCCC	ATGGTAGGGGTGGTTGTTCG
NCU00313T0	1	5	NCU00313T0_input.txt	NCU00313T0_output.txt	0.281692	GGGCGATAAAATGCAGCTGG	AACACCTCCAGATTCCTCGC	0.287764	GTGAAAGCGAGCAGAATGCC	TGCTCCCTCTTCACAACACC	0.351861	TGGACATGAACCTCAGCACG	CCAGCTGCATTTTATCGCCC	0.357973	AGATTCTGAAAGCCGAGGCC	AACACCTCCAGATTCCTCGC	0.429268	TGGACATGAACCTCAGCACG	TGCTCCCTCTTCACAACACC
NCU00314T0	1	5	NCU00314T0_input.txt	NCU00314T0_output.txt	0.135709	TCGATCTAAACGGCTCTGGC	CCTCGAGACTCATCATGGCC	0.136667	TCGATCTAAACGGCTCTGGC	TCATCATGGCCACACCTTCC	0.208301	GAGTGGTGACCGTATGGACC	CCTCGAGACTCATCATGGCC	0.209259	GAGTGGTGACCGTATGGACC	TCATCATGGCCACACCTTCC	0.21217	TCGATCTAAACGGCTCTGGC	CGCTCGATAATCCCTCGACC
NCU00315T0	4	5	NCU00315T0_input.txt	NCU00315T0_output.txt	0.974069	GTGGTCTTGTTGCGAATCGG	TCATTGCGATGTTTTCCCGG	1.04702	GAGAGCATGACGATGGTTGC	TTCAATGGTTTGCCCTGTGC	1.26565	CGTGGAGAGCATGACGATGG	TTCAATGGTTTGCCCTGTGC	1.33812	GTGGTCTTGTTGCGAATCGG	TGCACTTACCAAGGCAGTGC	1.36712	GTGGTCTTGTTGCGAATCGG	TTCATTGCGATGTTTTCCCGG
NCU00316T0	4	5	NCU00316T0_input.txt	NCU00316T0_output.txt	0.61948	AATCGACTTGGACAATGCGC	TTCTGCTGCATTTGATGGCG	0.623791	AATCGACTTGGACAATGCGC	CCAAGTAGACGCTCCCTTCC	0.906568	GATGGTGGCAATCGACTTGG	TTCTGCTGCATTTGATGGCG	1.27796	GGATTGCAGGCCTACTTTGG	TTCTGCTGCATTTGATGGCG	1.47387	TGAACAAACTCAAAGCGCCC	CATCTTTCAGCCGAACCTGG
NCU00317T0	5	5	NCU00317T0_input.txt	NCU00317T0_output.txt	0.341361	CGGCATTGATCGAGAAAGCC	TCCTCACGGGAGAATTTGCC	0.341361	CCGGCATTGATCGAGAAAGC	TCCTCACGGGAGAATTTGCC	0.404299	CGGCATTGATCGAGAAAGCC	GGTACCGAGTGTCACTAGCG	0.404299	CGGCATTGATCGAGAAAGCC	CGGTACCGAGTGTCACTAGC	0.404299	CCGGCATTGATCGAGAAAGC	GGTACCGAGTGTCACTAGCG
NCU00317T1	4	5	NCU00317T1_input.txt	NCU00317T1_output.txt	0.341361	CGGCATTGATCGAGAAAGCC	TCCTCACGGGAGAATTTGCC	0.341361	CCGGCATTGATCGAGAAAGC	TCCTCACGGGAGAATTTGCC	0.404299	CGGCATTGATCGAGAAAGCC	GGTACCGAGTGTCACTAGCG	0.404299	CGGCATTGATCGAGAAAGCC	CGGTACCGAGTGTCACTAGC	0.404299	CCGGCATTGATCGAGAAAGC	GGTACCGAGTGTCACTAGCG
NCU00318T0	3	5	NCU00318T0_input.txt	NCU00318T0_output.txt	1.98461	TTGAAGAATGCAAGCACGGC	AGTATGGGACGCGACAGTGG	2.16729	TTGAAGAATGCAAGCACGGC	GATCTTGAAGTATGGGACGCG	2.25934	CTTGCCCCAAAACGTCTTCC	AGTATGGGACGCGACAGTGG	2.26308	TTGAAGAATGCAAGCACGGC	AGATCTTGAAGTATGGGACGCG	2.26432	TTGAAGAATGCAAGCACGGC	ATCTTGAAGTATGGGACGCG
NCU00319T0	3	5	NCU00319T0_input.txt	NCU00319T0_output.txt	0.342855	GCCTTGGTAGACAGAGGAGC	CAACCGCTAGTTTCAAGGCG	0.356034	GCCTTGGTAGACAGAGGAGC	CTTCCTCAGCCGTACTCTGC	0.498209	GCCTTGGTAGACAGAGGAGC	ATATATGCCCGTCCAACCGC	0.698646	GCCTTGGTAGACAGAGGAGC	CCAACCGCTAGTTTCAAGGC	0.705138	CTCTTGGCTGATTTGTGGCC	TCAGGCAGCTTCGATACACC
NCU00320T2	6	5	NCU00320T2_input.txt	NCU00320T2_output.txt	0.21181	GCAAGTACTTCCCTCCTCCG	TCAAGCAACATACCGGACCC	0.283644	GCAAGTACTTCCCTCCTCCG	CGGACCCATCTTCTTCCACC	0.356241	TCTGTGCGGCAAGTACTTCC	TCAAGCAACATACCGGACCC	0.36121	AAGTACTTCCCTCCTCCGGG	TCAAGCAACATACCGGACCC	0.419084	GCAAGTACTTCCCTCCTCCG	ACCTCGTCTACCTTCAACGC
NCU00320T0	6	5	NCU00320T0_input.txt	NCU00320T0_output.txt	0.217435	GTGGAAGAAGATGGGTCCGG	AAACACATCAACGATGCCGC	0.217435	GGTGGAAGAAGATGGGTCCG	AAACACATCAACGATGCCGC	0.284334	GTGGAAGAAGATGGGTCCGG	TCTCCATGAAAGCTCCTCGC	0.284334	GGTGGAAGAAGATGGGTCCG	TCTCCATGAAAGCTCCTCGC	0.426095	GTGGAAGAAGATGGGTCCGG	TGAACTCCTCTGCCTTGTCG
NCU00320T1	7	5	NCU00320T1_input.txt	NCU00320T1_output.txt	0.217435	GTGGAAGAAGATGGGTCCGG	AAACACATCAACGATGCCGC	0.217435	GGTGGAAGAAGATGGGTCCG	AAACACATCAACGATGCCGC	0.284334	GTGGAAGAAGATGGGTCCGG	TCTCCATGAAAGCTCCTCGC	0.284334	GGTGGAAGAAGATGGGTCCG	TCTCCATGAAAGCTCCTCGC	0.426095	GTGGAAGAAGATGGGTCCGG	TGAACTCCTCTGCCTTGTCG
NCU00321T0	1	5	NCU00321T0_input.txt	NCU00321T0_output.txt	0.430884	GAGAGATGGGAAGTGTCGCC	ATTCACCAAGCCTCAACCCC	0.505183	ATTACGAGGGGAGAGTGGGG	CCATCCATCCCCAGTGAACC	0.577732	ATTACGAGGGGAGAGTGGGG	TCCCATCGCATAACCGAACC	0.646756	GAGAGATGGGAAGTGTCGCC	ACTCTCCCCTCGTAATCGGG	0.727607	GAGAGATGGGAAGTGTCGCC	CAAGAATCCCCACTCTCCCC
NCU00322T0	2	5	NCU00322T0_input.txt	NCU00322T0_output.txt	0.358384	TCGATGGCAAGAGAGAAGCG	GTTTCGACGCTTTGCTACGG	1.01043	TCGATGGCAAGAGAGAAGCG	AGGAGTTAATCTGACCGGGC	1.05456	TTATATCGGAGAGGCGCAGG	CAGAATGGGTGTTTCGACGC	1.06788	TTATATCGGAGAGGCGCAGG	GTTTCGACGCTTTGCTACGG	1.0816	TGGTATTAGGCCAGCGATGC	AGGAGTTAATCTGACCGGGC
NCU00324T0	3	5	NCU00324T0_input.txt	NCU00324T0_output.txt	0.415225	ATAACCGTTCTCCTACGCCG	TCAAAGCGAAGGCAAAAGGC	0.422758	ATAACCGTTCTCCTACGCCG	AAAGGTCCGCATTTTCGTGC	0.503181	TTTGATGAGGGCGGGATTCG	AAAGGTCCGCATTTTCGTGC	0.647562	TGGGTTCGTTTGATGAGGGC	AAAGGTCCGCATTTTCGTGC	0.838188	ATAACCGTTCTCCTACGCCG	CCGCATTTTCGTGCTTCTGG
NCU00325T0	1	5	NCU00325T0_input.txt	NCU00325T0_output.txt	0.278885	ACCTACAATCAAGAGCCGCC	GATCAGGTTTTTGAGGCGGC	0.283244	AAACTGCCGCCTCAAAAACC	GACGCATGAGAGAGGACACC	0.285027	ACCTACAATCAAGAGCCGCC	GGGTATCCGAACCAGTCACC	0.285217	AGCAAATTGATACCCGGGGG	AGGCGGCTCTTGATTGTAGG	0.285373	AGCAAATTGATACCCGGGGG	CGACAATGGTGGCTGAATGC
NCU00326T0	3	5	NCU00326T0_input.txt	NCU00326T0_output.txt	0.485352	CGTTGACGATGACTGGTTGC	TGGTGAAAGCTGATGGACGG	0.83888	GTTGACGATGACTGGTTGCC	TGGTGAAAGCTGATGGACGG	0.901503	CGTTGACGATGACTGGTTGC	GCTGATGGACGGCGATATCC	0.992727	TACTAAGTGGGCGTTTGGCG	TGGTGAAAGCTGATGGACGG	1.03485	CGTTGACGATGACTGGTTGC	GGCGATATCCAGAGCTTTGC
NCU00326T1	3	5	NCU00326T1_input.txt	NCU00326T1_output.txt	0.485352	CGTTGACGATGACTGGTTGC	TGGTGAAAGCTGATGGACGG	0.83888	GTTGACGATGACTGGTTGCC	TGGTGAAAGCTGATGGACGG	0.901503	CGTTGACGATGACTGGTTGC	GCTGATGGACGGCGATATCC	0.992727	TACTAAGTGGGCGTTTGGCG	TGGTGAAAGCTGATGGACGG	1.03485	CGTTGACGATGACTGGTTGC	GGCGATATCCAGAGCTTTGC
NCU00327T0	3	5	NCU00327T0_input.txt	NCU00327T0_output.txt	0.141944	TCCTTCGTTTCCATCCGTCG	TGACACGGTACAGCAGAACC	0.432443	TCCTTCGTTTCCATCCGTCG	CCCCTAGTGTTGAAAGCCCC	0.497641	TCCTTCGTTTCCATCCGTCG	CAGGTCTGACACGGTACAGC	0.513418	TCCTTCGTTTCCATCCGTCG	ACCCCTAGTGTTGAAAGCCC	0.778617	TCCTTCGTTTCCATCCGTCG	GACACGGTACAGCAGAACCC
NCU00329T0	3	5	NCU00329T0_input.txt	NCU00329T0_output.txt	0.339417	GCTGACACGTTGGTTGTACG	ACGGGAAAGAGCTTGGATCG	0.352044	TGTGGCTCTTGTCTCTACGC	ACGGGAAAGAGCTTGGATCG	0.483476	GCTGACACGTTGGTTGTACG	ATAAACCCGGAGCTGACACC	0.566854	GTGGCTCTTGTCTCTACGCC	ACGGGAAAGAGCTTGGATCG	0.619573	GCTGACACGTTGGTTGTACG	AGCGAGTATAAACCCGGAGC
NCU00330T0	1	5	NCU00330T0_input.txt	NCU00330T0_output.txt	0.215593	ATCATGAGGGATGTGACGGC	ACCGCAGTACAAGATCCAGC	0.286637	ATCATGAGGGATGTGACGGC	CATTGCGTCACACCATCAGC	0.286671	ATCATGAGGGATGTGACGGC	GATCCAGCAAACTCGCAACG	0.34053	ATCATGAGGGATGTGACGGC	ATAGCGCGTTTGATCATGCG	0.341259	TGCTGGATCTTGTACTGCGG	ATAGCGCGTTTGATCATGCG
NCU00331T0	3	5	NCU00331T0_input.txt	NCU00331T0_output.txt	0.354626	TGTGCTGAACTCCGTCTTCC	CAATGCGATAGAGGAGCCCC	0.428069	TGTGCTGAACTCCGTCTTCC	ACAATGCGATAGAGGAGCCC	0.429689	GAACTCCGTCTTCCAGAGCC	CAATGCGATAGAGGAGCCCC	0.500206	ATATGCTCACGACCGGTTGG	CAATGCGATAGAGGAGCCCC	0.503132	GAACTCCGTCTTCCAGAGCC	ACAATGCGATAGAGGAGCCC
NCU00332T0	3	5	NCU00332T0_input.txt	NCU00332T0_output.txt	0.729781	GCATACGATCGGTAGAGGCC	TTTGGGCTGCTAGGAAGAGG	0.729781	GGCATACGATCGGTAGAGGC	TTTGGGCTGCTAGGAAGAGG	0.914215	GCATACGATCGGTAGAGGCC	CAAGCGCTTGAAAGGGTAGG	0.914215	GGCATACGATCGGTAGAGGC	CAAGCGCTTGAAAGGGTAGG	1.06368	GCATACGATCGGTAGAGGCC	AAGACAAGCGCTTGAAAGGG
NCU00333T1	3	5	NCU00333T1_input.txt	NCU00333T1_output.txt	1.57997	CAGCTTCCGGAAACTATTGCC	CAGGTACATGTCGGGAAGGG	1.86628	CAGCTTCCGGAAACTATTGCC	CATGTCGGGAAGGGTGATGG	1.90849	TTTCACACGCCCTTGTCAGC	CATGTCGGGAAGGGTGATGG	1.92951	AGCTTCCGGAAACTATTGCC	CAGGTACATGTCGGGAAGGG	1.93909	CAGCTTCCGGAAACTATTGCC	AGCTTCAGGTACATGTCGGG
NCU00333T0	2	5	NCU00333T0_input.txt	NCU00333T0_output.txt	1.57997	CAGCTTCCGGAAACTATTGCC	CAGGTACATGTCGGGAAGGG	1.86628	CAGCTTCCGGAAACTATTGCC	CATGTCGGGAAGGGTGATGG	1.90849	TTTCACACGCCCTTGTCAGC	CATGTCGGGAAGGGTGATGG	1.92951	AGCTTCCGGAAACTATTGCC	CAGGTACATGTCGGGAAGGG	1.93909	CAGCTTCCGGAAACTATTGCC	AGCTTCAGGTACATGTCGGG
NCU00334T0	2	5	NCU00334T0_input.txt	NCU00334T0_output.txt	0.364351	CAAGCGATACATTGGCGACG	TTTGCTTCTACGCCACTCCC	0.433392	TCTGGGCATGTTGACTGAGG	GTCCCCAAGTCCTCATCTGC	0.497513	TGACGGTTCTGCTTCTCTGG	TCCTCATCTGCCGCTAAAGC	0.505006	TCTGGGCATGTTGACTGAGG	TCCTCATCTGCCGCTAAAGC	0.569544	GACGGTTCTGCTTCTCTGGG	TCCTCATCTGCCGCTAAAGC
NCU00335T0	2	5	NCU00335T0_input.txt	NCU00335T0_output.txt	0.28461	CCACAGCTCACAGACCTACC	AACTTGAGCTGGGTGTAGGC	0.357997	CCCATCTCGCCCTCTATTGC	AACTTGAGCTGGGTGTAGGC	0.359849	ATGACCACAGCTCACAGACC	AACTTGAGCTGGGTGTAGGC	0.705587	CCACAGCTCACAGACCTACC	CAGAGGTAAGAGCAGGTCCG	0.716433	CCCATCTCGCCCTCTATTGC	TAGGAGACGCTGGTGGTAGG
NCU00336T0	2	5	NCU00336T0_input.txt	NCU00336T0_output.txt	0.442724	AAACTTGGAGGAGGAGGTGC	GCCATTCATTAGCGAGCTGC	0.579585	ATGTTTTCGGAGAGTGCCCC	ACAGGAGATGGATTGTGGGC	0.64411	ATGTTTTCGGAGAGTGCCCC	TTGTGGGCATTGAGGAGACG	0.65916	AAACTTGGAGGAGGAGGTGC	ACAGGAGATGGATTGTGGGC	0.723684	AAACTTGGAGGAGGAGGTGC	TTGTGGGCATTGAGGAGACG
NCU00337T0	1	5	NCU00337T0_input.txt	NCU00337T0_output.txt	0.35783	GGAAGATCAGCTCGCTCTGG	ATGTCTCCTCAACAGCTCGC	0.359923	GACAGTGGAGGGTAGCAACC	TCCGACATCACCCTTTCACC	0.490582	TCAGCTCGCTCTGGAATACG	ATGTCTCCTCAACAGCTCGC	0.498765	TCACGAAGCAGCTCATGTCC	ATGTCTCCTCAACAGCTCGC	0.568445	TGCTCGTCAAGTGTCTCAGC	CCAGAGCGAGCTGATCTTCC
NCU00338T0	2	5	NCU00338T0_input.txt	NCU00338T0_output.txt	0.501022	TGGGAATGGATCTTGACGGC	CCTTCCGGGTGTACCAATGG	0.503151	ATGGATCTTGACGGCATCCC	CCTTCCGGGTGTACCAATGG	0.616159	CTCAACAACGGAAGCCTTCG	GCCTGTGTCGAGATGTAGGG	0.855077	TCAGTCCCAAAACCTGCTGC	GGTAGGTGCCGGAGTATTCG	0.90676	CTCAACAACGGAAGCCTTCG	CCTTCCGGGTGTACCAATGG
NCU00339T0	3	5	NCU00339T0_input.txt	NCU00339T0_output.txt	0.352255	GAGATTCTGGGACGTCGTCG	TCGGCCTGTCATGGTATTCG	0.777765	ATTGTCGAGGCGGTCTTTGG	TCGGCCTGTCATGGTATTCG	0.825838	GAAAGCCGTCATTGTCGAGG	TCGGCCTGTCATGGTATTCG	0.909154	GAGATTCTGGGACGTCGTCG	AACTAACACACGGCAACAGC	0.992856	TTTGGCGGCGATGGATATGG	TCGGCCTGTCATGGTATTCG
NCU00340T0	4	5	NCU00340T0_input.txt	NCU00340T0_output.txt	1.65433	AAGTGTGCTGAGGTGTACGG	ACTTCCCTTTGTGTCATGCC	2.07827	TCTGGCAGTATGAGCAGACG	ACTTCCCTTTGTGTCATGCC	2.13992	AAGTGTGCTGAGGTGTACGG	GAACGAACTTTTGTTGTCCGC	2.14736	AAGTGTGCTGAGGTGTACGG	TTGTGTCATGCCTCTTAGCC	2.21102	GCAACTGAAGTGTGCTGAGG	ACTTCCCTTTGTGTCATGCC
NCU00343T0	3	5	NCU00343T0_input.txt	NCU00343T0_output.txt	0.284588	TGCTGCTCATCTGTCTGACC	ACAAGAAGGCTGCTGAGTCC	0.286103	GATCATTCCCCTCAGTCCGC	ACAAGAAGGCTGCTGAGTCC	0.289295	ATGTCATTCCTCGACCAGCC	TTGTCTGGTGGTGGACATGG	0.35886	TGCTGCTCATCTGTCTGACC	TTGTCTGGTGGTGGACATGG	0.360376	GATCATTCCCCTCAGTCCGC	TTGTCTGGTGGTGGACATGG
NCU00344T0	6	5	NCU00344T0_input.txt	NCU00344T0_output.txt	0.137441	AGCATCTCTTCGCTGTAGCC	TGGACGACTTTGACTGGAGC	0.142103	AGCATCTCTTCGCTGTAGCC	TCTTGGTGGATTGGCAGACC	0.352152	AGCATCTCTTCGCTGTAGCC	CAACGGCTCGAATGGAATGC	0.488461	AGCATTTGATGACGTTGCGC	TGGACGACTTTGACTGGAGC	0.499628	GGTCTGGATTTCGAGGAGGG	TGGACGACTTTGACTGGAGC
NCU00344T1	6	5	NCU00344T1_input.txt	NCU00344T1_output.txt	0.067203	AGATTGGCTTTGGAGGGAGC	TGGACGACTTTGACTGGAGC	0.137441	AGCATCTCTTCGCTGTAGCC	TGGACGACTTTGACTGGAGC	0.142103	AGCATCTCTTCGCTGTAGCC	TCTTGGTGGATTGGCAGACC	0.281913	AGATTGGCTTTGGAGGGAGC	CAACGGCTCGAATGGAATGC	0.352152	AGCATCTCTTCGCTGTAGCC	CAACGGCTCGAATGGAATGC
NCU00345T0	2	5	NCU00345T0_input.txt	NCU00345T0_output.txt	0.279777	CATTCCACACCTCAGGTCCC	AAGATTTCTTTGGCAGCGGC	0.279777	CCATTCCACACCTCAGGTCC	AAGATTTCTTTGGCAGCGGC	0.357052	CATTCCACACCTCAGGTCCC	GACTCAAGGGGACACAGACC	0.357052	CCATTCCACACCTCAGGTCC	GACTCAAGGGGACACAGACC	0.35803	CATTCCACACCTCAGGTCCC	CTTGTCTGGTGACTGGAGGG
NCU00346T0	4	5	NCU00346T0_input.txt	NCU00346T0_output.txt	0.537742	GCATTTCGTACAGCAGACCG	CTCACTGCTGCCATCAAACG	0.619511	GCATTTCGTACAGCAGACCG	AACGATCTGATGCTCTCCGC	0.894868	GGCATTTCGTACAGCAGACC	CTCACTGCTGCCATCAAACG	0.970464	TTACTACGCCGGCATGAACG	CTCACTGCTGCCATCAAACG	0.970683	TTACTACGCCGGCATGAACG	GCTGCTGTTGCTACTCTTGC
NCU00347T0	2	5	NCU00347T0_input.txt	NCU00347T0_output.txt	0.359521	GAGTTGAACTCGGACGAGGG	TGAGGGTCTGAGTTTTGGCG	0.359521	GGAGTTGAACTCGGACGAGG	TGAGGGTCTGAGTTTTGGCG	0.571805	CAGTGGATACCATGGGTCCG	ATTTGGAGGATGAGCGCAGG	0.644115	GCAGTGGATACCATGGGTCC	ATTTGGAGGATGAGCGCAGG	0.714712	AGATGTCGATGCGGATGTGG	ATTTGGAGGATGAGCGCAGG
NCU00348T0	3	5	NCU00348T0_input.txt	NCU00348T0_output.txt	1.46517	GTTCTGGTAGTTGCCGAACG	AGGCGTTGACTAACATGGCC	1.74043	TAGAACGCGTCCGAGATGC	AGGCGTTGACTAACATGGCC	1.74669	CGCACTTGTTCTGGTAGTTGC	AGGCGTTGACTAACATGGCC	1.77201	ACACCACGCACTTGTTCTGG	AGGCGTTGACTAACATGGCC	1.87788	GTAGAACGCGTCCGAGATGC	AGGCGTTGACTAACATGGCC
NCU00349T0	3	5	NCU00349T0_input.txt	NCU00349T0_output.txt	0.149207	TAGTCTGCGAACTGTCAGCG	TGGGTTGATGGTGGTGATGG	0.280966	TAGTCTGCGAACTGTCAGCG	GACTTCATTCTTTGGCGGCC	0.545952	GAGCGGATGGTAGGTTGTCC	CTTCGCGGACTTGTTCATCG	0.572494	TAGTCTGCGAACTGTCAGCG	GGCGGGATCTCAGACTTTGG	0.580819	GAGCGGATGGTAGGTTGTCC	TTCTTTGGTGAGCTCCCAGG
NCU00350T0	2	5	NCU00350T0_input.txt	NCU00350T0_output.txt	0.499491	GACCCTCAAAGATGCCTCGG	TTGTGGAACTAGGCTGCTGG	0.575783	AGACCCTCAAAGATGCCTCG	TTGTGGAACTAGGCTGCTGG	0.634797	GGCAGCAACAACACCTTAGG	TTGTGGAACTAGGCTGCTGG	0.707223	ACCATTCAGACGCGTAGTGG	GCTGCTGGTTGTGGAAAAGC	0.71366	GACCCTCAAAGATGCCTCGG	AACTAGGCTGCTGGTTGTGG
NCU00351T0	3	5	NCU00351T0_input.txt	NCU00351T0_output.txt	0.141702	GAGCATAGGGGTTCTGAGCC	CCCATGTCTACTCATCGCCC	0.143191	ATACTTTTGCCTTGCAGCGC	CCCATGTCTACTCATCGCCC	0.283403	GAGCATAGGGGTTCTGAGCC	TCTACTCATCGCCCAACAGC	0.284892	ATACTTTTGCCTTGCAGCGC	TCTACTCATCGCCCAACAGC	0.288993	GAGCATAGGGGTTCTGAGCC	ATCCATCCCTTCTTCACCGC
NCU00352T0	3	5	NCU00352T0_input.txt	NCU00352T0_output.txt	0.207673	GCTGGCAATCCTCTGTTTGC	CCTGCGAAAAGGCATAACCG	0.264673	CGTGGAAGTTTAGCAAGCGG	CCTGCGAAAAGGCATAACCG	0.277078	CGTGGAAGTTTAGCAAGCGG	CACGATGCTGTGTTGTGTCG	0.418779	GAGCCCGATCTTCTGGATCC	CCTGCGAAAAGGCATAACCG	0.418975	GATCCAGATGCCTACGCTGG	CCTGCGAAAAGGCATAACCG
NCU00353T0	5	5	NCU00353T0_input.txt	NCU00353T0_output.txt	0.834763	AGTGCCCGTTCATCTTGTCG	TGAAAACGCGTCGGTATTGC	1.04714	TCCACCGGAAAACTTGCTCG	TGAAAACGCGTCGGTATTGC	1.24632	CACCGGAAAACTTGCTCGC	TGAAAACGCGTCGGTATTGC	1.25542	AGTGCCCGTTCATCTTGTCG	GAAGTCCCCACGTGAAAACG	1.41639	AGTGCCCGTTCATCTTGTCG	AGACATCACATCCGCCAAGC
NCU00354T0	2	5	NCU00354T0_input.txt	NCU00354T0_output.txt	0.215952	AGATGAACGTCCTGCCATCC	TTCTCTCTTTCTGCAGGGCG	0.428255	AACTTCTCGCACGACCTTCC	ACGCCGTTCTGATTCTGAGG	0.499474	CGATAGCCCAGACTGGAAGG	ACGCCGTTCTGATTCTGAGG	0.58112	AGATGAACGTCCTGCCATCC	AGAGCTCAAAGGTGGGTTCC	0.638793	TTTTGTCGAAGAGCGGACCC	TTCTCTCTTTCTGCAGGGCG
NCU00355T0	3	5	NCU00355T0_input.txt	NCU00355T0_output.txt	0.134942	CAAGGACAAGCAAACACCGG	CGGAGTGAATAAGGTCGGGG	0.134942	CCAAGGACAAGCAAACACCG	CGGAGTGAATAAGGTCGGGG	0.145615	CAAGCAAACACCGGTCTTCG	CGGAGTGAATAAGGTCGGGG	0.20778	CAAGGACAAGCAAACACCGG	TGAATAAGGTCGGGGAAGCG	0.20778	CCAAGGACAAGCAAACACCG	TGAATAAGGTCGGGGAAGCG
NCU00356T0	2	5	NCU00356T0_input.txt	NCU00356T0_output.txt	0.345312	CAGACGAGGAGTATGAGCCG	TGAAAGTAGGGAGCAGCAGC	0.48832	CAGACGAGGAGTATGAGCCG	ATAGCGGATTGGGAGTTGGC	0.488375	CAGACGAGGAGTATGAGCCG	AGTTGGCGAGGATCCATTCG	0.492231	AGACATACGAAGACCAGGCG	TGAAAGTAGGGAGCAGCAGC	0.554296	CAGACGAGGAGTATGAGCCG	CGGAGAGGATAGCGGATTGG
NCU00357T0	2	5	NCU00357T0_input.txt	NCU00357T0_output.txt	2.33372	GGTATTCGAGTCCCCGATCG	TGCCACGAGTTCATTACAGG	2.40358	AAGTTCACGTGCTGAGGTCG	TGAACCTGCATCATGTCAACG	2.4851	GCGGAAAAGAGACCTGGAGG	TGCCACGAGTTCATTACAGG	2.69094	AAGTTCACGTGCTGAGGTCG	TGCCACGAGTTCATTACAGG	2.76509	GCAGCAGTGGTGACAGTAGG	TGCCACGAGTTCATTACAGG
NCU00358T0	3	5	NCU00358T0_input.txt	NCU00358T0_output.txt	0.118706	GTCGTCTCGCAACTCAATGC	CGAAGCGATTTGTGTAGGCG	0.204046	CGTAGGGCAGATTTCCAGGG	CGAAGCGATTTGTGTAGGCG	0.215339	CGTAGGGCAGATTTCCAGGG	GGAGGAGTTTTGGTCGGAGG	0.467421	GTCGTCTCGCAACTCAATGC	GAAGCGATTTGTGTAGGCGG	0.552762	CGTAGGGCAGATTTCCAGGG	GAAGCGATTTGTGTAGGCGG
NCU00359T0	2	5	NCU00359T0_input.txt	NCU00359T0_output.txt	0.54262	GATGACTGTGTACGGGAGGC	CATTGAGTTGCGAGACGACG	0.647756	GATGACTGTGTACGGGAGGC	GGTCTTCCTGGGGGTTATCG	0.691626	GATGACTGTGTACGGGAGGC	TTGCATTGAGTTGCGAGACG	0.911988	GATGACTGTGTACGGGAGGC	ATTGAGTTGCGAGACGACGG	0.981599	CGATATAGCTGGGCAAACGC	GGTCTTCCTGGGGGTTATCG
NCU00360T0	2	5	NCU00360T0_input.txt	NCU00360T0_output.txt	0.84105	CGCCGCAAAGAAGCTTATCG	GGACGACATAGTCAGCACCG	0.846126	CGCCGCAAAGAAGCTTATCG	TGGACGACATAGTCAGCACC	1.05349	AAGAAGCTTATCGTCGCCGG	GGACGACATAGTCAGCACCG	1.05856	AAGAAGCTTATCGTCGCCGG	TGGACGACATAGTCAGCACC	1.38148	AGCTTCCATCATGTCGTCCG	GGATACGGAAGACCAGTTCGG
NCU00361T0	1	5	NCU00361T0_input.txt	NCU00361T0_output.txt	0.407628	GAGGCTGATAGAACCGGTGG	AACAAGAAAACGACGTCGCC	0.615004	CTCCGAGGCTGATAGAACCG	AACAAGAAAACGACGTCGCC	0.693455	AGGACTGAGATGTTGCTGCG	AACAAGAAAACGACGTCGCC	0.712741	TTGCTGCGAGGATGACTTGG	CAGTCCTCGTCAACTCCACC	0.851151	AGGACTGAGATGTTGCTGCG	CGTGACCGATTCCAAGGAGG
NCU00362T0	1	5	NCU00362T0_input.txt	NCU00362T0_output.txt	0.215215	ATGAGCAGGATGGTGGAAGC	ACCAAAATGCAAGGTTGGCC	0.432169	AGGAAGTATTGGGGCCAACC	GCTTTGGCTAGCGTTACTGC	0.441837	ATGAGCAGGATGGTGGAAGC	AGGTTGGCCCCAATACTTCC	0.634521	AAAGGTCGCCCAGTTGAAGG	GCTTTGGCTAGCGTTACTGC	0.654181	ATTTGAGATACCCGCGGACC	TTCCACCATCCTGCTCATCC
NCU00363T0	3	5	NCU00363T0_input.txt	NCU00363T0_output.txt	0.502994	AGGTTCCGGGTAAGAGGAGG	GCAGGTCAGAGAGTGATGGG	0.504487	AGGTTCCGGGTAAGAGGAGG	GATCAGAGTTGTCGGAGGGC	0.638064	GTAAGAGGAGGCGGTTCTGC	GCAGGTCAGAGAGTGATGGG	0.639557	GTAAGAGGAGGCGGTTCTGC	GATCAGAGTTGTCGGAGGGC	0.651438	AGGTTCCGGGTAAGAGGAGG	AGGTCAGAGAGTGATGGGGG
NCU00364T0	2	5	NCU00364T0_input.txt	NCU00364T0_output.txt	0.793102	GTCTTTGAGGAGGAGTCGCC	AACCTTGCCCCAAATTTCGG	1.04845	TGATAAGCGAAGGAACGGCG	ACAACGTCGATCCACTCTGG	1.07943	GAAGGGACAGGCAAGGATGG	AACCTTGCCCCAAATTTCGG	1.18011	GTCTTTGAGGAGGAGTCGCC	AAACCTTGCCCCAAATTTCGG	1.18776	GTCTTTGAGGAGGAGTCGCC	CTTGCCCCAAATTTCGGCC
NCU00365T0	2	5	NCU00365T0_input.txt	NCU00365T0_output.txt	0.072585	TTTCCGGTCAACCATCTCCG	TTTACCACCCATCAGTCCGC	0.20666	TACCATCCCGCAACTATCGC	CTGAGGAGGGTACTGAACGC	0.210472	TTTCCGGTCAACCATCTCCG	CTGAGGAGGGTACTGAACGC	0.428815	TACCATCCCGCAACTATCGC	TAGACTTCGCCTGAGGAGGG	0.432627	TTTCCGGTCAACCATCTCCG	TAGACTTCGCCTGAGGAGGG
NCU00366T0	1	5	NCU00366T0_input.txt	NCU00366T0_output.txt	0.069047	GAGGTCATCACCAAGTGGGG	TTCCTCCTCCTCAGACTCGG	0.069047	GGAGGTCATCACCAAGTGGG	TTCCTCCTCCTCAGACTCGG	0.497793	AAATGCGTGAAAGGGTTGCG	GTTTCTGGCATCGCTTGAGC	0.643122	CACCAAGTGGGGTAGCAAGG	TTCCTCCTCCTCAGACTCGG	0.652449	TCATCACCAAGTGGGGTAGC	TTCCTCCTCCTCAGACTCGG
NCU00367T0	1	5	NCU00367T0_input.txt	NCU00367T0_output.txt	0.40714	GCTCGGCTTCATCTTCAAGC	TCGAGCACTTGCAAAAAGCC	0.413548	GCTCGGCTTCATCTTCAAGC	CCAGCAAAATGCCCTCAACC	0.482421	GCCGTAACTCTTGCCAATGG	TCGAGCACTTGCAAAAAGCC	0.484253	CAGCTGCCTTCTCCTCTTCC	GCTTGAAGATGAAGCCGAGC	0.487591	GCTCGGCTTCATCTTCAAGC	CGACAAACTCGAGCACTTGC
NCU00368T0	1	5	NCU00368T0_input.txt	NCU00368T0_output.txt	0.144261	ACGCTCCTGTTCTTTCCTGG	TTCGCGGAATCAGACTCACC	0.287765	AAGGTGAGTCTGATTCCGCG	CCTTGAGAACGAGCGAGAGG	0.35271	TTCAAGAACCTCGAGCTCGG	TTCGCGGAATCAGACTCACC	0.358104	AAGGTGAGTCTGATTCCGCG	CCGTTATCAGAAGGCCGAGG	0.428444	ACGACGCTCCTGTTCTTTCC	TTCGCGGAATCAGACTCACC
NCU00369T0	2	5	NCU00369T0_input.txt	NCU00369T0_output.txt	0.41844	TTGGTTCAGACACATTGCGC	TGGTACGGCACATCACATCC	0.489577	TTGGTTCAGACACATTGCGC	GGCACATCACATCCTCCTCC	0.774579	TTGGTTCAGACACATTGCGC	TACGGCACATCACATCCTCC	0.850843	TTGTGTGCAATTGCCTGAGG	TGCTCTAACACTCCATCGGC	0.924481	TTGTGTGCAATTGCCTGAGG	AACACTCCATCGGCAGTACC
NCU00370T0	3	5	NCU00370T0_input.txt	NCU00370T0_output.txt	0.42847	CTGGACGATATAACCGGGCG	CATCGCAAGCAGATGGATGC	0.70996	GCTGGACGATATAACCGGGC	CATCGCAAGCAGATGGATGC	0.717624	TGCTGGACGATATAACCGGG	CATCGCAAGCAGATGGATGC	0.90677	CTGGACGATATAACCGGGCG	TCTTGCTTGACATCGCAAGC	0.992109	CTGGACGATATAACCGGGCG	GATATCGGCCCCTTCACAGC
NCU00370T1	4	5	NCU00370T1_input.txt	NCU00370T1_output.txt	0.20628	GTCGCCAAGGTTGTCAATCG	CATCGCAAGCAGATGGATGC	0.68458	GTCGCCAAGGTTGTCAATCG	TCTTGCTTGACATCGCAAGC	0.76612	CAATCGTGAACCTGTTGCGC	CATCGCAAGCAGATGGATGC	0.769919	GTCGCCAAGGTTGTCAATCG	GATATCGGCCCCTTCACAGC	0.905447	TCAATCGTGAACCTGTTGCG	CATCGCAAGCAGATGGATGC
NCU00371T0	2	5	NCU00371T0_input.txt	NCU00371T0_output.txt	0.710335	ACACGAAGCAGATAGACCGC	AGTTCGAAGCGACTTAGGGG	0.719037	TGGGATCTCGAATTGGCTCC	TACATGACTGTTGGCTCCGG	0.850431	GGATCTCGAATTGGCTCCGG	TACATGACTGTTGGCTCCGG	0.850431	GGGATCTCGAATTGGCTCCG	TACATGACTGTTGGCTCCGG	0.915869	GTATCTTCGGGGGAGTGACG	AGTTCGAAGCGACTTAGGGG
NCU00372T0	4	5	NCU00372T0_input.txt	NCU00372T0_output.txt	0.500356	ATTGAGCAAGAAGGCCGAGG	ATGATGGCCTTGCTCTCACC	0.630248	ATTGAGCAAGAAGGCCGAGG	CGATTCGATGATGGCCTTGC	1.11017	TTGAGCAAGAAGGCCGAGG	ATGATGGCCTTGCTCTCACC	1.24006	TTGAGCAAGAAGGCCGAGG	CGATTCGATGATGGCCTTGC	1.24122	TATTGAGCAAGAAGGCCGAGG	ATGATGGCCTTGCTCTCACC
NCU00373T0	1	5	NCU00373T0_input.txt	NCU00373T0_output.txt	0.278202	ATAGTCGTACCCGTCGTTGC	TGCATGCAGCTGTAGGTAGG	0.353383	GCTCGTGAGGGAGAAGAAGG	TGCATGCAGCTGTAGGTAGG	0.63319	ATAGTCGTACCCGTCGTTGC	GCATGCAGCTGTAGGTAGGG	0.707479	ACAAGGTGAGCAAGGTGACG	CTTCTTCTCCCTCACGAGCC	0.707479	ACAAGGTGAGCAAGGTGACG	CCTTCTTCTCCCTCACGAGC
NCU00375T0	6	5	NCU00375T0_input.txt	NCU00375T0_output.txt	0.557595	CGATATCTTCGGAGCTCGGC	TGACTGGATACACATCGGCG	0.629002	CGATATCTTCGGAGCTCGGC	CAGTCGTCCTCCCAGTTAGC	0.634429	CGATATCTTCGGAGCTCGGC	GTCCCGTGAGAACAGATCGG	0.702206	CGATATCTTCGGAGCTCGGC	GCTTCAGATTCGCGTTCACG	0.721281	ATCTTGACGGGGTTTCCTCC	TGACTGGATACACATCGGCG
NCU00376T1	5	5	NCU00376T1_input.txt	NCU00376T1_output.txt	1.98098	GGCGGTAGCTTGTGAAAAACG	CAAAAGAAGCTTGGCGTGGG	1.98737	ATGTCTCATTTGGCGGTAGC	CAAAAGAAGCTTGGCGTGGG	1.98928	GCGGTAGCTTGTGAAAAACG	CAAAAGAAGCTTGGCGTGGG	2.04741	GGCGGTAGCTTGTGAAAAACG	ACAAAAGAAGCTTGGCGTGG	2.05381	ATGTCTCATTTGGCGGTAGC	ACAAAAGAAGCTTGGCGTGG
NCU00376T0	3	5	NCU00376T0_input.txt	NCU00376T0_output.txt	1.98098	GGCGGTAGCTTGTGAAAAACG	CAAAAGAAGCTTGGCGTGGG	1.98737	ATGTCTCATTTGGCGGTAGC	CAAAAGAAGCTTGGCGTGGG	1.98928	GCGGTAGCTTGTGAAAAACG	CAAAAGAAGCTTGGCGTGGG	2.04741	GGCGGTAGCTTGTGAAAAACG	ACAAAAGAAGCTTGGCGTGG	2.05381	ATGTCTCATTTGGCGGTAGC	ACAAAAGAAGCTTGGCGTGG
NCU00377T0	2	5	NCU00377T0_input.txt	NCU00377T0_output.txt	0.419853	TCGTAGCGAACTCCATCACG	ATGCGTTGGTTGAGAGTCCC	0.500714	CTCTGGCTGATTTCCGAGGG	ATGCGTTGGTTGAGAGTCCC	0.500714	CCTCTGGCTGATTTCCGAGG	ATGCGTTGGTTGAGAGTCCC	0.556743	TCGTAGCGAACTCCATCACG	CAAGGTGGTGAGATCGTCGG	0.565708	AAGCAAATACCTCGGAGGCC	CAAGGTGGTGAGATCGTCGG
NCU00378T0	2	5	NCU00378T0_input.txt	NCU00378T0_output.txt	0.1364	CAACGGCAAGAAGTGGATGC	GCGACTTCCATGATTCGTGC	0.42014	CAACGGCAAGAAGTGGATGC	CGAGCAGATCTCCTCTTCGG	0.42014	CAACGGCAAGAAGTGGATGC	CCGAGCAGATCTCCTCTTCG	0.762189	CAACGGCAAGAAGTGGATGC	CGACTTCCATGATTCGTGCC	0.919628	CAACGGCAAGAAGTGGATGC	ATACTGCGGCGTCAACATCC
NCU00379T0	2	5	NCU00379T0_input.txt	NCU00379T0_output.txt	0.151955	CACGAGACGCAGAAAAAGGC	ATTGCGAGAACGTTGTGTGC	0.151955	GCACGAGACGCAGAAAAAGG	ATTGCGAGAACGTTGTGTGC	0.292609	TGGTGAATTGGGAGCTGTGG	ATTGCGAGAACGTTGTGTGC	0.647984	AAGGAGAAGTTGAAGGCGGC	ATTGCGAGAACGTTGTGTGC	0.931995	GAATTGGGAGCTGTGGTTGG	ATTGCGAGAACGTTGTGTGC
NCU00380T0	3	5	NCU00380T0_input.txt	NCU00380T0_output.txt	0.558312	CAGGTGCTGAAGAGAGTGGG	GCTACGGGTTTGAGCTTTGG	1.05854	CAGGTGCTGAAGAGAGTGGG	GTTGGTGGTGTGAGTTGTCC	1.14229	ACCATTACACCAGGAGCAGG	GCTACGGGTTTGAGCTTTGG	1.17583	CAGGTGCTGAAGAGAGTGGG	GGAACCGGGAGAAGAGAATCC	1.18489	CAGGTGCTGAAGAGAGTGGG	GGTGTGAGTTGTCCATGTCG
NCU00382T0	1	5	NCU00382T0_input.txt	NCU00382T0_output.txt	0.074474	AAGTTGCCCAAGAGGTAGCC	ATTTTTGCCTTTTCCCGCCC	0.361519	TGGGTGTATCAAGGCAAGGC	ACAACCTACTCAGACGCAGC	0.656768	AAGTTGCCCAAGAGGTAGCC	TTTCCTTCCATCCAGTCCCG	0.701312	GCCCCTGATTATCAACGTGC	ACAACCTACTCAGACGCAGC	0.705875	TGGGTGTATCAAGGCAAGGC	CTACTCAGACGCAGCCTACC
NCU00384T0	2	5	NCU00384T0_input.txt	NCU00384T0_output.txt	0.427094	GCCAAAAGCAGGAAAGGTCG	ATGGGTAGCGTATGGTGTCG	0.55834	GCCAAAAGCAGGAAAGGTCG	CGCGCCTCAAGTGAAATTCG	0.567037	GTCTTGTCGGGGGAAGATCG	ATGGGTAGCGTATGGTGTCG	0.698283	GTCTTGTCGGGGGAAGATCG	CGCGCCTCAAGTGAAATTCG	0.705409	AGGAAAGGTCGGTCTTGTCG	ATGGGTAGCGTATGGTGTCG
NCU00385T0	5	5	NCU00385T0_input.txt	NCU00385T0_output.txt	0.352273	AGGCCCAGAAGATTGTCAGC	CTGTGCACACTCAAAGCAGC	0.35371	AGGCCCAGAAGATTGTCAGC	CGATGGCCGATCACTAGTGG	0.635981	AGGCCCAGAAGATTGTCAGC	GATGGCCGATCACTAGTGGC	0.924004	AAGATTGTCAGCGGTGGTGG	CTGTGCACACTCAAAGCAGC	0.925441	AAGATTGTCAGCGGTGGTGG	CGATGGCCGATCACTAGTGG
NCU00386T0	2	5	NCU00386T0_input.txt	NCU00386T0_output.txt	0.288304	ACCAGCAGTAACACCATCCG	TTACTGACCTGGCATTCCGG	0.497375	ACCAGCAGTAACACCATCCG	CTACTTCTTGAGGGCCTGCG	0.49855	ACCAGATCCGAAACCTGACG	TTACTGACCTGGCATTCCGG	0.647502	TACCATGAAGCCACCCATGC	TTACTGACCTGGCATTCCGG	0.715749	CCCATGCCTACGGAGAAACC	TTACTGACCTGGCATTCCGG
NCU00387T0	2	5	NCU00387T0_input.txt	NCU00387T0_output.txt	0.420477	CATGTGGATCGTGCATTGGG	AGTACTTCTTCAACCCGGCG	0.420477	CCATGTGGATCGTGCATTGG	AGTACTTCTTCAACCCGGCG	0.645225	ATCGTGCATTGGGTTTTGGG	AGTACTTCTTCAACCCGGCG	1.04276	CGTGCATTGGGTTTTGGGG	AGTACTTCTTCAACCCGGCG	1.11298	TGTTTGGGTTGAGGGATCTGG	AGTACTTCTTCAACCCGGCG
NCU00388T0	3	5	NCU00388T0_input.txt	NCU00388T0_output.txt	0.217181	GCCTGGGAGAAATTTGCTGC	TGCAAAGCCATGATTTCGGC	0.217181	GCTGCCTGGGAGAAATTTGC	TGCAAAGCCATGATTTCGGC	0.218195	GCCTGGGAGAAATTTGCTGC	TCCACTTTTCCAAGGGTCGG	0.218195	GCTGCCTGGGAGAAATTTGC	TCCACTTTTCCAAGGGTCGG	0.219532	CTACCGTGTGACGCAAAAGC	TGCAAAGCCATGATTTCGGC
NCU00389T0	6	5	NCU00389T0_input.txt	NCU00389T0_output.txt	0.484692	CAAGTCCGTCAAGCATCAGC	TCAGTGTACGTGCGTTACCC	0.542935	CAAGTCCGTCAAGCATCAGC	TATCGGTCAGTGTACGTGCG	0.71415	AAGTCCGTCAAGCATCAGCC	TCAGTGTACGTGCGTTACCC	0.772394	AAGTCCGTCAAGCATCAGCC	TATCGGTCAGTGTACGTGCG	0.815708	CAAGTCCGTCAAGCATCAGC	CATGAAAGTCTGCGTACGGC
NCU00391T0	2	5	NCU00391T0_input.txt	NCU00391T0_output.txt	0.640914	TCCATTGACTGTACAGCCCG	GCTACACCAACTCTCCAGGC	0.643135	TGGGAAAGAAGCTGGGAAGC	GCTACACCAACTCTCCAGGC	0.917105	GAAAGAAGCTGGGAAGCTGC	GCTACACCAACTCTCCAGGC	0.946586	ATGATTTCAGGAGCCAGGGG	GCTACACCAACTCTCCAGGC	1.05709	GCCCGAATGATTTCAGGAGC	GCTACACCAACTCTCCAGGC
NCU00392T0	2	5	NCU00392T0_input.txt	NCU00392T0_output.txt	0.147105	TCCAGACAACATCACAGCCC	CGCCCTTGACTTTGTTACGC	0.147105	TCCAGACAACATCACAGCCC	GCGCCCTTGACTTTGTTACG	0.147677	AGACAACATCACAGCCCAGG	CGCCCTTGACTTTGTTACGC	0.147677	AGACAACATCACAGCCCAGG	GCGCCCTTGACTTTGTTACG	0.218988	CTATGGATCATCCGACGGCC	CGCCCTTGACTTTGTTACGC
NCU00395T0	2	5	NCU00395T0_input.txt	NCU00395T0_output.txt	0.361123	GACTTTTTGGCAGCAGCTCC	TAGTAGGTGTTGGCAACCGG	0.567919	GAGCAAAGCTTGGACAAGGC	GTACGGGCTGGATGTTACGG	0.567919	GAGCAAAGCTTGGACAAGGC	GGTACGGGCTGGATGTTACG	0.768466	CGAGCAAAGCTTGGACAAGG	GTACGGGCTGGATGTTACGG	0.768466	CGAGCAAAGCTTGGACAAGG	GGTACGGGCTGGATGTTACG
NCU00396T0	4	5	NCU00396T0_input.txt	NCU00396T0_output.txt	0.543884	ATGGTGACTTGTGCGAGAGG	ATGTCTGTGAAAACGACGCG	0.615546	AACTTGATCGCTCGGTGAGG	ATGTCTGTGAAAACGACGCG	0.650729	ATGGTGACTTGTGCGAGAGG	AGTTTAGAAGGCAGACCGGG	0.707696	CTCGGTGAGGGAAATCGAGC	AAACCACTTACCACCACCGG	0.831604	AATCGAGCGCAAGATTTCGG	AAACCACTTACCACCACCGG
NCU00396T1	4	5	NCU00396T1_input.txt	NCU00396T1_output.txt	0.543884	ATGGTGACTTGTGCGAGAGG	ATGTCTGTGAAAACGACGCG	0.615546	AACTTGATCGCTCGGTGAGG	ATGTCTGTGAAAACGACGCG	0.650729	ATGGTGACTTGTGCGAGAGG	AGTTTAGAAGGCAGACCGGG	0.707696	CTCGGTGAGGGAAATCGAGC	AAACCACTTACCACCACCGG	0.831604	AATCGAGCGCAAGATTTCGG	AAACCACTTACCACCACCGG
NCU00397T0	4	5	NCU00397T0_input.txt	NCU00397T0_output.txt	0.360732	GTTAACCGTGGTCTCTCCGG	AAGATCTTGGGGTTGTGGGC	0.42459	CAATGCCCTGAAGCTCTTGC	AAGATCTTGGGGTTGTGGGC	0.440223	GTTAACCGTGGTCTCTCCGG	TGGTTATTGACAGGCTGGGG	0.504081	CAATGCCCTGAAGCTCTTGC	TGGTTATTGACAGGCTGGGG	0.556746	GTTAACCGTGGTCTCTCCGG	CGTGCTGGTTATTGACAGGC
NCU00398T1	2	5	NCU00398T1_input.txt	NCU00398T1_output.txt	0.428586	TTGTTGGAAAAACGCCAGGC	ACACTATTCGCCCTCGATGC	0.550742	TTGTTGGAAAAACGCCAGGC	CAGAGCGCTTTCATCGAACC	0.568251	AAGTCTGTCTGGAGTTCGCC	ACACTATTCGCCCTCGATGC	0.690407	AAGTCTGTCTGGAGTTCGCC	CAGAGCGCTTTCATCGAACC	0.780655	TTGTTGGAAAAACGCCAGGC	TATTCGCCCTCGATGCTACC
NCU00398T0	1	5	NCU00398T0_input.txt	NCU00398T0_output.txt	0.21595	TCAGAGCAACACTAGCAGCC	ATCCTGATGCATGGGACTGC	0.514156	TCAGAGCAACACTAGCAGCC	AGTCCATCCTGATGCATGGG	0.636104	AACTCACCGTCAACTACCCG	TTGCTCTGACTGTCTTCCGC	0.639282	CAACACTAGCAGCCCTACGG	ATCCTGATGCATGGGACTGC	0.646657	ACTAGCAGCCCTACGGTAGG	ATCCTGATGCATGGGACTGC
NCU00399T0	2	5	NCU00399T0_input.txt	NCU00399T0_output.txt	0.217072	ACCCGGCTCTCTTGTAAACG	TACGGATGCTAAGCCCAACC	0.286976	ATTGGCCGTGATGACTGAGG	TACGGATGCTAAGCCCAACC	0.63125	CAAGGGCTACGTTCATTGGC	TACGGATGCTAAGCCCAACC	0.859428	AAGGGCTACGTTCATTGGCC	TACGGATGCTAAGCCCAACC	1.10691	ATTGGCCGTGATGACTGAGG	CGCTGAGGGTTCAACATACG
NCU00400T0	1	5	NCU00400T0_input.txt	NCU00400T0_output.txt	0.145506	CCAATTTCGACCACCAAGCG	TTCAGCAGATGACAGCCAGG	0.214439	TTGCTCTTCTCGACATCCGG	GTGAATGGAATCGATGGCGC	0.283445	TTGCTCTTCTCGACATCCGG	CTCTAGCAGCGTCCGATAGC	0.345333	TGAGATAGCTGGTATCGCGC	AGCCCTTTTTCGTTGTTGCC	0.356416	CCAATTTCGACCACCAAGCG	TCGAGGCAAGAACAGCTACC
NCU00401T0	2	5	NCU00401T0_input.txt	NCU00401T0_output.txt	0.558171	CGGGACTGTTAACCGAGAGC	AGAACGAGAATACCGGACGC	0.922268	AACCGAGAGCAAACCCAACC	AGAACGAGAATACCGGACGC	1.29079	AAAGAGGGAGAAGAGAGGCG	AGAACGAGAATACCGGACGC	1.3283	ACCGAGAGCAAACCCAACC	AGAACGAGAATACCGGACGC	1.64402	TAACCGAGAGCAAACCCAACC	AGAACGAGAATACCGGACGC
NCU00401T1	3	5	NCU00401T1_input.txt	NCU00401T1_output.txt	0.135323	TAGGGTTGTGCAACGGTACC	AGAACGAGAATACCGGACGC	0.136911	TAGCTAGGGTTGTGCAACGG	AGAACGAGAATACCGGACGC	0.208284	ACTGGCATGAAGTAGTCGCC	AGAACGAGAATACCGGACGC	0.420046	TCAGCTCGAGGTTGAACAGC	AGAACGAGAATACCGGACGC	0.555151	GTAGTCGCCACAGTAGGTCC	AGAACGAGAATACCGGACGC
NCU00403T0	5	5	NCU00403T0_input.txt	NCU00403T0_output.txt	1.18038	GTGTCTGACAACCCAACATGC	GTCCAGTAGGCTCACCATGG	1.49661	TGTCTGACAACCCAACATGC	GTCCAGTAGGCTCACCATGG	1.61636	GTGTCTGACAACCCAACATGC	TCCTGTCCAGTAGGCTCACC	1.93259	TGTCTGACAACCCAACATGC	TCCTGTCCAGTAGGCTCACC	2.06824	GTGTCTGACAACCCAACATGC	TGCGGAAAGAGAACAGCTAGG
NCU00403T1	5	5	NCU00403T1_input.txt	NCU00403T1_output.txt	1.18038	GTGTCTGACAACCCAACATGC	GTCCAGTAGGCTCACCATGG	1.49661	TGTCTGACAACCCAACATGC	GTCCAGTAGGCTCACCATGG	1.61636	GTGTCTGACAACCCAACATGC	TCCTGTCCAGTAGGCTCACC	1.93259	TGTCTGACAACCCAACATGC	TCCTGTCCAGTAGGCTCACC	2.06824	GTGTCTGACAACCCAACATGC	TGCGGAAAGAGAACAGCTAGG
NCU00403T2	5	5	NCU00403T2_input.txt	NCU00403T2_output.txt	1.18038	GTGTCTGACAACCCAACATGC	GTCCAGTAGGCTCACCATGG	1.49661	TGTCTGACAACCCAACATGC	GTCCAGTAGGCTCACCATGG	1.61636	GTGTCTGACAACCCAACATGC	TCCTGTCCAGTAGGCTCACC	1.93259	TGTCTGACAACCCAACATGC	TCCTGTCCAGTAGGCTCACC	2.06824	GTGTCTGACAACCCAACATGC	TGCGGAAAGAGAACAGCTAGG
NCU00404T0	4	5	NCU00404T0_input.txt	NCU00404T0_output.txt	0.148418	GGTTGTGCAATGTCACGACC	TCATCGGCAAGAGAAGCTGG	0.218029	GGTTGTGCAATGTCACGACC	AAGAGAAGCTGGAGATGCCG	0.356614	GTGTGCATGGATTTAGCGGC	TCATCGGCAAGAGAAGCTGG	0.366689	GGTTGTGCAATGTCACGACC	TCTTGGCTTCCTCCTTGAGC	0.426225	GTGTGCATGGATTTAGCGGC	AAGAGAAGCTGGAGATGCCG
NCU00405T0	2	5	NCU00405T0_input.txt	NCU00405T0_output.txt	0.215829	CCTCGAGCACAACTACTGGG	TCGGCCTTGCTGGAAATAGG	0.216206	TCAACATCCGCGAGTACACC	TCGGCCTTGCTGGAAATAGG	0.358511	TGGTGATGGCAAGGTTGAGG	TCGGCCTTGCTGGAAATAGG	0.494728	CCTCGAGCACAACTACTGGG	GCTGGAGATACCGACAGACC	0.495105	TCAACATCCGCGAGTACACC	GCTGGAGATACCGACAGACC
NCU00406T0	5	5	NCU00406T0_input.txt	NCU00406T0_output.txt	0.568321	TCTGCTTGGAGGTGAGTTGC	GTCAACTTGGCGCAGAAACC	0.919785	TCTGCTTGGAGGTGAGTTGC	TAGCTTCGGTCAACTTGGCG	1.19307	ACTTGTACAGACATGCCGCG	AAATATCGACCTTGGGGCCG	1.3319	ACTTGTACAGACATGCCGCG	GTCAACTTGGCGCAGAAACC	1.33281	ACTTGTACAGACATGCCGCG	ACTCCTTCTGCTTGACGACC
NCU00407T0	1	5	NCU00407T0_input.txt	NCU00407T0_output.txt	0.213741	ATGTGAGGCAAGAAGGGAGC	GGACTCCAAGCCTCGATTCC	0.353432	ATGTGAGGCAAGAAGGGAGC	CTATAGGCGGGACTCCAAGC	0.36197	TGGAGTCCCGCCTATAGAGG	GTATTTCCTCCTCGTCCGCC	0.365949	ATGTGAGGCAAGAAGGGAGC	TGTCCCCAACATCCATCACC	0.425011	ATGTGAGGCAAGAAGGGAGC	TCCACACTCTCAGCAATCGC
NCU00408T0	3	5	NCU00408T0_input.txt	NCU00408T0_output.txt	0.279587	TCTTCCGAATCCATCACGCC	ACAACAGAAAACACTGCCGC	0.348718	CGAATCCATCACGCCAAAGC	ACAACAGAAAACACTGCCGC	0.56149	GACACCCTTCTGCCTCATCG	ACAACAGAAAACACTGCCGC	0.61738	TCACGCCAAAGCAATTCTCG	ACAACAGAAAACACTGCCGC	0.991186	CCAATTGACACCCTTCTGCC	ACAACAGAAAACACTGCCGC
NCU00409T1	4	5	NCU00409T1_input.txt	NCU00409T1_output.txt	0.285951	GGGTTGAGTTCTCGAAGGGG	CTACCTCTCCAATCGGCAGC	0.567137	AGTTCTCGAAGGGGACAACG	CTACCTCTCCAATCGGCAGC	0.571221	TGCCATGGGTTGAGTTCTCG	CTACCTCTCCAATCGGCAGC	0.775418	AACGCCGAAATCCACATTGG	CTACCTCTCCAATCGGCAGC	0.922546	GTTAGGGTAGGTAGAGGCGC	CTACCTCTCCAATCGGCAGC
NCU00409T0	4	5	NCU00409T0_input.txt	NCU00409T0_output.txt	0.211704	GACGTCTAGGTAGGCTTCGC	TCGGCCATGGGTTGAATAGG	0.218831	GGGTTGAGTTCTCGAAGGGG	TCGGCCATGGGTTGAATAGG	0.285951	GGGTTGAGTTCTCGAAGGGG	CTACCTCTCCAATCGGCAGC	0.49906	GACGTCTAGGTAGGCTTCGC	GGCCATGGGTTGAATAGGGG	0.500016	AGTTCTCGAAGGGGACAACG	TCGGCCATGGGTTGAATAGG
NCU00410T0	6	5	NCU00410T0_input.txt	NCU00410T0_output.txt	0.975428	CTTGATGTTCGAGGCAGTGC	CCTAGGACCGAATTCCACGC	0.975428	CTTGATGTTCGAGGCAGTGC	GCCTAGGACCGAATTCCACG	2.10909	GACACGCGACTTGATGTTCG	GCGCTCTCAAATAGTGCCC	2.34903	TTGCTGGGTGGAGGTAATGG	GCGCTCTCAAATAGTGCCC	2.46319	CTTGATGTTCGAGGCAGTGC	GCGCTCTCAAATAGTGCCC
NCU00411T0	3	5	NCU00411T0_input.txt	NCU00411T0_output.txt	0.290626	GATTACGGCGAGGGATCAGG	ACAGAAGGAGAGGGACCAGG	0.501587	TGCAGATACGTGGTGGAAGG	ACAGAAGGAGAGGGACCAGG	0.630724	GCAATGCAGATACGTGGTGG	ACAGAAGGAGAGGGACCAGG	0.642671	GATTACGGCGAGGGATCAGG	CCAGTTGTTGACCCCGTACC	0.64307	TGGTGTTGATTACGGCGAGG	ACAGAAGGAGAGGGACCAGG
NCU00412T0	4	5	NCU00412T0_input.txt	NCU00412T0_output.txt	0.768779	CTCCAGCAAGAGGGTTCTGG	GGTGAAGCAATTAGACCGGC	0.918492	AATAGCTTCTTCGAGGGCGC	TCGTTACCCTGAAGCGAACG	0.983943	TGGCATACCCGTTGTACTGG	GGTGAAGCAATTAGACCGGC	1.00861	CTCCAGCAAGAGGGTTCTGG	TCGAAGGGGAGCTTCAGAGG	1.04246	CTCCAGCAAGAGGGTTCTGG	CGGGTGAAGCAATTAGACCG
NCU00413T0	4	5	NCU00413T0_input.txt	NCU00413T0_output.txt	2.16012	GCACAAGTTCGCTGTCAAGC	ACCTGGAGATGGTAGAAGCC	2.27648	GCACAAGTTCGCTGTCAAGC	ATGAGACCCGCCTTCTGACC	2.3135	TCTACAGAGGCTTCTCGTGC	ACCTGGAGATGGTAGAAGCC	2.42986	TCTACAGAGGCTTCTCGTGC	ATGAGACCCGCCTTCTGACC	2.47961	CCAAGACTCGTGGTGTTGCC	CAATCCCAGAAACCCCAGCC
NCU00414T0	3	5	NCU00414T0_input.txt	NCU00414T0_output.txt	0.060683	CGCTAAGCTCTCCATCCAGG	TGCGCTGAACAACAAGAACG	0.136435	CGCTAAGCTCTCCATCCAGG	ACGCCTCTTCTCCTATTGCG	0.283566	CGCTAAGCTCTCCATCCAGG	ACAACCAACGCCTCTTCTCC	0.33987	CGAGGGCAAGTCTATCGAGG	TGCGCTGAACAACAAGAACG	0.344558	CGTCGAGGGCAAGTCTATCG	TGCGCTGAACAACAAGAACG
NCU00415T0	4	5	NCU00415T0_input.txt	NCU00415T0_output.txt	0.838042	TTCGGTAGGCATTGGTGACC	TAGCAGATTGACAGACGCGC	1.18761	GGCATTTCGGTAGGCATTGG	TAGCAGATTGACAGACGCGC	1.54296	GTAGGCATTGGTGACCATGC	TAGCAGATTGACAGACGCGC	1.66483	TTCGGTAGGCATTGGTGACC	TTAGCAGATTGACAGACGCG	1.85021	TTCGGTAGGCATTGGTGACC	TGCCTCTGAATGTGTCAATGC
NCU00416T0	2	5	NCU00416T0_input.txt	NCU00416T0_output.txt	0.342292	TCTACTTGGGCTGCACATCG	CAATGAGATGCATCCGTCGC	0.3564	TCTACTTGGGCTGCACATCG	GATGCATCCGTCGCTTTTGG	0.549041	CAACAGCATCCACACCAACC	CAATGAGATGCATCCGTCGC	0.56315	CAACAGCATCCACACCAACC	GATGCATCCGTCGCTTTTGG	0.777504	TCTACTTGGGCTGCACATCG	AATACCGTGCAGTGTCACCG
NCU00417T0	2	5	NCU00417T0_input.txt	NCU00417T0_output.txt	1.07366	CCTCAATGTCGGCAAAACCC	TGGTTTGCCCAAGCCTTACC	1.27389	CATTTTGAGGTCGTCGCTGG	TGGTTTGCCCAAGCCTTACC	1.27389	CTGGCATTTTGAGGTCGTCG	TGGTTTGCCCAAGCCTTACC	1.30287	TCGCAATTGTTCGGTTGAAGG	ACGCTTACTGTTGAGGGAGC	1.43915	ATGTCGGCAAAACCCTCTGG	TGGTTTGCCCAAGCCTTACC
NCU00418T0	5	5	NCU00418T0_input.txt	NCU00418T0_output.txt	0.413035	AACCATGAACTTTTGGCGCC	GGATGTTCATCTGGCTTGCG	0.415585	GTGGAGCCAAGAGACTTCCC	GGATGTTCATCTGGCTTGCG	0.503697	TATCGATGGCTTCCTGCAGG	CATGGGTAACGGCGTTTTGG	0.631304	CCAAGAGACTTCCCTCCAGC	GGATGTTCATCTGGCTTGCG	0.688972	CTCTCCACGCGTCTATCAGG	GGATGTTCATCTGGCTTGCG
NCU00419T0	5	5	NCU00419T0_input.txt	NCU00419T0_output.txt	0.142459	AATTCAAGCCCCAAAACGCC	TTACCTGCAGGAAGCCATCG	0.355439	ACAAGAGGCTTAGGCAGACG	TTACCTGCAGGAAGCCATCG	0.67247	CTTATCCGAAACGACGTCGC	TTACCTGCAGGAAGCCATCG	0.838877	CAAAACGCCGTTACCCATGC	TTACCTGCAGGAAGCCATCG	1.17768	ACCAATTCAAGCCCCAAAACG	TTACCTGCAGGAAGCCATCG
NCU00420T1	3	5	NCU00420T1_input.txt	NCU00420T1_output.txt	0.356659	ACAAATCCTCTCCACCCAGC	GTGGTTGTTGTTGGACGTCG	0.772908	CAAATCCTCTCCACCCAGCG	GTGGTTGTTGTTGGACGTCG	0.83456	GCTGCACACAAATCCTCTCC	GTGGTTGTTGTTGGACGTCG	1.19578	GCACACAAATCCTCTCCACC	GTGGTTGTTGTTGGACGTCG	1.20987	ACAAATCCTCTCCACCCAGC	CAAGTCCACTGGTGTCACGG
NCU00420T0	3	5	NCU00420T0_input.txt	NCU00420T0_output.txt	0.356659	ACAAATCCTCTCCACCCAGC	GTGGTTGTTGTTGGACGTCG	0.772908	CAAATCCTCTCCACCCAGCG	GTGGTTGTTGTTGGACGTCG	0.83456	GCTGCACACAAATCCTCTCC	GTGGTTGTTGTTGGACGTCG	1.19578	GCACACAAATCCTCTCCACC	GTGGTTGTTGTTGGACGTCG	1.20987	ACAAATCCTCTCCACCCAGC	CAAGTCCACTGGTGTCACGG
NCU00421T0	2	5	NCU00421T0_input.txt	NCU00421T0_output.txt	0.480848	CGTTCCGGAAGCATTGATCG	CTGACTTGACGCTACTCGGG	0.480848	CGTTCCGGAAGCATTGATCG	CCTGACTTGACGCTACTCGG	0.759712	CGTTCCGGAAGCATTGATCG	GACGCTACTCGGGTTCAAGG	0.810328	CGTTCCGGAAGCATTGATCG	CACTCAACAAACCGAGCTCG	0.896484	CGTTCCGGAAGCATTGATCG	CAAGGCGCACTCAACAAACC
NCU00422T0	4	5	NCU00422T0_input.txt	NCU00422T0_output.txt	0.429894	GGTGACAAGGACAACTCCCC	AACTTGGAGAGATCGAGCGC	0.562873	GGTGACAAGGACAACTCCCC	GTTCTTGCTGCCAGTGTTCC	0.651594	TGGTGACAAGGACAACTCCC	AACTTGGAGAGATCGAGCGC	0.712731	GGTGACAAGGACAACTCCCC	CTCACCCTCCTTCTTAGCGG	0.781762	TGGTGTCATTGAGTGCGTCC	AACTTGGAGAGATCGAGCGC
NCU00422T1	4	5	NCU00422T1_input.txt	NCU00422T1_output.txt	0.429894	GGTGACAAGGACAACTCCCC	AACTTGGAGAGATCGAGCGC	0.562873	GGTGACAAGGACAACTCCCC	GTTCTTGCTGCCAGTGTTCC	0.651594	TGGTGACAAGGACAACTCCC	AACTTGGAGAGATCGAGCGC	0.712731	GGTGACAAGGACAACTCCCC	CTCACCCTCCTTCTTAGCGG	0.781762	TGGTGTCATTGAGTGCGTCC	AACTTGGAGAGATCGAGCGC
NCU00423T0	6	5	NCU00423T0_input.txt	NCU00423T0_output.txt	0.350415	GCACAAGCGGCGTTAATACC	CAGCATGCTCCTGATTTGGC	0.354252	GCACAAGCGGCGTTAATACC	AATTGATCCTGGGAGGCAGC	0.413335	AGTTTACAACCTTGCTGCGC	CAGCATGCTCCTGATTTGGC	0.507872	GCACAAGCGGCGTTAATACC	ACCAATTGATCCTGGGAGGC	0.843022	GTCCGTGAAAATCGCAAGGG	AAGGTGATCAGAGTTGCCGC
NCU00424T0	3	5	NCU00424T0_input.txt	NCU00424T0_output.txt	0.608886	CTTCGCTGCCTTCAACATCG	CTTTTGTCTGCTTCCGTCGG	1.01455	CTTCGCTGCCTTCAACATCG	CGGTGTATGTAACGGAAGCG	1.0436	TGATCTCGGCAAAGGATCGC	CTTTTGTCTGCTTCCGTCGG	1.04896	GAAGAGGGCGGGAATGATGG	CTTTTGTCTGCTTCCGTCGG	1.44927	TGATCTCGGCAAAGGATCGC	CGGTGTATGTAACGGAAGCG
NCU00425T0	2	5	NCU00425T0_input.txt	NCU00425T0_output.txt	0.699553	CAACATGATGCTGATGGCCG	TGAACACCATCGACTTCGCC	0.746343	CAACATGATGCTGATGGCCG	CTGAACACCATCGACTTCGC	0.834003	CAACATGATGCTGATGGCCG	CTTCGCCAGTGGTCTGATCG	0.848364	ACGCTCAGATGGGTTATGGC	TGAACACCATCGACTTCGCC	0.848366	TCAGATGGGTTATGGCAGCG	TGAACACCATCGACTTCGCC
NCU00426T0	2	5	NCU00426T0_input.txt	NCU00426T0_output.txt	0.26613	CAAGGGAGTTTGGTGCTTGC	TTGGACGCACGAATGAAACG	0.412689	AGGCGTCAGTCATCATTCGG	TTGGACGCACGAATGAAACG	0.444229	GTTCTGCTGAGGTTGTTGCG	GAGGATGGGGATGATGTGGG	0.444229	GTTCTGCTGAGGTTGTTGCG	GGAGGATGGGGATGATGTGG	0.477496	TTGACTGCTAGAGCGTGACC	TTGGACGCACGAATGAAACG
NCU00427T0	2	5	NCU00427T0_input.txt	NCU00427T0_output.txt	0.288125	TGGTGCCAAGTGGAAGAAGG	CTTGGAAGCGAAACATGGGC	0.479483	TGGTGCCAAGTGGAAGAAGG	CGTTGGTGTGTTGTCTGACG	0.545485	CACTGGAGTGGAAGGAGACG	CGTTGGTGTGTTGTCTGACG	0.552709	TGGTGCCAAGTGGAAGAAGG	GTGCATTTACTCGGAAGCGG	0.565106	TGGTGCCAAGTGGAAGAAGG	TTTCTTTTTCCGGGCGTTGG
NCU00428T0	2	5	NCU00428T0_input.txt	NCU00428T0_output.txt	0.634174	GACAGGACCACCACTTGTCG	TCAGCAGGCACATATAGCGG	0.703238	TGGCGTAAAGTCTTGGCTCG	TCAGCAGGCACATATAGCGG	0.839072	GACAGGACCACCACTTGTCG	GTAGATCTAGGCTCGCGTGG	0.848265	TGGCGTAAAGTCTTGGCTCG	ATCTCCTCTCCGTCATCCCC	0.908136	TGGCGTAAAGTCTTGGCTCG	GTAGATCTAGGCTCGCGTGG
NCU00430T0	2	5	NCU00430T0_input.txt	NCU00430T0_output.txt	0.351317	GGAGGCTCTCAAGGAGAAGC	TGAGAACCTCGCCATCTTCG	0.408438	TGTTCTGGCTGTGGAATCCC	CCTCGCCATCTTCGTTTTCG	0.424692	CTAGGAGAAGTGAACCGGCC	CGTTTGGTTGGTTTGGACGG	0.548109	GGAGGCTCTCAAGGAGAAGC	CCTCGCCATCTTCGTTTTCG	0.569167	TCAGGCTGGAGCTATGATGC	TGAGAACCTCGCCATCTTCG
NCU00431T0	2	5	NCU00431T0_input.txt	NCU00431T0_output.txt	0.28757	GATTCCATACCTGTCGGGCC	GTCGGTGAAGGTCTCTTGGG	0.28757	GATTCCATACCTGTCGGGCC	GGTCGGTGAAGGTCTCTTGG	0.495257	GGTTCAGCTTACCGAGGTCG	GTCGGTGAAGGTCTCTTGGG	0.495257	GGTTCAGCTTACCGAGGTCG	GGTCGGTGAAGGTCTCTTGG	0.637487	CGATTCCATACCTGTCGGGC	GTCGGTGAAGGTCTCTTGGG
NCU00432T1	5	5	NCU00432T1_input.txt	NCU00432T1_output.txt	1.58799	TTGAGACTGGTACACTGGCG	GCACTCTTTCTTTCCCTTGCC	2.27364	TTGAGACTGGTACACTGGCG	TGCACTCTTTCTTTCCCTTGC	2.33768	ATTGAGACTGGTACACTGGCG	GCACTCTTTCTTTCCCTTGCC	2.87726	TTGAGACTGGTACACTGGCG	ATGCACTCTTTCTTTCCCTTGC	3.02333	ATTGAGACTGGTACACTGGCG	TGCACTCTTTCTTTCCCTTGC
NCU00432T0	5	5	NCU00432T0_input.txt	NCU00432T0_output.txt	1.58876	CACCGGACTGCGTATCTAGC	GCACTCTTTCTTTCCCTTGCC	2.27441	CACCGGACTGCGTATCTAGC	TGCACTCTTTCTTTCCCTTGC	2.87804	CACCGGACTGCGTATCTAGC	ATGCACTCTTTCTTTCCCTTGC	3.03183	CACCGGACTGCGTATCTAGC	GCACTCTTTCTTTCCCTTGC	3.05386	ACCGGACTGCGTATCTAGCG	GCACTCTTTCTTTCCCTTGCC
NCU00434T0	2	5	NCU00434T0_input.txt	NCU00434T0_output.txt	0.865021	TCCATCATGTTCCAGTCCCG	TTGGCCTCTCAACTAACCGG	1.00185	TCCATCATGTTCCAGTCCCG	GCCTCTCAACTAACCGGAGC	1.22242	TTCAGGTCCAGTCCGAGTCC	TTGGCCTCTCAACTAACCGG	1.35652	GATGCTTCAGGTCCAGTCCG	TCTCAACTAACCGGAGCTGG	1.35925	TTCAGGTCCAGTCCGAGTCC	GCCTCTCAACTAACCGGAGC
NCU00435T0	4	5	NCU00435T0_input.txt	NCU00435T0_output.txt	0.064739	AGGGTAGGTTCATTGTGCGG	CATCCCGCTTTGTTATGCCG	0.420829	AGGGTAGGTTCATTGTGCGG	CCATCCCGCTTTGTTATGCC	0.420829	AGGGTAGGTTCATTGTGCGG	CCCATCCCGCTTTGTTATGC	0.556865	ATTGTGCGGTTCATGCTTCC	CATCCCGCTTTGTTATGCCG	0.912955	ATTGTGCGGTTCATGCTTCC	CCATCCCGCTTTGTTATGCC
NCU00436T0	2	5	NCU00436T0_input.txt	NCU00436T0_output.txt	0.77875	ATTCCTGGTTTGATTGCGGC	TCTACAGAACGCTGAAGGCC	0.847727	TGGTACAAGTGTGCTCAGCG	CTTCTCCTTCAGACGGTGGG	0.850801	CAAAAGGAGGAAAAGGCCGG	CTTCTCCTTCAGACGGTGGG	0.919865	ATTCCTGGTTTGATTGCGGC	AGAGTTTCGTTACGGCGTCC	0.989968	ATTCCTGGTTTGATTGCGGC	TGAACGTAGTCGATGGCAGC
NCU00437T0	1	5	NCU00437T0_input.txt	NCU00437T0_output.txt	0.065534	CAAGGGTTTGTGAAGCGTGG	TCCTTCAAGTCAACCTCCGC	0.068311	TACTGGGGAGAAGGAGGAGC	ACCCTTTACGCCTCTTCAGC	0.074963	GAGCAAGGGTTTGTGAAGCG	TCCTTCAAGTCAACCTCCGC	0.209853	TACTGGGGAGAAGGAGGAGC	GCCTCTTCAGCTTCCTCTCC	0.212283	GAAGGAGGAGCTGGTTACGG	ACCCTTTACGCCTCTTCAGC
NCU00438T0	5	5	NCU00438T0_input.txt	NCU00438T0_output.txt	0.069449	CGTCTCCTCAACCTTCCACC	AGAGAAGGAGAGGCTCAGGG	0.211217	CAAGACGATGGAAGGGGAGG	AGAGAAGGAGAGGCTCAGGG	0.640939	CGTCTCCTCAACCTTCCACC	TTGCTCGCTTGTGAGAAGGG	0.647465	CGTCTCCTCAACCTTCCACC	AGGGCTTTGATGTGGTCTGC	0.717877	AACCGTCTCCTCAACCTTCC	AGAGAAGGAGAGGCTCAGGG
NCU00439T0	3	5	NCU00439T0_input.txt	NCU00439T0_output.txt	0.135312	CATTGCTACCGTTGCACTCG	GAGCACCGCAAAAGTTCAGG	0.191699	CATTGCTACCGTTGCACTCG	GCGCATAGAAACAACGGACC	0.192221	CATTGCTACCGTTGCACTCG	CCTGCGCATAGAAACAACGG	0.202459	CATTGCTACCGTTGCACTCG	ATGCCATGTCCGTAACCAGG	0.432261	ATCTGAAGTGGAAGCTGGCG	GAGCACCGCAAAAGTTCAGG
NCU00440T0	4	5	NCU00440T0_input.txt	NCU00440T0_output.txt	0.210347	GTTTGTGCACAGGCTCTTGG	GACTTCGTCCTGTCTACGCC	0.404895	GTTTGTGCACAGGCTCTTGG	GTCTACGCCAAATCGCAAGG	0.490763	GTTTGTGCACAGGCTCTTGG	TCCTGTCTACGCCAAATCGC	0.493667	GGTCTGGGATCTTACTCGCG	AAGCACTCGATAGGCTTGGC	0.493937	GTTTGTGCACAGGCTCTTGG	AAGCACTCGATAGGCTTGGC
NCU00441T0	3	5	NCU00441T0_input.txt	NCU00441T0_output.txt	0.146036	GAAAGTGGGACCAGAGACGG	TTGTCGAACTCCATCTCGGC	0.147546	GGATAGCATGGACGAGGACG	TCGATTGCTGCTGAGACAGG	0.209871	CATGGACGAGGACGAGAAGG	TCGATTGCTGCTGAGACAGG	0.287447	AGATGGAGGGAGAGTAGGCG	TCGATTGCTGCTGAGACAGG	0.35696	GAAAGTGGGACCAGAGACGG	AATCATCTCGATCAGCCCCG
NCU00442T0	3	5	NCU00442T0_input.txt	NCU00442T0_output.txt	0.072034	CATCCTCCATCCTCATCCGC	AAAGAGGAACGCTGGAGTGG	0.072034	GCATCCTCCATCCTCATCCG	AAAGAGGAACGCTGGAGTGG	0.27779	CATCCTCCATCCTCATCCGC	GGCTTTGGAAAGAGGAACGC	0.27779	GCATCCTCCATCCTCATCCG	GGCTTTGGAAAGAGGAACGC	0.278594	CATCCTCCATCCTCATCCGC	CTTGCGGCTTTGGAAAGAGG
NCU00443T1	4	5	NCU00443T1_input.txt	NCU00443T1_output.txt	0.430785	ACCACGAGAATGGCAAGACC	GGCATCCTTGAAAGCGTTGG	0.49518	TCAAGTTCGTCAAGGAGGCC	CTCACCCTCGGAAACATCGG	0.639507	ACCACGAGAATGGCAAGACC	GTTGTCGGAGTTGGCAAAGC	0.77661	ACCACGAGAATGGCAAGACC	CATCCTTGAAAGCGTTGGCG	0.781937	ACCACGAGAATGGCAAGACC	CTCACCCTCGGAAACATCGG
NCU00443T0	3	5	NCU00443T0_input.txt	NCU00443T0_output.txt	0.430785	ACCACGAGAATGGCAAGACC	GGCATCCTTGAAAGCGTTGG	0.49518	TCAAGTTCGTCAAGGAGGCC	CTCACCCTCGGAAACATCGG	0.639507	ACCACGAGAATGGCAAGACC	GTTGTCGGAGTTGGCAAAGC	0.77661	ACCACGAGAATGGCAAGACC	CATCCTTGAAAGCGTTGGCG	0.781937	ACCACGAGAATGGCAAGACC	CTCACCCTCGGAAACATCGG
NCU00444T0	5	5	NCU00444T0_input.txt	NCU00444T0_output.txt	0.578373	CTATAGCGGGCGAGTTCTCG	ACTGGGTATGGTATGGTGCG	0.856875	GGACATGTCTATAGCGGGCG	ACTGGGTATGGTATGGTGCG	0.923756	CTATAGCGGGCGAGTTCTCG	TATGGTATGGTGCGCACTGC	0.946547	CTATAGCGGGCGAGTTCTCG	AGAGGGTGGTGGTGTACTGG	0.994851	CTATAGCGGGCGAGTTCTCG	CTGGGTATGGTATGGTGCGC
NCU00445T0	3	5	NCU00445T0_input.txt	NCU00445T0_output.txt	0.684597	ACGCAACCGCTTTATTCACG	TTGTTTGTAGGATTGCCGCG	0.698693	CAACCGCTTTATTCACGCCC	TTGTTTGTAGGATTGCCGCG	0.914878	GTCGCCCAATCCAAATCACC	GGGTAAGTTAGACGTGGCGG	0.954527	CTCGAAACTTTGACGAGCCG	TTGTTTGTAGGATTGCCGCG	0.975334	GTCGCCCAATCCAAATCACC	TTGTTTGTAGGATTGCCGCG
NCU00446T0	2	5	NCU00446T0_input.txt	NCU00446T0_output.txt	0.357148	GCAGTCTGCTGGTTCAATGC	AGAGACACTGGAATGACCGC	0.49797	GTTACCGTTACAGGGGGTCC	AGAGACACTGGAATGACCGC	0.691417	GCAGTCTGCTGGTTCAATGC	GGCGGATAACGTTCTCATGC	0.772598	CAGTCTGCTGGTTCAATGCC	AGAGACACTGGAATGACCGC	0.842789	CACAGACCATAGTAGCGCCG	AGAGACACTGGAATGACCGC
NCU00447T0	2	5	NCU00447T0_input.txt	NCU00447T0_output.txt	0.214813	CTCTTGGAGGCTGCTGTACC	GGGTTGGTAATCCTTCGGGG	0.287079	CTCTTGGAGGCTGCTGTACC	CTTTCAGGACGCGTAGGAGG	0.341753	CAGTTTTCAACCTCGTCGCC	GGGTTGGTAATCCTTCGGGG	0.341753	CCAGTTTTCAACCTCGTCGC	GGGTTGGTAATCCTTCGGGG	0.414019	CAGTTTTCAACCTCGTCGCC	CTTTCAGGACGCGTAGGAGG
NCU00448T0	3	5	NCU00448T0_input.txt	NCU00448T0_output.txt	0.867283	CTGGAGGAAGCTCGATGACG	TTCGAGGAATCTTGGGTGGG	0.939756	TTGGCCCAGAGTAAGTTCGC	TTCGAGGAATCTTGGGTGGG	1.13893	TTGGCCCAGAGTAAGTTCGC	TGTTGTTGGGGACAGCTTCG	1.29024	AAGTGGTGAGACGCATGAGC	TTCGAGGAATCTTGGGTGGG	1.38715	TTGGCCCAGAGTAAGTTCGC	ACAGCTTCGAGGAATCTTGGG
NCU00449T0	2	5	NCU00449T0_input.txt	NCU00449T0_output.txt	0.275528	GTGAAGTCATTGAAGCGGCC	ATGGGAATGGAAAGAGCGGG	0.275528	GGTGAAGTCATTGAAGCGGC	ATGGGAATGGAAAGAGCGGG	0.344998	GTGAAGTCATTGAAGCGGCC	GAGCGGGAGTGAGGTTTAGG	0.344998	GGTGAAGTCATTGAAGCGGC	GAGCGGGAGTGAGGTTTAGG	0.49676	CCACTTGTTGAGGTCCGAGG	GAGCGGGAGTGAGGTTTAGG
NCU00450T1	5	5	NCU00450T1_input.txt	NCU00450T1_output.txt	0.923445	AGGCGTTAGTGATCGATGGC	GGAACGTTGCTTCCTCTCCC	0.924251	ATGGCGTCGATGTATTGGGG	GGAACGTTGCTTCCTCTCCC	1.16924	GCACAGTCAACGATGAAGGC	TCCTGCTGATCAATATCGCCC	1.23914	GCACAGTCAACGATGAAGGC	CCGGGGGAAGATCATTACAGG	1.24078	GCACAGTCAACGATGAAGGC	CTGCTGATCAATATCGCCCG
NCU00450T0	4	5	NCU00450T0_input.txt	NCU00450T0_output.txt	0.1944	GCACAGTCAACGATGAAGGC	GGTTATCATCACGCAACGGC	0.467571	CACAGTCAACGATGAAGGCG	GGTTATCATCACGCAACGGC	0.467571	CGCACAGTCAACGATGAAGG	GGTTATCATCACGCAACGGC	0.63252	GCACAGTCAACGATGAAGGC	TGACCCGGATCTGATCAAGC	0.905691	CACAGTCAACGATGAAGGCG	TGACCCGGATCTGATCAAGC
NCU00451T0	1	5	NCU00451T0_input.txt	NCU00451T0_output.txt	0.355395	AAGTGCATGGAGAAGGCTGG	TGGCCCAGATTCCCAATTCC	0.364007	ATCAAGGACATCCAGGTGCC	GATTTCCTCAGGGGTCCAGC	0.36659	ATCAAGGACATCCAGGTGCC	TCAGCTCTCTCTTGAACGCG	0.369843	AGGAATTGGGAATCTGGGCC	GATTTCCTCAGGGGTCCAGC	0.372427	AGGAATTGGGAATCTGGGCC	TCAGCTCTCTCTTGAACGCG
NCU00453T0	5	5	NCU00453T0_input.txt	NCU00453T0_output.txt	0.145129	GGAGTTTTTCGGCAGCTTGG	TTGGTGGTCAGTTGAGTCCG	0.218354	GGAGTTTTTCGGCAGCTTGG	GTGCTTAAGTGTGATGCCGC	0.57929	ATCCCAAGATGGAGAGCTGC	TTGGTGGTCAGTTGAGTCCG	0.652515	ATCCCAAGATGGAGAGCTGC	GTGCTTAAGTGTGATGCCGC	0.693732	GTTGTTGGCATTTTGGCTGC	TTGGTGGTCAGTTGAGTCCG
NCU00454T0	1	5	NCU00454T0_input.txt	NCU00454T0_output.txt	0.149732	GGGTATAGCCAGGGTTCTGC	GCAATATGCTGCAGTACGCC	0.209169	TGGAATGGCGTGGTGATACC	TCCGCTGATAAGTACGGTGC	0.216184	TGGAATGGCGTGGTGATACC	GCAGAACCCTGGCTATACCC	0.278208	GGCCAGGACCATTTCATTGC	TCCGCTGATAAGTACGGTGC	0.280888	GCCAGGACCATTTCATTGCG	TCCGCTGATAAGTACGGTGC
NCU00455T0	3	5	NCU00455T0_input.txt	NCU00455T0_output.txt	0.35745	GGGCATTAACAGTGTTGGCC	CGTCTCTCAAACGCAACTGC	0.361603	AACGAGATTGTGGGAGAGGC	CGTCTCTCAAACGCAACTGC	0.631583	GGGCATTAACAGTGTTGGCC	CTCAAACGCAACTGCTCAGC	0.633428	TGACTTCCGCTAACTCCACG	TAATGTCGTTGAGGGTGGCG	0.635736	AACGAGATTGTGGGAGAGGC	CTCAAACGCAACTGCTCAGC
NCU00456T0	3	5	NCU00456T0_input.txt	NCU00456T0_output.txt	1.21387	ATGCTGGCGTAGAAGTTGGG	TTTGAGTTGTTGGGTGGTGC	1.30021	TAGAAGTTGGGGAGGAGGGC	TGCGCTATAACTAGCCTGGG	1.44157	TAGAAGTTGGGGAGGAGGGC	TTTGAGTTGTTGGGTGGTGC	1.47729	ATGCTGGCGTAGAAGTTGGG	GTGCAGGTGACGGAAATACC	1.53126	ATGCTGGCGTAGAAGTTGGG	ACGGAAATACCTGATGGGACG
NCU00457T0	6	5	NCU00457T0_input.txt	NCU00457T0_output.txt	0.996962	GAGATGAGCGGTGAAAGGGG	TGTTTCTCGGGACAACTGCC	1.1603	GACATTCACGACATCGCAGC	ACCGTCGAGTCCATCAAATCC	1.31286	TCCTTGAACTCGGCATAGGC	ACCGTCGAGTCCATCAAATCC	1.34187	CGAGATGAGCGGTGAAAGGG	TGTTTCTCGGGACAACTGCC	1.34187	CCGAGATGAGCGGTGAAAGG	TGTTTCTCGGGACAACTGCC
NCU00458T1	5	5	NCU00458T1_input.txt	NCU00458T1_output.txt	0.635174	CCGATTCTTCCCCTTCGAGC	CCCGGTAGGATGTTTCTCGG	0.64196	CCGATTCTTCCCCTTCGAGC	CAGTGAAAAGACGACTGCGC	0.64196	CCGATTCTTCCCCTTCGAGC	GCAGTGAAAAGACGACTGCG	0.773622	TAACTCTCTGGCAAACGGCG	CCCGGTAGGATGTTTCTCGG	0.780408	TAACTCTCTGGCAAACGGCG	CAGTGAAAAGACGACTGCGC
NCU00458T0	4	5	NCU00458T0_input.txt	NCU00458T0_output.txt	0.635174	CCGATTCTTCCCCTTCGAGC	CCCGGTAGGATGTTTCTCGG	0.64196	CCGATTCTTCCCCTTCGAGC	CAGTGAAAAGACGACTGCGC	0.64196	CCGATTCTTCCCCTTCGAGC	GCAGTGAAAAGACGACTGCG	0.773622	TAACTCTCTGGCAAACGGCG	CCCGGTAGGATGTTTCTCGG	0.780408	TAACTCTCTGGCAAACGGCG	CAGTGAAAAGACGACTGCGC
NCU00459T0	2	5	NCU00459T0_input.txt	NCU00459T0_output.txt	0.193852	GAGTAACGTACCTCAGCCGG	GAGTGTCGAGCATGAAACGC	0.202177	GCCCTTCAAATCAAGCAGCC	GAGTGTCGAGCATGAAACGC	0.268935	GAGTAACGTACCTCAGCCGG	AAGCATGCCATGTTCGAACG	0.279302	GAGTAACGTACCTCAGCCGG	GGTCAAGCATGCCATGTTCG	0.344782	CTATCCCCCATTCAGCCAGC	GAGTGTCGAGCATGAAACGC
NCU00459T1	2	5	NCU00459T1_input.txt	NCU00459T1_output.txt	0.202177	GCCCTTCAAATCAAGCAGCC	GAGTGTCGAGCATGAAACGC	0.27726	GCCCTTCAAATCAAGCAGCC	AAGCATGCCATGTTCGAACG	0.287628	GCCCTTCAAATCAAGCAGCC	GGTCAAGCATGCCATGTTCG	0.344782	CTATCCCCCATTCAGCCAGC	GAGTGTCGAGCATGAAACGC	0.347032	CCCCTTCAAGGAGTACTGCC	GAGTGTCGAGCATGAAACGC
NCU00461T0	4	5	NCU00461T0_input.txt	NCU00461T0_output.txt	0.195352	AAGTAGACGTCGTCGATGCC	CCGACATCAAACACGCATCC	0.200913	CAGAGTCTCGGGAATCCAGC	CCGACATCAAACACGCATCC	0.206665	GACCGTCAACCAGAGTCTCG	CCGACATCAAACACGCATCC	0.487025	AAGTAGACGTCGTCGATGCC	CCTTCACTCTTGGTCGACCG	0.487467	AGAAAGCAGCAACTTTGGCC	CCGACATCAAACACGCATCC
NCU00462T0	6	5	NCU00462T0_input.txt	NCU00462T0_output.txt	0.142653	TGATCGGGATGTTTCTGGCC	AAGGCCCACAATCAGGTACG	0.277195	GATTGTGGGCCTTTTCTCGC	TTGTCAGGTGGGAGTCAACG	0.279368	GATTGTGGGCCTTTTCTCGC	CAGGTGGGAGTCAACGATCC	0.357509	TGATCGGGATGTTTCTGGCC	TTGGACTCTTGCGTTCTGGG	0.415266	TGTCACCAACGAATTTGCCG	TTGTCAGGTGGGAGTCAACG
NCU00463T0	3	5	NCU00463T0_input.txt	NCU00463T0_output.txt	0.490641	AAGCCTCTTGAAGAGTCGCC	GAATTTGGGTTTCGACCGCG	0.490641	AAGCCTCTTGAAGAGTCGCC	CGAATTTGGGTTTCGACCGC	0.830985	GTCTGCTTTTTATCGCCCCG	CGAATTTGGGTTTCGACCGC	0.906589	AAGCCTCTTGAAGAGTCGCC	ACGAATTTGGGTTTCGACCG	1.10632	GTCTGCTTTTTATCGCCCCG	CGGTGCTGATGATGTTGTCC
NCU00464T0	5	5	NCU00464T0_input.txt	NCU00464T0_output.txt	0.216318	TCTTGTTGGAGCCATAGCCG	AAGACGTTGGCCTCTCATCG	0.279176	AACGTACTCAGCAGCGTAGG	AAGACGTTGGCCTCTCATCG	0.353242	TCTTGTTGGAGCCATAGCCG	ACATACAGACAACGGACGGG	0.357937	TCTTGTTGGAGCCATAGCCG	TGATGAGGAAGGCCAAGACG	0.420795	AACGTACTCAGCAGCGTAGG	TGATGAGGAAGGCCAAGACG
NCU00465T0	4	5	NCU00465T0_input.txt	NCU00465T0_output.txt	0.484444	CCGGATGGTGAATCAATGCG	TGAGCGACCATTAGTGAGGC	0.625391	GCCTTGAACTTGACTTCGGC	GTATTGCCCATCAAGCAGGC	0.695523	CCGGATGGTGAATCAATGCG	GTATTGCCCATCAAGCAGGC	0.847149	AAGAATCTCGTACGCCTGGG	GTATTGCCCATCAAGCAGGC	0.975189	GCCTTGAACTTGACTTCGGC	TACCCGGCGATATGATAGCG
NCU00465T1	5	5	NCU00465T1_input.txt	NCU00465T1_output.txt	0.484444	CCGGATGGTGAATCAATGCG	TGAGCGACCATTAGTGAGGC	0.625391	GCCTTGAACTTGACTTCGGC	GTATTGCCCATCAAGCAGGC	0.695523	CCGGATGGTGAATCAATGCG	GTATTGCCCATCAAGCAGGC	0.847149	AAGAATCTCGTACGCCTGGG	GTATTGCCCATCAAGCAGGC	0.975189	GCCTTGAACTTGACTTCGGC	TACCCGGCGATATGATAGCG
NCU00466T0	5	5	NCU00466T0_input.txt	NCU00466T0_output.txt	0.073422	AATATCGTCGATGACCGGGC	TCTTTGTCAACGAGGAGGCC	0.148308	AATATCGTCGATGACCGGGC	CCGACGTGAGCAAATTTGGG	0.197162	CGGAAGCGTGATGGTTTTCC	AGGCGTTGTATAGCTCGACG	0.203024	CGGAAGCGTGATGGTTTTCC	TCTTTGTCAACGAGGAGGCC	0.276457	CGGAAGCGTGATGGTTTTCC	ATAGCTCGACGTGTTTGGGG
NCU00467T0	2	5	NCU00467T0_input.txt	NCU00467T0_output.txt	0.564354	GAAAGCTTGATTGCGGCAGG	CAACTAGGGACTGGCCATGG	0.778798	AAGCTGCAAGTACGCTGAGG	CAACTAGGGACTGGCCATGG	0.848998	GAAAGCTTGATTGCGGCAGG	ACAACAGCTACAGCCATCCG	0.99499	GAAAGCTTGATTGCGGCAGG	GAGACAACTAGGGACTGGCC	1.05824	AAAGTAGCAGTGTCCGTCGC	ACAACAGCTACAGCCATCCG
NCU00468T1	4	5	NCU00468T1_input.txt	NCU00468T1_output.txt	1.06479	ACACACATGGACCGTACTGG	AACGGGCATCTTGATGGACG	1.13554	CACACATGGACCGTACTGGG	AACGGGCATCTTGATGGACG	1.39004	ACACACATGGACCGTACTGG	GGGTATAACACGGCTACCTGG	1.4608	CACACATGGACCGTACTGGG	GGGTATAACACGGCTACCTGG	1.47374	ACACACATGGACCGTACTGG	ACGGGCATCTTGATGGACG
NCU00468T0	4	5	NCU00468T0_input.txt	NCU00468T0_output.txt	1.06479	ACACACATGGACCGTACTGG	AACGGGCATCTTGATGGACG	1.13554	CACACATGGACCGTACTGGG	AACGGGCATCTTGATGGACG	1.39004	ACACACATGGACCGTACTGG	GGGTATAACACGGCTACCTGG	1.4608	CACACATGGACCGTACTGGG	GGGTATAACACGGCTACCTGG	1.47374	ACACACATGGACCGTACTGG	ACGGGCATCTTGATGGACG
NCU00469T0	1	5	NCU00469T0_input.txt	NCU00469T0_output.txt	0.572729	ACCCCTTTAAGCACTGCTCG	AACCCAGCAGCTTTCTGAGG	0.646595	ACCCCTTTAAGCACTGCTCG	AACATCCACTCCAGAACCCG	0.646663	TGGGTGGCAATACAGATGCC	AACCCAGCAGCTTTCTGAGG	0.646927	TGGGTGGCAATACAGATGCC	AGCAGTGCTTAAAGGGGTGG	0.701253	CTGTCTGGCTCATTACCGGG	ACAACGCTAGAGTCGAGTGG
NCU00470T1	7	5	NCU00470T1_input.txt	NCU00470T1_output.txt	0.358183	CTGTCTGGCTCATTACCGGG	TTAATGGACTGAGCGAGGCG	0.696427	CGGTCTTGCCAGTAAACTGC	TTAATGGACTGAGCGAGGCG	0.703487	CTGTCTGGCTCATTACCGGG	GTTTTCCCGGAAATGTCCCG	0.717168	TCAGAAAGCTGCTGGGTTGG	TTAATGGACTGAGCGAGGCG	0.821601	CTGCTAATTCGCAAGGACGG	GTCTTCTTTGTGGCCGATGC
NCU00470T0	5	5	NCU00470T0_input.txt	NCU00470T0_output.txt	0.289619	CATGAGTTGTCGCAGTGTGC	TTAATGGACTGAGCGAGGCG	0.347238	GGTGGCTTTGATTCGAACGG	TTAATGGACTGAGCGAGGCG	0.486112	CGGTAGAGAATGAGACGCGG	GTCTTCTTTGTGGCCGATGC	0.496214	CGGTAGAGAATGAGACGCGG	TTAATGGACTGAGCGAGGCG	0.546563	ACGGTAGAGAATGAGACGCG	GTCTTCTTTGTGGCCGATGC
NCU00471T0	4	5	NCU00471T0_input.txt	NCU00471T0_output.txt	0.357354	TGCTGACCTGATGAACGTGG	AGCCTTTAGTACGTGTGGGC	0.428531	TGCTGACCTGATGAACGTGG	ACGTGTGGGCCACTTATAGC	0.428676	TGCTGACCTGATGAACGTGG	TTCAGAGAGCCAGAATGCCG	0.48054	CAAGAATCTGAACCACCGCG	AGCCTTTAGTACGTGTGGGC	0.551717	CAAGAATCTGAACCACCGCG	ACGTGTGGGCCACTTATAGC
NCU00472T0	4	5	NCU00472T0_input.txt	NCU00472T0_output.txt	0.272314	TGATCGCCTTGGTTCTGTCC	GAGGTTGTGAACTTGCGAGC	0.288348	CCGTAAGCAACACAATGGCC	AACACCCTCGAAACACCAGG	0.345245	CCGTAAGCAACACAATGGCC	GAGGTTGTGAACTTGCGAGC	0.353408	TGATCGCCTTGGTTCTGTCC	GTTGTGAACTTGCGAGCACC	0.426339	CCGTAAGCAACACAATGGCC	GTTGTGAACTTGCGAGCACC
NCU00473T0	1	5	NCU00473T0_input.txt	NCU00473T0_output.txt	0.060756	GAAGAAGCTCATGCGCATGG	CCGGCTCTCGTGTAATACCC	0.136402	TCGGTTGAATGGGATCACGG	AATCAGCGCGACATTCATGC	0.140144	ATGAATGTCGCGCTGATTGC	TACCTTCACCCCAAAGCACC	0.279019	ATGAATGTCGCGCTGATTGC	CAGGCCAGTCTACCTTCACC	0.346638	GAAGAAGCTCATGCGCATGG	CGGCTCTCGTGTAATACCCG
NCU00474T0	2	5	NCU00474T0_input.txt	NCU00474T0_output.txt	0.346328	GTCTGGTCCGAATGTCTCCC	GTGGCTACGATTTTGGTGGC	0.349473	CGTCTGGTCCGAATGTCTCC	GTGGCTACGATTTTGGTGGC	0.6961	TAATGCGCAAGAAACCTGCC	GTGGCTACGATTTTGGTGGC	0.787885	GTCTGGTCCGAATGTCTCCC	AAGCCTTCCAAATCGGGTGG	0.79103	CGTCTGGTCCGAATGTCTCC	AAGCCTTCCAAATCGGGTGG
NCU00475T0	4	5	NCU00475T0_input.txt	NCU00475T0_output.txt	0.142801	TCACCATCATGCAGAACCCC	AAGATCGTCACGGAGCTTGG	0.212171	CACCTCTGAGGAGCTTGAGC	GGATCTGAGAGTCCTTGCCG	0.213902	TTTTATGCAGCGTTGACGGC	GGATCTGAGAGTCCTTGCCG	0.216848	CACCTCTGAGGAGCTTGAGC	AAGATCGTCACGGAGCTTGG	0.287687	CACTGCCTACAAGATCCCCG	AAGATCGTCACGGAGCTTGG
NCU00476T0	1	5	NCU00476T0_input.txt	NCU00476T0_output.txt	0.622202	TCTTGTAGCAGGCAACCTCG	GACAACTACACAACCACCGC	0.637054	TCTTGTAGCAGGCAACCTCG	CACAACCACCGCCAAAATGG	0.851146	TCTTGTAGCAGGCAACCTCG	GAAAAGCCAGTCCAGCATCC	0.853747	TCTTGTAGCAGGCAACCTCG	ACAACTACACAACCACCGCC	0.893966	TCTTGTAGCAGGCAACCTCG	CGACAACTACACAACCACCG
NCU00477T0	2	5	NCU00477T0_input.txt	NCU00477T0_output.txt	0.410543	GCTCGACAACTTCAACCTGC	CCGAGCTCAAGGAAGAGACC	0.483917	AAGGTCAAGCAGTACAGCGG	GTTCCAAGCGTACTCGTTGC	0.495387	AAGGTCAAGCAGTACAGCGG	CCGAGCTCAAGGAAGAGACC	0.558382	GCTCGACAACTTCAACCTGC	TGTCAATGGAAGAAGGGCCG	0.643227	AAGGTCAAGCAGTACAGCGG	TGTCAATGGAAGAAGGGCCG
NCU00478T0	2	5	NCU00478T0_input.txt	NCU00478T0_output.txt	1.0635	GTTTCATCCACCGAACCTGC	TTGGCTTGGTTTGGCTAGGG	1.33735	GTTTCATCCACCGAACCTGC	GGTTTGGCTAGGGCTCATCG	1.38852	ACCGAACACTGGTAGAAGCC	CTAGCTGCTTAGACTTCCCGG	1.43281	ACCGAACACTGGTAGAAGCC	TAGCTGCTTAGACTTCCCGG	1.49014	GTTTCATCCACCGAACCTGC	TGCATGGTTCCTTCTTTGGC
NCU00478T1	3	5	NCU00478T1_input.txt	NCU00478T1_output.txt	0.720861	CGAGGAGACTGCTAAAGGGC	TTGGCTTGGTTTGGCTAGGG	0.720861	GCGAGGAGACTGCTAAAGGG	TTGGCTTGGTTTGGCTAGGG	0.720861	GGCGAGGAGACTGCTAAAGG	TTGGCTTGGTTTGGCTAGGG	0.720997	GAGGAGACTGCTAAAGGGCC	TTGGCTTGGTTTGGCTAGGG	0.78567	TTTCGAGACGCTCAAGGAGG	TTGGCTTGGTTTGGCTAGGG
NCU00480T0	5	5	NCU00480T0_input.txt	NCU00480T0_output.txt	0.205754	GCCTTCTTGCCATAAGTGCG	ATTGGAAGATCAGGCTGGCC	0.423838	GTTTTTGCCTCGTGGAACGG	ATTGGAAGATCAGGCTGGCC	0.485281	TGTTTTTGCCTCGTGGAACG	ATTGGAAGATCAGGCTGGCC	0.638953	GCCTTCTTGCCATAAGTGCG	GAGGTCCTGGAAAGAGAGGC	0.645369	AATCTTGCTCAGGGACCTCG	ATTGGAAGATCAGGCTGGCC
NCU00481T0	4	5	NCU00481T0_input.txt	NCU00481T0_output.txt	0.695653	TGGAAGCCTGAGTCTTCTGC	CAGATGATGACTGTGCACGC	0.972237	GGGGTCCCGTTTGTTTAAGC	CAGATGATGACTGTGCACGC	1.00335	TTGTGGATCCATTCCTGGGG	CAGATGATGACTGTGCACGC	1.36619	TGGATCCATTCCTGGGGTCC	CAGATGATGACTGTGCACGC	1.39007	GCTCGTTGTGGATCCATTCC	CAGATGATGACTGTGCACGC
NCU00483T0	2	5	NCU00483T0_input.txt	NCU00483T0_output.txt	3.00849	CGCACGTCCCAAAAGAATGG	ACATCTCAATTGCTCTCGTCC	3.07677	TAATGCGAGGAGGAGTTGGC	ACATCTCAATTGCTCTCGTCC	3.14558	CGTTGTGATGATGTCGCACG	ACATCTCAATTGCTCTCGTCC	3.19652	GAAGATTTAGCGCGTGGTCG	ACATCTCAATTGCTCTCGTCC	3.26898	GGTCGTTGTGATGATGTCGC	ACATCTCAATTGCTCTCGTCC
NCU00484T0	3	5	NCU00484T0_input.txt	NCU00484T0_output.txt	0.142741	ATGACAGCCTCAACCATGGG	GGGACTCGAGGTGTTTACGG	0.500738	GGCCGCCATAGAGCTTATCC	GGGACTCGAGGTGTTTACGG	0.920359	ATGACAGCCTCAACCATGGG	AGGGACTCGAGGTGTTTACG	0.929836	ACAAGCAGCCTGTCAAGTGG	GGGACTCGAGGTGTTTACGG	0.999487	TGTCAAGTGGGTGCATGAGC	GGGACTCGAGGTGTTTACGG
NCU00485T0	3	5	NCU00485T0_input.txt	NCU00485T0_output.txt	0.413016	TTCTTATCCAGCACAGCCGG	TTTGCAACCTAACGACGTGC	0.789912	TTCTTATCCAGCACAGCCGG	ACATTGATGGGAGCAGCACC	1.1772	TTCTTATCCAGCACAGCCGG	ATTTGCAACCTAACGACGTGC	1.31514	GTTCTTATCCAGCACAGCCG	TTTGCAACCTAACGACGTGC	1.35172	TTCTTATCCAGCACAGCCGG	ACGTGCCCTCCATTGAAAGC
NCU00486T0	3	5	NCU00486T0_input.txt	NCU00486T0_output.txt	0.214739	CATTACCACCCCTGGAGTCG	CGACCCCTAACTTCCACACC	0.218273	CATTACCACCCCTGGAGTCG	AACCCTTCCAGCATCCTTGG	0.359758	AAAGACGCCATTACCACCCC	CGACCCCTAACTTCCACACC	0.363292	AAAGACGCCATTACCACCCC	AACCCTTCCAGCATCCTTGG	0.57242	CATTACCACCCCTGGAGTCG	AATCAGAACATGGCGACCCC
NCU00487T0	2	5	NCU00487T0_input.txt	NCU00487T0_output.txt	0.479706	CAATGTCCGCCGATAACACG	GCACAATCTTGTTCTCGGCG	0.56678	AAACCACCAACAATGTCCGC	GCACAATCTTGTTCTCGGCG	0.784288	GAGTCCAAGCTTTTGTCGCG	AGGCGTGGTTGGAGATTTCG	0.784288	CGAGTCCAAGCTTTTGTCGC	AGGCGTGGTTGGAGATTTCG	0.850456	GAGTCCAAGCTTTTGTCGCG	ATTTCGCGTGTGTAGAGGGC
NCU00488T0	7	5	NCU00488T0_input.txt	NCU00488T0_output.txt	0.490618	CTGGGAACTCGTCCTTGAGC	GCTCCAGTAACTACGACCCG	0.62883	GAGAAAGGAGGTCGATGCCG	GCTCCAGTAACTACGACCCG	0.637334	TGAGAAAGGAGGTCGATGCC	GCTCCAGTAACTACGACCCG	0.710199	CTGGGAACTCGTCCTTGAGC	CCCATCAGAGGATAGCGTGG	0.781331	CTGGGAACTCGTCCTTGAGC	CAGAGGATAGCGTGGAAGGG
NCU00489T0	2	5	NCU00489T0_input.txt	NCU00489T0_output.txt	0.285717	AACACCGCGAGAAGGTATCC	GACGAACTTTCTGCGCTTGG	0.500401	GCGAGAAGGTATCCCACTCC	GACGAACTTTCTGCGCTTGG	0.775435	GCCCTCAGGACCTTCATAGC	AAGAACTCGTTCAGCTCGGC	0.842865	AACACCGCGAGAAGGTATCC	AAGAACTCGTTCAGCTCGGC	0.900893	GCCCTCAGGACCTTCATAGC	GCTGGAAGAACTCGTTCAGC
NCU00490T0	8	5	NCU00490T0_input.txt	NCU00490T0_output.txt	0.421292	GATCATGAACCCGGCAAAGC	TTGGTTCCAAGTACGAGCGG	0.712933	GATCATGAACCCGGCAAAGC	TTTCCGAGTCCTAACTGCCC	0.713071	AAAGCCACATACCAGAGCCG	TTGGTTCCAAGTACGAGCGG	0.773463	GCAAAGCCACATACCAGAGC	TTGGTTCCAAGTACGAGCGG	0.930159	GACCGATATCGAACCCACGG	TTTCCGAGTCCTAACTGCCC
NCU00490T1	8	5	NCU00490T1_input.txt	NCU00490T1_output.txt	0.421292	GATCATGAACCCGGCAAAGC	TTGGTTCCAAGTACGAGCGG	0.712933	GATCATGAACCCGGCAAAGC	TTTCCGAGTCCTAACTGCCC	0.713071	AAAGCCACATACCAGAGCCG	TTGGTTCCAAGTACGAGCGG	0.773463	GCAAAGCCACATACCAGAGC	TTGGTTCCAAGTACGAGCGG	0.930159	GACCGATATCGAACCCACGG	TTTCCGAGTCCTAACTGCCC
NCU00491T0	2	5	NCU00491T0_input.txt	NCU00491T0_output.txt	0.205846	CCCGTACCTGTTAGTCAGCC	TCGTCTGATACAGCCATCGC	0.211805	CCCGTACCTGTTAGTCAGCC	TCCCAAGTGACTGTGATGGC	0.360369	AGCCAGTCAAGAACCCATCC	TCGTCTGATACAGCCATCGC	0.366328	AGCCAGTCAAGAACCCATCC	TCCCAAGTGACTGTGATGGC	0.42059	TCACAAGAGGCGTGGATTCG	TCGTCTGATACAGCCATCGC
NCU00492T0	3	5	NCU00492T0_input.txt	NCU00492T0_output.txt	0.288574	CACCTTCTTCGGTCTGGTCC	ATGAACCTGGACACAAGGCC	0.359766	CTCCTGAGCACCTTCTTCGG	ATGAACCTGGACACAAGGCC	0.570638	ATATTCGTCCGCGTTAGGGC	ATGAACCTGGACACAAGGCC	0.641813	GAGCACCTTCTTCGGTCTGG	ATGAACCTGGACACAAGGCC	0.705962	CGTCGTCAGTGTACTGCTCC	ATGAACCTGGACACAAGGCC
NCU00493T0	4	5	NCU00493T0_input.txt	NCU00493T0_output.txt	0.491367	TCTTCCCGATGCAAGTACGG	ATGATGATCGAGACGCCTGG	0.979834	TCTTCCCGATGCAAGTACGG	CAATGAGGAACTTGTCGGCC	1.12377	GATAGGCACCGTAAGCGAGG	CAATGAGGAACTTGTCGGCC	1.1827	GCCTCAGGTGTCTAGCTTCG	TCTTCACCTTCATCCACCAGC	1.31667	GAACGAGTTCTTCCCGATGC	ATGATGATCGAGACGCCTGG
NCU00494T0	7	5	NCU00494T0_input.txt	NCU00494T0_output.txt	0.34118	GGCATCGTCGAGCATTTAGC	GGTTGGGTGACTGATACCCG	0.546379	GTCTTTGCTCGTGCTAAGCC	TGGTTTTGCTCGCTTGTTGG	0.693658	GTCTTTGCTCGTGCTAAGCC	ACATACGGCACTTCTGGACC	0.913393	GGCATCGTCGAGCATTTAGC	GGGTGACTGATACCCGATCC	1.06011	GTCTTTGCTCGTGCTAAGCC	AACAGACCCTAGCAGGAAGC
NCU00495T0	2	5	NCU00495T0_input.txt	NCU00495T0_output.txt	1.1717	CGGTATATGGAGCGGATCGG	CGATGTCGGTGGAGTTGACG	1.25006	ATACGGTCATGAGCAAGGCC	CGATGTCGGTGGAGTTGACG	1.52441	GTAAGCCAATCTGGTGCAGC	CGATGTCGGTGGAGTTGACG	1.53133	GTATATGGAGCGGATCGGGG	CGATGTCGGTGGAGTTGACG	1.53133	GGTATATGGAGCGGATCGGG	CGATGTCGGTGGAGTTGACG
NCU00496T0	3	5	NCU00496T0_input.txt	NCU00496T0_output.txt	0.215515	CACATCCCCTCCTTACGTGG	AGAAGGAGTTGAAGGGCAGC	0.286493	CACATCCCCTCCTTACGTGG	CAGAGACAAAGGGAGCGAGG	0.286493	CACCACATCCCCTCCTTACG	CAGAGACAAAGGGAGCGAGG	0.421704	CACATCCCCTCCTTACGTGG	CAAAGATTGGACAACCGGGC	0.421704	CACCACATCCCCTCCTTACG	CAAAGATTGGACAACCGGGC
NCU00497T1	5	5	NCU00497T1_input.txt	NCU00497T1_output.txt	0.35266	AAGGTATGCATGATGGGGCC	GACGTAGAGTGGCCAAGAGG	0.495271	TGACAGGTCGAAGGCAATGG	GACGTAGAGTGGCCAAGAGG	0.635174	AAGGTATGCATGATGGGGCC	TCTCATTCCGAGGAGAACGC	0.763903	CAACCTGACAGCTGTTCAGC	GACGTAGAGTGGCCAAGAGG	1.04671	AAGGTATGCATGATGGGGCC	CTCATTCCGAGGAGAACGCG
NCU00497T0	3	5	NCU00497T0_input.txt	NCU00497T0_output.txt	0.427436	TGAAAAGAGAGGAACGGGCC	TGAATCGCCCCTTGAACTCG	0.428456	TGACAACGTGGATGAGCTCC	TGAATCGCCCCTTGAACTCG	0.499338	GGATGAGCTCCCATGACTGG	TGAATCGCCCCTTGAACTCG	0.544947	TGAAAAGAGAGGAACGGGCC	CGTTCCAGCAACAGAAGACG	0.545967	TGACAACGTGGATGAGCTCC	CGTTCCAGCAACAGAAGACG
NCU00497T2	4	5	NCU00497T2_input.txt	NCU00497T2_output.txt	0.428456	TGACAACGTGGATGAGCTCC	TGAATCGCCCCTTGAACTCG	0.499338	GGATGAGCTCCCATGACTGG	TGAATCGCCCCTTGAACTCG	0.544947	TGAAAAGAGAGGAACGGGCC	CGTTCCAGCAACAGAAGACG	0.545967	TGACAACGTGGATGAGCTCC	CGTTCCAGCAACAGAAGACG	0.550996	TGAAAAGAGAGGAACGGGCC	CCAGCAACAGAAGACGAAGC
NCU00498T0	3	5	NCU00498T0_input.txt	NCU00498T0_output.txt	0.502341	AAGAAGGAGAAGCATGCCGG	ACTGGTATGACTGCGAACGG	0.724915	TCCCAACTCAGAGGAGCTCC	ACTGGTATGACTGCGAACGG	0.936814	AAGAAGGAGAAGCATGCCGG	TCTGCTGAGGGTATTGCTGG	0.983862	GTTCGAGGTTTTGAGGCAGG	ACTGGTATGACTGCGAACGG	0.99799	TTCGAGGTTTTGAGGCAGGC	ACTGGTATGACTGCGAACGG
NCU00499T0	3	5	NCU00499T0_input.txt	NCU00499T0_output.txt	0.135588	ATCAGCTGATTGCCCAGTCC	CCTCGTAGCTCTGCTTCTCG	0.429635	ATCAGCTGATTGCCCAGTCC	TCCATGTCTCTTTGCAGGGC	0.64031	ATCAGCTGATTGCCCAGTCC	TTTGCAGGGCATTCATCTGC	0.643733	ATCAGCTGATTGCCCAGTCC	GGGCATTCATCTGCTCCTCC	0.698055	ATCAGCTGATTGCCCAGTCC	CTCGTAGCTCTGCTTCTCGC
NCU00500T0	5	5	NCU00500T0_input.txt	NCU00500T0_output.txt	0.7087	AATTGTCAGAACTCCGCGGG	CCTACCTGCCTGTCCTTTGG	0.774148	AATTGTCAGAACTCCGCGGG	GCGTTGCATACCCATGAACC	0.916851	GCTTGACTTACCAACCTGGC	CCTACCTGCCTGTCCTTTGG	0.924158	AATTGTCAGAACTCCGCGGG	ACAAGCCGACTCCAAGATCC	0.982299	GCTTGACTTACCAACCTGGC	GCGTTGCATACCCATGAACC
NCU00501T0	3	5	NCU00501T0_input.txt	NCU00501T0_output.txt	0.345763	CATTACCACCCCAACGTTGC	ATGAACTCGATGACCGGAGC	0.634349	CATTACCACCCCAACGTTGC	CCGGAGCCTTCTTCACTTCC	0.666879	AGAGGACCCTATGGAGACCC	ATGAACTCGATGACCGGAGC	0.788305	TGACCCTTTCCTTCCTGACG	ATGAACTCGATGACCGGAGC	0.796256	ACAGGCTTACAACCTGGAGG	ATGAACTCGATGACCGGAGC
NCU00502T0	4	5	NCU00502T0_input.txt	NCU00502T0_output.txt	0.203391	AGCTCCTTCTGAACCTTGGC	CACAAGAACGCGGAACATCC	0.216669	AGCTCCTTCTGAACCTTGGC	GAAGCGTTGTAAGCTTCCGC	0.274983	GAGTCGAGGACAGTCTTGGC	CACAAGAACGCGGAACATCC	0.288261	GAGTCGAGGACAGTCTTGGC	GAAGCGTTGTAAGCTTCCGC	0.558405	TTGGCGATAACAGTCTGGGC	CACAAGAACGCGGAACATCC
NCU00503T0	6	5	NCU00503T0_input.txt	NCU00503T0_output.txt	0.803864	ATGCCAGATCCATCCAGACC	TGACGAGGAAGGAGAGGAGG	0.86118	TGTTAGTATACGCCCAGGCC	TGTGCAGACTGAGGTGTTCC	1.19873	TGTTAGTATACGCCCAGGCC	GCTACAAAAGCGTGAGGAGC	1.21413	ATGCCAGATCCATCCAGACC	GCTACAAAAGCGTGAGGAGC	1.24419	TGTGTTAGTATACGCCCAGGC	TGTGCAGACTGAGGTGTTCC
NCU00504T0	1	5	NCU00504T0_input.txt	NCU00504T0_output.txt	0.424456	CTAGAATCAGAGGCGCTGGG	AAAACCAATCACCCAACCGC	0.42758	CTAGAATCAGAGGCGCTGGG	CACCTCCCATGTGCCTTACC	0.498687	AAGCGGGATGAGAGAAAGGC	AAAACCAATCACCCAACCGC	0.501811	AAGCGGGATGAGAGAAAGGC	CACCTCCCATGTGCCTTACC	0.734953	AAGGGGAGAAGGGACTAGGG	AAAACCAATCACCCAACCGC
NCU00505T0	3	5	NCU00505T0_input.txt	NCU00505T0_output.txt	0.986125	CGTCAAGATGACCCCCAAGG	CTTGTTCTTGGGCTTCACGG	0.986125	CGTCAAGATGACCCCCAAGG	CCTTGTTCTTGGGCTTCACG	1.18235	AACGGCACAATTGTACACGG	CTTGTTCTTGGGCTTCACGG	1.18235	AACGGCACAATTGTACACGG	CCTTGTTCTTGGGCTTCACG	1.26245	TCGCAACGTCAAGATGACCC	CTTGTTCTTGGGCTTCACGG
NCU00505T1	3	5	NCU00505T1_input.txt	NCU00505T1_output.txt	0.986125	CGTCAAGATGACCCCCAAGG	CTTGTTCTTGGGCTTCACGG	0.986125	CGTCAAGATGACCCCCAAGG	CCTTGTTCTTGGGCTTCACG	1.18235	AACGGCACAATTGTACACGG	CTTGTTCTTGGGCTTCACGG	1.18235	AACGGCACAATTGTACACGG	CCTTGTTCTTGGGCTTCACG	1.26245	TCGCAACGTCAAGATGACCC	CTTGTTCTTGGGCTTCACGG
NCU00506T0	2	5	NCU00506T0_input.txt	NCU00506T0_output.txt	1.01868	AACAAGATCACCCTCTGCCG	GTCGATTCGTGTTCAGGACG	1.04283	AACAAGATCACCCTCTGCCG	TTCGTGTTCAGGACGATGCG	1.09038	TCCTGTGGCATCGATTGACC	GTCGATTCGTGTTCAGGACG	1.11453	TCCTGTGGCATCGATTGACC	TTCGTGTTCAGGACGATGCG	1.16193	GACAATTTCGTGCGTCGTCC	GTCGATTCGTGTTCAGGACG
NCU00509T0	4	5	NCU00509T0_input.txt	NCU00509T0_output.txt	0.429419	GCTTGCCCTCTTACTACGGG	ACTTCTCCCTTTGGTGACGC	0.500572	TATGGCTATCCTGCATCGGC	ACTTCTCCCTTTGGTGACGC	0.500733	GCTTGCCCTCTTACTACGGG	ACGCAGGAGGTTGCTAAAGG	0.502992	AACTCACACCACCCGTTACC	GGGCTACCTCCCATTGTTGG	0.56774	GCTTGCCCTCTTACTACGGG	TGGCAGTTTGGACATGTTGC
NCU00510T0	2	5	NCU00510T0_input.txt	NCU00510T0_output.txt	0.348405	CGTTTTGTGGATGGTCTGCC	GACCTGACTGGCTGATTCCC	0.492287	CGTTTTGTGGATGGTCTGCC	ACCAAGGACTCATGTTGGCC	0.494699	GCGTTTTGTGGATGGTCTGC	GACCTGACTGGCTGATTCCC	0.559221	CGTTTTGTGGATGGTCTGCC	CCCGTAATCGAGCTCTGAGC	0.638581	GCGTTTTGTGGATGGTCTGC	ACCAAGGACTCATGTTGGCC
NCU00512T0	1	5	NCU00512T0_input.txt	NCU00512T0_output.txt	0.28796	TTGGTTTGCGGTGCATATGC	AATCTCTCGCATCAGGCACC	0.417242	ATCGGAGTTGACCAAGGTGC	CGACGACGAGACTCTTCTGG	0.417933	ATCGGAGTTGACCAAGGTGC	ACAACACAACAACTGCGACG	0.500714	ATCGGAGTTGACCAAGGTGC	AATCTCTCGCATCAGGCACC	0.500837	ATCGGAGTTGACCAAGGTGC	GACGACGAGACTCTTCTGGC
NCU00513T0	3	5	NCU00513T0_input.txt	NCU00513T0_output.txt	0.202186	GGGCGACATTGATTCATGGC	GGTGCACGTTGATGGATTGG	0.486994	GGGCGACATTGATTCATGGC	GCCGATTGTGGACATTTCCC	0.486994	GGGCGACATTGATTCATGGC	GGCCGATTGTGGACATTTCC	0.487831	GGGCGACATTGATTCATGGC	GTGCACGTTGATGGATTGGC	0.488277	GGCGACATTGATTCATGGCG	GGTGCACGTTGATGGATTGG
NCU00515T2	4	5	NCU00515T2_input.txt	NCU00515T2_output.txt	0.706927	GGCGTCATGGGAGTAGAACG	TTCCCGATGATGACTGTCGC	0.72286	AGATAGTGGGCACTTCAGGC	TTCCCGATGATGACTGTCGC	0.842119	GGCGTCATGGGAGTAGAACG	ACGAGACTGACCCTTTCACG	0.858052	AGATAGTGGGCACTTCAGGC	ACGAGACTGACCCTTTCACG	0.990727	GATAGTGGGCACTTCAGGCG	TTCCCGATGATGACTGTCGC
NCU00515T1	3	5	NCU00515T1_input.txt	NCU00515T1_output.txt	0.706927	GGCGTCATGGGAGTAGAACG	TTCCCGATGATGACTGTCGC	0.72286	AGATAGTGGGCACTTCAGGC	TTCCCGATGATGACTGTCGC	0.842119	GGCGTCATGGGAGTAGAACG	ACGAGACTGACCCTTTCACG	0.858052	AGATAGTGGGCACTTCAGGC	ACGAGACTGACCCTTTCACG	0.990727	GATAGTGGGCACTTCAGGCG	TTCCCGATGATGACTGTCGC
NCU00515T0	5	5	NCU00515T0_input.txt	NCU00515T0_output.txt	0.218291	ACCAGCGACAGTCATCATCG	GGGCTCAAAGGCAAAAGACG	0.641885	ACCAGCGACAGTCATCATCG	GATCAGGGAAAGCAGGGTCG	0.779118	ACCAGCGACAGTCATCATCG	TCGGATGTGTATGATGGCGC	0.843593	ACCAGCGACAGTCATCATCG	GGCTCAAAGGCAAAAGACGC	0.847661	ACCAGCGACAGTCATCATCG	AAGGCAAAAGACGCTTCACC
NCU00516T0	1	5	NCU00516T0_input.txt	NCU00516T0_output.txt	0.147288	CATGCAGTGAAGTGAACGGC	GTCTTGGGAGTCAGGGAACG	0.213993	CATCCCCACTCTCAGTCAGC	TTCGGATGAGGACCACTTGC	0.218563	CATCCCCACTCTCAGTCAGC	CTTGCCGTTCACTTCACTGC	0.271273	GACAAAGAAAGACGTGGGCG	TTCGGATGAGGACCACTTGC	0.272582	GACAAAGAAAGACGTGGGCG	TCACTGCATGTCGTGGTACC
NCU00517T0	1	5	NCU00517T0_input.txt	NCU00517T0_output.txt	0.282333	GTTCGGTTCCATGCGTATGC	TTACCATGCACCCTACTGGC	0.285655	GCGGGACCTAGACAAGATCG	TTACCATGCACCCTACTGGC	0.348708	GTTCGGTTCCATGCGTATGC	CAACTCTCAGTCACCCCTGC	0.349582	GTTCGGTTCCATGCGTATGC	GTCCAACTCTCAGTCACCCC	0.35203	GCGGGACCTAGACAAGATCG	CAACTCTCAGTCACCCCTGC
NCU00518T0	3	5	NCU00518T0_input.txt	NCU00518T0_output.txt	0.357985	GTGGTGGCTTCTTACCCTGG	AACCGGTCATGGACATCACC	0.931677	GTGGTGGCTTCTTACCCTGG	ATCACCCCAAGTCTTTGCCG	0.9963	GCAGTGGTGGCTTCTTACCC	AACCGGTCATGGACATCACC	0.9963	GGCAGTGGTGGCTTCTTACC	AACCGGTCATGGACATCACC	1.0471	GTGGTGGCTTCTTACCCTGG	TCGAAATCATCCGCAAACCG
NCU00519T0	3	5	NCU00519T0_input.txt	NCU00519T0_output.txt	0.565214	CGAATTTTGGCGACGATGGG	TCTGTACCTTGTGTGGCTCG	0.783389	CGAATTTTGGCGACGATGGG	TATGTCACTGACCCTTCGCC	0.933151	CGAATTTTGGCGACGATGGG	TCCTCTGTACCTTGTGTGGC	1.06516	ATTTTGGCGACGATGGGAGG	TCTGTACCTTGTGTGGCTCG	1.17861	GCGAATTTTGGCGACGATGG	TCTGTACCTTGTGTGGCTCG
NCU00520T0	2	5	NCU00520T0_input.txt	NCU00520T0_output.txt	0.280909	ATGCAGCAGGAGAAAAACGC	TCAACTACGTCAACTCCGCC	0.578877	TCTTGGGTAGGTCGATTGGC	TCAACTACGTCAACTCCGCC	0.775217	GCAAGAGCAAATGCAGCAGG	TCAACTACGTCAACTCCGCC	0.91917	TTCTTGCTGTCAGACCGTGC	TCAACTACGTCAACTCCGCC	1.11774	ACCGTGCCTGATTCTCTGC	TCAACTACGTCAACTCCGCC
NCU00521T0	4	5	NCU00521T0_input.txt	NCU00521T0_output.txt	0.490646	GTTGCGCGACAGGTATTTCC	TCCATCATGGAGGATGACGC	0.49214	GTTGCGCGACAGGTATTTCC	ATCATGGAGGATGACGCAGG	0.559213	GTTGCGCGACAGGTATTTCC	TGGCTTTTGGGCGTTTTTGG	0.573327	ATCGCTTCTTTCTCGACGGG	TCCATCATGGAGGATGACGC	0.57482	ATCGCTTCTTTCTCGACGGG	ATCATGGAGGATGACGCAGG
NCU00522T0	2	5	NCU00522T0_input.txt	NCU00522T0_output.txt	0.19491	GCTTCTCTTTCGGTTCACGC	GTTAGGATGGCCTCGAGACG	0.279981	CTATGCCGAGAACCCAGACG	GTTAGGATGGCCTCGAGACG	0.352098	CTATGCCGAGAACCCAGACG	TCAGGAAGACGATCATGGCG	0.423369	TCCACCACCTTTCGCTATGC	GTTAGGATGGCCTCGAGACG	0.425397	GGCCTTCCCTAACAAGGAGC	GTTAGGATGGCCTCGAGACG
NCU00523T0	2	5	NCU00523T0_input.txt	NCU00523T0_output.txt	0.483822	GAGGTTACAGTGGACGTCGG	GTAGTCGAGACTCTGACGGC	0.569988	TTACATCATCCACTGGCGGG	TCGTTCCTGCAATCTGTCGG	0.699642	GAGGTTACAGTGGACGTCGG	GAGACTCTGACGGCGAATCG	0.921326	GAGGTTACAGTGGACGTCGG	AACTCAGACGATCTCGGTGG	0.969012	TGAGGTTACAGTGGACGTCG	GTAGTCGAGACTCTGACGGC
NCU00524T0	1	5	NCU00524T0_input.txt	NCU00524T0_output.txt	0.136576	TCGTATGAGTCTGGCCATGC	CCGACTAACATACCCGGAGC	0.140294	TCGTATGAGTCTGGCCATGC	ACATACCCGGAGCAACAAGG	0.210699	GGGAGGATCAGGGATTTGGC	CCGACTAACATACCCGGAGC	0.214417	GGGAGGATCAGGGATTTGGC	ACATACCCGGAGCAACAAGG	0.354267	GGGGTGAGTGGTCATGTTCC	CCGACTAACATACCCGGAGC
NCU00525T0	1	5	NCU00525T0_input.txt	NCU00525T0_output.txt	0.217321	TCTTGGTCGATTTCGGTCGG	ATGAGGCGTCTTAACACCGG	0.218973	CAAAGGTGACTCGCTTTCGC	ATGAGGCGTCTTAACACCGG	0.218973	GCAAAGGTGACTCGCTTTCG	ATGAGGCGTCTTAACACCGG	0.291516	AGCAACATGGGCTTCCTAGG	ACCTACCCTTCCAAATGGCG	0.363076	TCGCCATTTGGAAGGGTAGG	ATGAGGCGTCTTAACACCGG
NCU00526T0	3	5	NCU00526T0_input.txt	NCU00526T0_output.txt	0.212097	TTTCCCAGAGGTGTCGAACG	AGCGGACAATCGTCTTACCG	0.347255	TTTCCCAGAGGTGTCGAACG	ACAACCTCGGTGTCTCTTCG	0.439139	ATTAACAAGGGGCCTGGACC	AAAAAGCTGGCAACGAACCC	0.493447	AGAGGTGTCGAACGTGAAGG	AGCGGACAATCGTCTTACCG	0.514164	ATTAACAAGGGGCCTGGACC	AGCGGACAATCGTCTTACCG
NCU00527T0	5	5	NCU00527T0_input.txt	NCU00527T0_output.txt	0.570354	ATTGACCTACGGGCATGTCC	GGCACGATAATAGGCCTCGG	0.570354	ATTGACCTACGGGCATGTCC	GGGCACGATAATAGGCCTCG	0.854321	ATTGGGCCAGTACATGCTCG	GGCACGATAATAGGCCTCGG	0.854321	ATTGGGCCAGTACATGCTCG	GGGCACGATAATAGGCCTCG	0.855408	TTTCAGATATGGTGCCGGCC	GGCACGATAATAGGCCTCGG
NCU00528T0	3	5	NCU00528T0_input.txt	NCU00528T0_output.txt	0.493674	ACCTGCGCCACTATTGATGG	CAATGCGATTACGGCTTGGG	0.572222	ACCTGCGCCACTATTGATGG	AATTCTTGGTAGACGCGGGG	0.695674	GAGTTTGGACGGGTTGTTGG	CAATGCGATTACGGCTTGGG	0.774222	GAGTTTGGACGGGTTGTTGG	AATTCTTGGTAGACGCGGGG	0.776555	CAACTGGCTGTCACTCGAGG	AATTCTTGGTAGACGCGGGG
NCU00529T0	3	5	NCU00529T0_input.txt	NCU00529T0_output.txt	0.286331	AAGCATGCCGTAAGTACCCC	TAGGCTGACGGTAGGATCCC	0.429204	TCTCATGAAACCGGCTCAGG	TAGGCTGACGGTAGGATCCC	0.436957	AAGCATGCCGTAAGTACCCC	AGCTGTCCAAGGGTGATTCC	0.569094	TCGTACACAGACACCCAACC	TAGGCTGACGGTAGGATCCC	0.57983	TCTCATGAAACCGGCTCAGG	AGCTGTCCAAGGGTGATTCC
NCU00530T0	4	5	NCU00530T0_input.txt	NCU00530T0_output.txt	0.417035	CCTCTGGGATCTGCTGTACG	TACGCCTATTCGTCTTCGCC	0.708854	CCTCTGGGATCTGCTGTACG	AACTGGGACGAGAACCATGC	0.769003	CCTCTGGGATCTGCTGTACG	ATCGCCATTTTCATGTCCGC	0.84587	CCTCTGGGATCTGCTGTACG	TATTCGTCTTCGCCCTGTCC	0.919317	CCTCTGGGATCTGCTGTACG	ATTTTCATGTCCGCCCAAGC
NCU00531T0	3	5	NCU00531T0_input.txt	NCU00531T0_output.txt	0.205485	CTTTATCGAGTTTGCCCGCG	CAATAACGCGTGGAACAGCC	0.271279	CTTTATCGAGTTTGCCCGCG	TGTTCCTCGAGAAGAGCAGC	0.335278	CTTTATCGAGTTTGCCCGCG	GCCAGAGTGAAGTGTGTTGC	0.344962	CCAGAGCATTCAACATGGCG	TGTTCCTCGAGAAGAGCAGC	0.355186	CGCGTTCTCCTTTTCCTTGC	TGTTCCTCGAGAAGAGCAGC
NCU00532T0	3	5	NCU00532T0_input.txt	NCU00532T0_output.txt	0.649537	CTAACTCTGCCTCCAGGTGG	TGAGGTTGGTTTGAGCCTCC	0.729454	ACCCTAACTCTGCCTCCAGG	TGAGGTTGGTTTGAGCCTCC	1.00117	CTGACCCATTCCCAAACTGC	TGAGGTTGGTTTGAGCCTCC	1.00451	CTAACTCTGCCTCCAGGTGG	TCCAGTTCCACCACAACAGC	1.08443	ACCCTAACTCTGCCTCCAGG	TCCAGTTCCACCACAACAGC
NCU00533T0	3	5	NCU00533T0_input.txt	NCU00533T0_output.txt	0.714633	ACCCAAGGAACCGTAAGTGC	TGACCGATCGAATCCTTGGG	0.788979	ATGAGACACCCAAGGAACCG	TGACCGATCGAATCCTTGGG	0.989009	ACCCAAGGAACCGTAAGTGC	GCTTGGTCATGCATGTTGGC	1.06007	ATCAACTCCCTCCACAACGC	GCTTGGTCATGCATGTTGGC	1.06336	ATGAGACACCCAAGGAACCG	GCTTGGTCATGCATGTTGGC
NCU00534T0	3	5	NCU00534T0_input.txt	NCU00534T0_output.txt	0.291907	ACCTTTCTCCCGTAATGGCC	AGACTCCCAGCTTTTTCGGG	0.652206	TTCTGACCCTCATCAGGTGC	AGACTCCCAGCTTTTTCGGG	0.654695	TCTCCCCCAGTCTGTAAGCC	AGACTCCCAGCTTTTTCGGG	0.725237	TCCTGCCCAGAGATATCGGG	AGCAGGATTCTAGCCTTGGC	0.774589	CAGTCTGTAAGCCGCACTCC	AGACTCCCAGCTTTTTCGGG
NCU00535T0	2	5	NCU00535T0_input.txt	NCU00535T0_output.txt	0.781762	CTGTGCCAATGAAGCTTGCC	TGGCATTGTGGTGAAAAGCC	0.913627	TAACGCTGTGCCAATGAAGC	TGGCATTGTGGTGAAAAGCC	1.19192	CTGTGCCAATGAAGCTTGCC	AAAAGCCAGGTATGTTCGCG	1.32378	TAACGCTGTGCCAATGAAGC	AAAAGCCAGGTATGTTCGCG	1.40482	GCTGTGCCAATGAAGCTTGC	TGGCATTGTGGTGAAAAGCC
NCU00536T0	1	5	NCU00536T0_input.txt	NCU00536T0_output.txt	0.284737	TGCTTCCCAATCGACTAGCC	GGCTTGGTGTTCCTATCCCC	0.351391	GCACATCCACCTTTGCTTCC	GGCTTGGTGTTCCTATCCCC	0.553285	GCCGAGATTTCACGAAACCC	GGCTTGGTGTTCCTATCCCC	0.568016	TGCTTCCCAATCGACTAGCC	GTGGTGTCACTCGATGGTCC	0.634234	CCACCTTTGCTTCCCAATCG	GGCTTGGTGTTCCTATCCCC
NCU00537T0	2	5	NCU00537T0_input.txt	NCU00537T0_output.txt	0.549714	CTGACGAGAAAAGCGAAGGC	ACACAGAGGGTTTGCTGAGG	0.748132	CTGACGAGAAAAGCGAAGGC	CGCGGATTACTTCATTGGCC	0.748132	CTGACGAGAAAAGCGAAGGC	GGCGCGGATTACTTCATTGG	0.757391	CTGACGAGAAAAGCGAAGGC	GCGCGGATTACTTCATTGGC	0.769808	AAGAATAGACCAAGGGCGCG	CGCGGATTACTTCATTGGCC
NCU00538T0	4	5	NCU00538T0_input.txt	NCU00538T0_output.txt	1.23025	GATCCCGAGCTCCAACTAGC	AGTGCTGGGAGAACTGGAGG	1.672	ACACTGGCACTGGAGAATACC	CTGGCCTCAGAAGCTTGAGG	1.67721	ACACTGGCACTGGAGAATACC	TGAAGTGCTGGGAGAACTGG	2.42257	CACTGGCACTGGAGAATACC	CTGGCCTCAGAAGCTTGAGG	2.42778	CACTGGCACTGGAGAATACC	TGAAGTGCTGGGAGAACTGG
NCU00541T1	6	5	NCU00541T1_input.txt	NCU00541T1_output.txt	0.768103	ACGTTGGGCAGCATAGAAGG	GTACATCTTGCGGCTCTTGC	0.832548	GGGCAGCATAGAAGGTTTGC	GTACATCTTGCGGCTCTTGC	1.25839	GGTAGTTCCTAAGCTCCCGC	CTTGCGGCTCTTGCATTGG	1.34961	TTTGCAAGTTGGAGGGCTGG	GCAAAGAGGTGGTTCGAACG	1.35021	AGGTTTGCAAGTTGGAGGGC	GCAAAGAGGTGGTTCGAACG
NCU00541T0	6	5	NCU00541T0_input.txt	NCU00541T0_output.txt	0.768103	ACGTTGGGCAGCATAGAAGG	GTACATCTTGCGGCTCTTGC	0.832548	GGGCAGCATAGAAGGTTTGC	GTACATCTTGCGGCTCTTGC	1.25839	GGTAGTTCCTAAGCTCCCGC	CTTGCGGCTCTTGCATTGG	1.34961	TTTGCAAGTTGGAGGGCTGG	GCAAAGAGGTGGTTCGAACG	1.35021	AGGTTTGCAAGTTGGAGGGC	GCAAAGAGGTGGTTCGAACG
NCU00542T0	1	5	NCU00542T0_input.txt	NCU00542T0_output.txt	0.215334	ATTTGGCGTATGTGAGGGGG	ATTCCGTCAGCGACTCTTGG	0.216752	AAGTTGAATCTCGGCGAGGG	ATTCCGTCAGCGACTCTTGG	0.427227	ATTTGGCGTATGTGAGGGGG	GTTCACACCCTCTTCGTCCC	0.628576	AAGAGTCGCTGACGGAATGG	CGGGTTCGTCATTTGTTCCC	0.698979	ACAGTTGAGAGTTGGGTGGC	CGGGTTCGTCATTTGTTCCC
NCU00545T0	3	5	NCU00545T0_input.txt	NCU00545T0_output.txt	0.288707	TTACTCTTGCCGCCTGATCG	CTGCTTTCGTTGGTGATGGC	0.288707	TTACTCTTGCCGCCTGATCG	GCTGCTTTCGTTGGTGATGG	0.352818	TTACTCTTGCCGCCTGATCG	ACCGATTTCTCAGAGTCCGC	0.49901	TTACTCTTGCCGCCTGATCG	TTTCTCAGAGTCCGCACAGC	0.622979	TTACTCTTGCCGCCTGATCG	CTTTCGTTGGTGATGGCTCG
NCU00547T0	3	5	NCU00547T0_input.txt	NCU00547T0_output.txt	0.497791	ATAAATGGGGCCGAAGACCG	GATGATACCTCCACCTCCGC	0.497791	ATAAATGGGGCCGAAGACCG	GCGATGATACCTCCACCTCC	0.502003	ATAAATGGGGCCGAAGACCG	ATGGCTGCGATGATACCTCC	0.567882	TCCGTATGTGTGGCTCTTGG	GATGATACCTCCACCTCCGC	0.567882	TCCGTATGTGTGGCTCTTGG	GCGATGATACCTCCACCTCC
NCU00548T0	5	5	NCU00548T0_input.txt	NCU00548T0_output.txt	0.277824	GTCTCTTCCTTGAGCTCCCG	AGTCGCGAACATCTCCATCC	0.499735	AAAGCTTGCGCAACATAGCC	TCAAGAATACCCGGCACACG	0.56522	GTCTCTTCCTTGAGCTCCCG	TCAAGAATACCCGGCACACG	0.644006	AAAGCTTGCGCAACATAGCC	AGAGCTTTCCCTCTCTTCGC	0.70949	GTCTCTTCCTTGAGCTCCCG	AGAGCTTTCCCTCTCTTCGC
NCU00549T0	1	5	NCU00549T0_input.txt	NCU00549T0_output.txt	0.222765	ACAAAGGGACAGAACCACCC	TCAGAACCCCATTTGTCCGG	0.298755	ACAAAGGGACAGAACCACCC	TAACCCCTCCACCCAAAAGC	0.353459	TGCGGAATGTTTTTCTCGGC	TAACCCCTCCACCCAAAAGC	0.365111	ACAAAGGGACAGAACCACCC	CAGCTCCTCCATCAGAACCC	0.426756	GTGTGGAGAAGAGTGCGAGG	TCAGAACCCCATTTGTCCGG
NCU00550T1	5	5	NCU00550T1_input.txt	NCU00550T1_output.txt	0.198013	GTGAACAATGCGACGAGACG	GCACCTTTGACCTATCCCCC	0.259471	GTGAACAATGCGACGAGACG	CGATGAACCGGGTCTTTTGC	0.269412	GTGAACAATGCGACGAGACG	AAGACCATCGATGAACCGGG	0.412114	GTGAACAATGCGACGAGACG	TGAAGGAGCTTGCGAAGACC	0.487855	CATCCATACCTCTCTGCCCG	CGATGAACCGGGTCTTTTGC
NCU00550T0	4	5	NCU00550T0_input.txt	NCU00550T0_output.txt	0.198013	GTGAACAATGCGACGAGACG	GCACCTTTGACCTATCCCCC	0.259471	GTGAACAATGCGACGAGACG	CGATGAACCGGGTCTTTTGC	0.269412	GTGAACAATGCGACGAGACG	AAGACCATCGATGAACCGGG	0.412114	GTGAACAATGCGACGAGACG	TGAAGGAGCTTGCGAAGACC	0.487855	CATCCATACCTCTCTGCCCG	CGATGAACCGGGTCTTTTGC
NCU00551T0	3	5	NCU00551T0_input.txt	NCU00551T0_output.txt	0.144717	TTCAGATGGGTCAGTTCGGC	AAGGCCGATCGTGTGTTAGG	0.287418	CTGAGGCCTCGTTCAGATGG	AAGGCCGATCGTGTGTTAGG	0.288585	TTCAGATGGGTCAGTTCGGC	ATCGTGTGTTAGGAAGGGGC	0.363006	TTCAGATGGGTCAGTTCGGC	TAGGAAGGGGCTGAGAAGGG	0.429627	TAGCCTTGTCGAACTTGGCC	AAGGCCGATCGTGTGTTAGG
NCU00552T0	3	5	NCU00552T0_input.txt	NCU00552T0_output.txt	0.500043	TGTGTGGATGAGACTGCAGC	ATGGGGTTCATCATGGCTCG	0.637034	GACGTCTACTCCGGCTTTGG	ATGGGGTTCATCATGGCTCG	0.777074	GGTAGCCAGCTTTTGTGTGG	ATGGGGTTCATCATGGCTCG	1.05878	AACTGTGACGTCTACTCCGG	ATGGGGTTCATCATGGCTCG	1.25862	TGTGGATGAGACTGCAGCG	ATGGGGTTCATCATGGCTCG
NCU00553T0	7	5	NCU00553T0_input.txt	NCU00553T0_output.txt	0.316727	GCACTACGCGTCGTTTATCG	GCTCGAGTTGTTGATGACGC	0.343194	ATTCTTCCGCGATCTTCCCG	GCTCGAGTTGTTGATGACGC	0.483653	CCCCGAGAACTTCTTCCACG	GCTCGAGTTGTTGATGACGC	0.586534	GCACTACGCGTCGTTTATCG	CTCGAGTTGTTGATGACGCG	0.586534	GCACTACGCGTCGTTTATCG	CGCTCGAGTTGTTGATGACG
NCU00554T0	3	5	NCU00554T0_input.txt	NCU00554T0_output.txt	0.42646	TGACCGTGATCTCTGCAAGG	AGCCTCAGCGTTAAGGATGG	0.49744	TCTTTGACGAGGCAGACAGG	AGCCTCAGCGTTAAGGATGG	0.638942	CAAGTTTGTTGCCCTGAGCC	ATCAACGCTCCACACCAAGG	0.639987	GACCGTGATCTCTGCAAGGG	AGCCTCAGCGTTAAGGATGG	0.852644	ATACACTGTCAGCGTTGGCC	AGCCTCAGCGTTAAGGATGG
NCU00556T0	1	5	NCU00556T0_input.txt	NCU00556T0_output.txt	0.357143	CGCTCTTACCCTCCGAATGG	AAACATCGCCTACCAGCTCC	0.357227	AATACGCATACGAACCGGGG	AAACATCGCCTACCAGCTCC	0.359545	CGCTCTTACCCTCCGAATGG	CACTGTGCCTCAAACATCGC	0.359629	AATACGCATACGAACCGGGG	CACTGTGCCTCAAACATCGC	0.489455	CCCTCCGAATGGCATTTTCG	AAACATCGCCTACCAGCTCC
NCU00557T0	4	5	NCU00557T0_input.txt	NCU00557T0_output.txt	0.147109	TTGAGATGAACACCCGACCG	CGACGGACACTTCCACTACC	0.498471	CCACTTCTGGAGGTTACGGG	CGAGGTAGGAGCATCCAACG	0.640335	CACTTCTGGAGGTTACGGGC	CGAGGTAGGAGCATCCAACG	1.13459	CCACTTCTGGAGGTTACGGG	CTAGCGAGGTAGGAGCATCC	1.25056	CCACTTCTGGAGGTTACGGG	GGCTACAGCTCTTACCTAGCG
NCU00558T0	7	5	NCU00558T0_input.txt	NCU00558T0_output.txt	1.45422	GAGGGGAGTGGTAATGTGCC	AGAGATCCAGCAATCCATCGG	1.64176	GAGGGGAGTGGTAATGTGCC	GCAATCCATCGGTCATTGTGC	1.67732	ACATTTACTGGGTTCGGGGG	AGAGATCCAGCAATCCATCGG	1.86486	ACATTTACTGGGTTCGGGGG	GCAATCCATCGGTCATTGTGC	1.91303	GAGGGGAGTGGTAATGTGCC	GAGATCCAGCAATCCATCGG
NCU00559T0	2	5	NCU00559T0_input.txt	NCU00559T0_output.txt	0.682592	CTTACTCGAATCTGCTGCGC	GTGGAAGTGGATGGGAGACG	0.692534	TAACTGTTTTGACAGCGCCG	GTGGAAGTGGATGGGAGACG	0.848757	GAAACCAAGGGCGACATTCC	AACAGTCCTTCCAATCCCGC	0.897	CTTACTCGAATCTGCTGCGC	AACAGTCCTTCCAATCCCGC	0.906942	TAACTGTTTTGACAGCGCCG	AACAGTCCTTCCAATCCCGC
NCU00560T0	2	5	NCU00560T0_input.txt	NCU00560T0_output.txt	0.571419	GCCTCTTCCTCCCAAGAACC	TTTTCTGAACCCGGTCTGGC	0.716396	CAGATGTGCCTCTTCCTCCC	TTTTCTGAACCCGGTCTGGC	0.716396	CCAGATGTGCCTCTTCCTCC	TTTTCTGAACCCGGTCTGGC	1.10746	GCCTCTTCCTCCCAAGAACC	TTTCTGAACCCGGTCTGGC	1.25244	CAGATGTGCCTCTTCCTCCC	TTTCTGAACCCGGTCTGGC
NCU00561T0	2	5	NCU00561T0_input.txt	NCU00561T0_output.txt	0.504947	TGATCTGGGCTGGTTATCGC	TGAGCCTGAGGATGGAGAGG	0.655218	TGATCTGGGCTGGTTATCGC	GATGGAGAGGGGTGGAAAGG	0.715016	TGATCTGGGCTGGTTATCGC	GAAAGGGTGGAAGGGGAACG	0.948042	ATTCCGGCTATCAGACAGCG	AGCTAAAAGAGAGGCCAGGG	1.02207	TGATCTGGGCTGGTTATCGC	AGCTAAAAGAGAGGCCAGGG
NCU00562T0	1	5	NCU00562T0_input.txt	NCU00562T0_output.txt	0.282514	ATTGAGGAAGCCGAGTTGGG	GAGCTTTCGTCTCGCAATGC	0.28877	CTTGTTTGAACTCCCACGCG	GAGCTTTCGTCTCGCAATGC	0.57551	ATTGAGGAAGCCGAGTTGGG	GAACCTAACCCCCTTCTCCG	0.581766	CTTGTTTGAACTCCCACGCG	GAACCTAACCCCCTTCTCCG	0.636884	AAAGAATCGGGTGGTCGTCG	GAGCTTTCGTCTCGCAATGC
NCU00563T0	4	5	NCU00563T0_input.txt	NCU00563T0_output.txt	0.207832	GGGCGAAGATCGGACATAGG	CAAGCTCCATGACAAAGGCG	0.210631	GAACGCTCTTGTTGTGCTGG	CAAGCTCCATGACAAAGGCG	0.419161	ATCGGACATAGGCTGAACGC	CAAGCTCCATGACAAAGGCG	0.501813	GGGCGAAGATCGGACATAGG	TTCATGATGTAGGCACGCCC	0.504612	GAACGCTCTTGTTGTGCTGG	TTCATGATGTAGGCACGCCC
NCU00564T0	3	5	NCU00564T0_input.txt	NCU00564T0_output.txt	0.418328	GGGTGGTGTTGCGAATAACG	AGCTTTTCAGTGGGCAGAGG	0.427117	TGGTGTAGGCATGCATCTGG	GAATCTCTCTCCCGATGCCC	0.427117	TGGTGTAGGCATGCATCTGG	GGAATCTCTCTCCCGATGCC	0.427117	TGGTGTAGGCATGCATCTGG	GGGAATCTCTCTCCCGATGC	0.487302	GGGTGGTGTTGCGAATAACG	GAATCTCTCTCCCGATGCCC
NCU00565T0	2	5	NCU00565T0_input.txt	NCU00565T0_output.txt	0.069218	AGACTGAGGAGGAGCTCTGG	AGATGTCTCTTGGTTGGGCG	0.076361	TCTGGGTGAGACTGAGGAGG	AGATGTCTCTTGGTTGGGCG	0.131408	AGACTGAGGAGGAGCTCTGG	TGATGTACTTCTCGACCGCG	0.138552	TCTGGGTGAGACTGAGGAGG	TGATGTACTTCTCGACCGCG	0.206915	AGACTGAGGAGGAGCTCTGG	ACTAGCGCAGTACAGGAAGC
NCU00566T0	4	5	NCU00566T0_input.txt	NCU00566T0_output.txt	1.13318	CATTCACGAGCAGCTTAGCG	CCCTATCACCCACAGACAGG	1.59701	GCCCACAATCAAGCAGATGC	AGACGGAATCATGACCCATCC	1.83803	AGGTCAAACATACCTGCTGGG	CCCTATCACCCACAGACAGG	1.92234	CATTCACGAGCAGCTTAGCG	TCCCTATCACCCACAGACAGG	1.99453	GCCCACAATCAAGCAGATGC	CGGAATCATGACCCATCCACC
NCU00567T1	3	5	NCU00567T1_input.txt	NCU00567T1_output.txt	0.213759	GGATATGAGGATGGGCTGGC	CCTGATGCTCTCTCCAACCG	0.213759	GGATATGAGGATGGGCTGGC	AGTCACTCGATGCCTGATGC	0.287609	ACTGGTATGGCGTTGTACCG	CCTGATGCTCTCTCCAACCG	0.287609	ACTGGTATGGCGTTGTACCG	AGTCACTCGATGCCTGATGC	0.354397	GGATATGAGGATGGGCTGGC	CGATGCCTGATGCTCTCTCC
NCU00567T0	2	5	NCU00567T0_input.txt	NCU00567T0_output.txt	0.218707	TGACTCCCAAATCCCTTGCC	CCTGATGCTCTCTCCAACCG	0.218707	TGACTCCCAAATCCCTTGCC	AGTCACTCGATGCCTGATGC	0.359345	TGACTCCCAAATCCCTTGCC	CGATGCCTGATGCTCTCTCC	0.503092	TGACTCCCAAATCCCTTGCC	GCCTGATGCTCTCTCCAACC	0.504855	AGGACCCTAAGCTGACTCCC	CCTGATGCTCTCTCCAACCG
NCU00568T0	2	5	NCU00568T0_input.txt	NCU00568T0_output.txt	0.425732	AGGTACCGCTGTTCTTTGGG	TACAAGTCGAAGCGAAGGGC	0.497292	AGGTACCGCTGTTCTTTGGG	CAATGTCTCCGAGTCCCAGC	0.502495	AGGTACCGCTGTTCTTTGGG	ATACCAGCTTGATTGGGGCG	0.765897	ATGTGCTACGCTGCTTTTGG	GGGGCGTCAACCTTTTTAGC	0.912498	ATGTGCTACGCTGCTTTTGG	TACAAGTCGAAGCGAAGGGC
NCU00569T0	2	5	NCU00569T0_input.txt	NCU00569T0_output.txt	0.144867	AAGTAGACGTGAGCAGTGGC	TGTTGTCTCTCCACCTGTGC	0.341592	GTTGGACGAAAGCCTCAACG	TGTTGTCTCTCCACCTGTGC	0.426666	ACCAACAATTCCTCGAGGGC	AGAAAAACCCAACGCCAAGC	0.429254	ACCAACAATTCCTCGAGGGC	TGTTGTCTCTCCACCTGTGC	0.505081	AAGTAGACGTGAGCAGTGGC	CCCATCAGTCTGCAATCCCC
NCU00570T0	3	5	NCU00570T0_input.txt	NCU00570T0_output.txt	0.143379	CCTGTCCTTACGAACACCCC	TGTTGTCTCTCCACCTGTGC	0.211747	GACAAGCCCATCTACTCCCG	TGTTGTCTCTCCACCTGTGC	0.211747	CGACAAGCCCATCTACTCCC	TGTTGTCTCTCCACCTGTGC	0.213717	GACAGCGGAACTTGCAATGG	AGAAAAACCCAACGCCAAGC	0.216305	GACAGCGGAACTTGCAATGG	TGTTGTCTCTCCACCTGTGC
NCU00571T0	2	5	NCU00571T0_input.txt	NCU00571T0_output.txt	0.350138	ATGAAGGACGGGATGGAAGC	TTGCAGCATGTAAAGCGAGC	0.633241	CTAACGGGCTGGTTAGGAGG	TTGCAGCATGTAAAGCGAGC	0.834086	CGTACCTCTACCTAACGGGC	TTGCAGCATGTAAAGCGAGC	0.855557	ACCTCTACCTAACGGGCTGG	TTGCAGCATGTAAAGCGAGC	1.17145	TGGTGGTTGTATGAAGGACGG	TTGCAGCATGTAAAGCGAGC
NCU00572T0	2	5	NCU00572T0_input.txt	NCU00572T0_output.txt	0.201366	GGCGTGAATGGAAATGGAGC	GTTGTAGCCGTCTACGAGGG	0.201366	GGCGTGAATGGAAATGGAGC	GGTTGTAGCCGTCTACGAGG	0.279219	CAAGGCAGAGTATGGGGACG	GTTGTAGCCGTCTACGAGGG	0.279219	CAAGGCAGAGTATGGGGACG	GGTTGTAGCCGTCTACGAGG	0.286921	CAAGGCAGAGTATGGGGACG	AATTCGGCGAGGGTTACTGG
NCU00573T0	4	5	NCU00573T0_input.txt	NCU00573T0_output.txt	0.199543	TCCTTCTTCCGTCAAGTGGC	CTTCTCAAGGTTCTTGCGCG	0.267673	TCACTCGATGGCAAGGATCG	CTTCTCAAGGTTCTTGCGCG	0.343728	AAGGTTAAGATCGGCGAGCC	CTTCTCAAGGTTCTTGCGCG	0.478634	TATCCTGTATGCCTGCGACG	CTTCTCAAGGTTCTTGCGCG	0.553973	TCCTTCTTCCGTCAAGTGGC	CCTTCTCAAGGTTCTTGCGC
NCU00574T0	3	5	NCU00574T0_input.txt	NCU00574T0_output.txt	0.337893	ATCAACCGATAGACACCCGC	CTCGATGTCTCCGCTACTCG	0.342932	ATCACATCCATCGGAAGCCC	CTCGATGTCTCCGCTACTCG	0.483824	TGATGTCCCTTTGCTCCTCG	CTCGATGTCTCCGCTACTCG	0.761154	AGCAATGTCATTGAACCGGC	CTCGATGTCTCCGCTACTCG	0.770049	TTTGCTCCTCGAACCAACCC	CTCGATGTCTCCGCTACTCG
NCU00575T0	5	5	NCU00575T0_input.txt	NCU00575T0_output.txt	0.491899	CAGAGGAGGTTAGCCATCGG	ATGATGGCATTTCGCAACCG	0.495802	TGTGGGAATCTGGCTCATGC	ATGATGGCATTTCGCAACCG	0.565249	CAGAGGAGGTTAGCCATCGG	TTCGAGTCCTCAGATGCTGC	0.569151	TGTGGGAATCTGGCTCATGC	TTCGAGTCCTCAGATGCTGC	0.710702	CCTTTTCAGTGCCATTGGGG	ATGATGGCATTTCGCAACCG
NCU00576T0	1	5	NCU00576T0_input.txt	NCU00576T0_output.txt	0.641397	TACCTTCCGTCTTCTGCTGC	GTCCGGGATTTACCAACCCC	0.721679	TACCTTCCGTCTTCTGCTGC	TACCAACCCCGATTATGCCC	0.868771	TACCTTCCGTCTTCTGCTGC	AGTCCGGGATTTACCAACCC	0.906592	TACCTTCCGTCTTCTGCTGC	GAATGCCATCTCGTTGGAGC	1.00389	TCCTAGTGCTGCTTTTGGGC	GTCCGGGATTTACCAACCCC
NCU00577T0	2	5	NCU00577T0_input.txt	NCU00577T0_output.txt	0.215874	AGTTGTAGTGGGCTTCAGGC	AGCTTTCTGCCGTGATAGGG	0.356388	TCCATCCACGGCGATATTCG	AAATGAGCGCAACAACGTGG	0.357573	TCCATCCACGGCGATATTCG	AACGTGGCAGCTCATTTTGC	0.361817	AGTTGTAGTGGGCTTCAGGC	AAGATGAGGTTGACCGTGGG	0.363561	TCCATCCACGGCGATATTCG	AAGATGAGGTTGACCGTGGG
NCU00578T0	3	5	NCU00578T0_input.txt	NCU00578T0_output.txt	0.140655	CGCTGTTGAAACCACCATGG	CAGGGTGGATCTCGTCTTCG	0.370534	CGCTGTTGAAACCACCATGG	TATGTTTCAGGCCAGGGTGG	0.62716	ATCAAAAATGGCCACCGACG	CAGGGTGGATCTCGTCTTCG	0.717304	CGCTGTTGAAACCACCATGG	ACGGTGGAGTCGTAGTACCC	0.768946	CGCTGTTGAAACCACCATGG	GACGGTGGAGTCGTAGTACC
NCU00579T1	3	5	NCU00579T1_input.txt	NCU00579T1_output.txt	0.207888	ACGAGAACGGCATAAGGACC	GCTAGATCCAAGAGGTCGGC	0.208301	ACGAGAACGGCATAAGGACC	CAGCGGCTAGATCCAAGAGG	0.349918	ACGAGAACGGCATAAGGACC	TGGGCTCGTTGAAGGATACG	0.425813	ATGGATGCGGACAACAGACC	GCTAGATCCAAGAGGTCGGC	0.426226	ATGGATGCGGACAACAGACC	CAGCGGCTAGATCCAAGAGG
NCU00579T0	3	5	NCU00579T0_input.txt	NCU00579T0_output.txt	0.207888	ACGAGAACGGCATAAGGACC	GCTAGATCCAAGAGGTCGGC	0.208301	ACGAGAACGGCATAAGGACC	CAGCGGCTAGATCCAAGAGG	0.349918	ACGAGAACGGCATAAGGACC	TGGGCTCGTTGAAGGATACG	0.425813	ATGGATGCGGACAACAGACC	GCTAGATCCAAGAGGTCGGC	0.426226	ATGGATGCGGACAACAGACC	CAGCGGCTAGATCCAAGAGG
NCU00580T0	2	5	NCU00580T0_input.txt	NCU00580T0_output.txt	1.17838	TCAGCCGTGGTGGAATTCC	TATGGCTCAGTGGTTCTCGC	1.48169	GTCAGCCGTGGTGGAATTCC	TATGGCTCAGTGGTTCTCGC	2.08147	TCAGCCGTGGTGGAATTCC	ATGGCTCAGTGGTTCTCGC	2.20509	TCAGCCGTGGTGGAATTCC	CCTATGGCTCAGTGGTTCTCG	2.38478	GTCAGCCGTGGTGGAATTCC	ATGGCTCAGTGGTTCTCGC
NCU00581T0	2	5	NCU00581T0_input.txt	NCU00581T0_output.txt	0.215039	AACGGGACAAGACAAGTGGG	ATGTCAACCTTCTGGAGCCG	0.216416	ATGATTTCGGGAGGAACGGG	ATGTCAACCTTCTGGAGCCG	0.216633	AACGGGACAAGACAAGTGGG	AACCTTCTGGAGCCGTTACG	0.218011	ATGATTTCGGGAGGAACGGG	AACCTTCTGGAGCCGTTACG	0.281456	GCACAATCATGCAAGTCCGG	GGGCCGTATGAAACATTGGC
NCU00582T0	2	5	NCU00582T0_input.txt	NCU00582T0_output.txt	0.642334	TGGATGACAAGCCACGAAGG	TCTTCCTTGCCTTCTCACGC	1.35436	TGGATGACAAGCCACGAAGG	TGAAGACATCGGGGAGATCG	1.41882	GCCAAGTTGGAGCTGTATGG	TCTTCCTTGCCTTCTCACGC	1.45635	TGGATGACAAGCCACGAAGG	GTAGGTGGTGAAGACATCGGG	1.45635	TGGATGACAAGCCACGAAGG	GGTAGGTGGTGAAGACATCGG
NCU00583T0	4	5	NCU00583T0_input.txt	NCU00583T0_output.txt	0.078507	CGTCTCATCCGATCAGAGCC	AAGGAAGGAAGGAAGCTGGC	0.136914	GTGAGTCTCTCGCTCCTTCG	AAGGAAGGAAGGAAGCTGGC	0.27724	GTGAGTCTCTCGCTCCTTCG	GAAACATGTGCGAAGGAGCG	0.355322	CCAAGGGAAGGAAGGACTGC	TCCAGTAGTAGTCCAGGGGC	0.358616	CATCCGATCAGAGCCTCAGC	AAGGAAGGAAGGAAGCTGGC
NCU00584T0	1	5	NCU00584T0_input.txt	NCU00584T0_output.txt	0.562275	AGATCTTCCTGGATGCGTCG	AGTCCGCTAACCGTCAATCC	0.618942	CAAACCAAGGAGCGATGACG	AGTCCGCTAACCGTCAATCC	0.705715	TGATGCGAAGACGGGTAAGG	GATCAGCCAGTCCGCTAACC	0.712304	ATTGACGGTTAGCGGACTGG	AGAAACCGGAGAAGCAGTGC	0.712304	ATTGACGGTTAGCGGACTGG	AGCACGCTTCTGGAGAAACC
NCU00585T0	3	5	NCU00585T0_input.txt	NCU00585T0_output.txt	1.10319	GGCTTCTGGTGGGTAAGACC	TCGAGACTGAACACATTCCCG	1.31976	TGTTGAGAATGGGGTAGGCG	TCGAGACTGAACACATTCCCG	1.38554	GGCTTCTGGTGGGTAAGACC	CGAGACTGAACACATTCCCG	1.44964	TGTTGAGAATGGGGTAGGCG	GAAAAGCTGATGACACGTGGG	1.49036	TGTTGAGAATGGGGTAGGCG	AAAAGCTGATGACACGTGGG
NCU00586T0	5	5	NCU00586T0_input.txt	NCU00586T0_output.txt	0.862021	AGGAGGATGAGGGAGATGGC	GCTTTGGGCGTTCAATGTCC	0.916337	GTATGTCTGTCGAAGGGGCG	GCTTTGGGCGTTCAATGTCC	1.05479	TGTCCATTGTGAGACGTCGC	GCTTTGGGCGTTCAATGTCC	1.13329	GCCGGAGAGGATGACAAACC	GCTTTGGGCGTTCAATGTCC	1.13665	AGGAGGATGAGGGAGATGGC	GGCGTTCAATGTCCTATGCC
NCU00586T1	4	5	NCU00586T1_input.txt	NCU00586T1_output.txt	0.862021	AGGAGGATGAGGGAGATGGC	GCTTTGGGCGTTCAATGTCC	0.916337	GTATGTCTGTCGAAGGGGCG	GCTTTGGGCGTTCAATGTCC	1.05479	TGTCCATTGTGAGACGTCGC	GCTTTGGGCGTTCAATGTCC	1.13329	GCCGGAGAGGATGACAAACC	GCTTTGGGCGTTCAATGTCC	1.13665	AGGAGGATGAGGGAGATGGC	GGCGTTCAATGTCCTATGCC
NCU00586T2	4	5	NCU00586T2_input.txt	NCU00586T2_output.txt	0.862021	AGGAGGATGAGGGAGATGGC	GCTTTGGGCGTTCAATGTCC	0.916337	GTATGTCTGTCGAAGGGGCG	GCTTTGGGCGTTCAATGTCC	1.05479	TGTCCATTGTGAGACGTCGC	GCTTTGGGCGTTCAATGTCC	1.13329	GCCGGAGAGGATGACAAACC	GCTTTGGGCGTTCAATGTCC	1.13665	AGGAGGATGAGGGAGATGGC	GGCGTTCAATGTCCTATGCC
NCU00587T1	3	5	NCU00587T1_input.txt	NCU00587T1_output.txt	0.477121	GTTACATGGCACCAGAACGC	GACAAAGTCCTGTGCTGTGC	1.123	GTGTGCCATGGGTCGATACC	GACAAAGTCCTGTGCTGTGC	1.14539	ATACCCATACCCGCCTGAGG	GACAAAGTCCTGTGCTGTGC	1.15682	ATACCCATACCCGCCTGAGG	TTCGGCTTCCACTTCTTCCG	1.27153	GTTACATGGCACCAGAACGC	ACAAAGTCCTGTGCTGTGCC
NCU00587T0	3	5	NCU00587T0_input.txt	NCU00587T0_output.txt	0.477121	GTTACATGGCACCAGAACGC	GACAAAGTCCTGTGCTGTGC	1.123	GTGTGCCATGGGTCGATACC	GACAAAGTCCTGTGCTGTGC	1.14539	ATACCCATACCCGCCTGAGG	GACAAAGTCCTGTGCTGTGC	1.15682	ATACCCATACCCGCCTGAGG	TTCGGCTTCCACTTCTTCCG	1.27153	GTTACATGGCACCAGAACGC	ACAAAGTCCTGTGCTGTGCC
NCU00589T0	3	5	NCU00589T0_input.txt	NCU00589T0_output.txt	1.65153	CCGAGACCATGTACGAGACG	TCAGTGTCTAAACCTCCTGGC	1.84639	CCGAGACCATGTACGAGACG	AGCAATGGGTTAAAAGGCTCG	1.90069	TGACGCCCAGTTCAATCAGC	TTAACGAAGCGGACAACGGG	1.99779	GTTGCCAAATACGCCCATGG	AGCAATGGGTTAAAAGGCTCG	2.00195	CCGAGACCATGTACGAGACG	ACCTCCTGGCTAGATGTATGC
NCU00590T0	2	5	NCU00590T0_input.txt	NCU00590T0_output.txt	0.287543	TTGTCATGACCACCAACCCC	GAGAAGAGGAGCGGTGTTCC	0.433027	ACACCTACCTCCCCTCTTCG	GAGAAGAGGAGCGGTGTTCC	0.570769	TTGTCATGACCACCAACCCC	GAGGTTGAAGAGAAGGGCCG	0.62022	GAACCCGAACGTTTCTCTGC	GAGAAGAGGAGCGGTGTTCC	0.716253	ACACCTACCTCCCCTCTTCG	GAGGTTGAAGAGAAGGGCCG
NCU00591T1	4	5	NCU00591T1_input.txt	NCU00591T1_output.txt	0.127307	CAGCTTCTTGATTACGCCGC	GAAGAGACTGAGGAGAGCGC	0.279614	TCTTGATTACGCCGCTCTGG	GAAGAGACTGAGGAGAGCGC	0.403655	CAGCTTCTTGATTACGCCGC	CGAAGAGACTGAGGAGAGCG	0.414005	CAGCTTCTTGATTACGCCGC	TGAGGAGAGCGCTTAGATGC	0.479113	GCCAGCTTCTTGATTACGCC	GAAGAGACTGAGGAGAGCGC
NCU00591T0	3	5	NCU00591T0_input.txt	NCU00591T0_output.txt	0.127307	CAGCTTCTTGATTACGCCGC	GAAGAGACTGAGGAGAGCGC	0.279614	TCTTGATTACGCCGCTCTGG	GAAGAGACTGAGGAGAGCGC	0.403655	CAGCTTCTTGATTACGCCGC	CGAAGAGACTGAGGAGAGCG	0.414005	CAGCTTCTTGATTACGCCGC	TGAGGAGAGCGCTTAGATGC	0.479113	GCCAGCTTCTTGATTACGCC	GAAGAGACTGAGGAGAGCGC
NCU00592T0	1	5	NCU00592T0_input.txt	NCU00592T0_output.txt	0.411504	ACCGATCTGGACAAAGCTCG	CTTCTTATTCTGCTGGCGCG	0.422639	GGACCACAAAAATGCGGAGG	TCTCATCCGCCTCTCTCTCC	0.488284	ACCGATCTGGACAAAGCTCG	CTGCAATCTTCATGTCCGCC	0.491015	GCAAAGGAAGATGAGCAGCC	AGCTTTGTCCAGATCGGTGG	0.493453	GCTGAATAAAGGTGGCAGGC	AGCTTTGTCCAGATCGGTGG
NCU00593T0	2	5	NCU00593T0_input.txt	NCU00593T0_output.txt	1.36388	TAAGGCTGAAGCTCGAGTGG	GGCTAGTTCTACACTGGGGG	1.36388	TCTGGTAAGGCTGAAGCTCG	GGCTAGTTCTACACTGGGGG	1.50247	TAAGGCTGAAGCTCGAGTGG	AAGAGTCGAGGTGTCTTGGG	1.50247	TCTGGTAAGGCTGAAGCTCG	AAGAGTCGAGGTGTCTTGGG	1.7399	TAAGGCTGAAGCTCGAGTGG	GTGGCTAGTTCTACACTGGGG
NCU00594T0	3	5	NCU00594T0_input.txt	NCU00594T0_output.txt	0.415808	TCAAACAAAGGCGGCAAACC	CACAAGCCAGAAGAAGCACG	0.778497	TCTTTTCTGTCGATGGCGGG	CGTGACAACCTCTCTGGACG	0.785346	TCTTTTCTGTCGATGGCGGG	TGGATTGGCCTTCATCCACG	0.83513	GGTGCTGCTCAAACAAAGGC	CACAAGCCAGAAGAAGCACG	0.846585	TCAAACAAAGGCGGCAAACC	TAGCGCAGACACTCACAAGC
NCU00595T0	6	5	NCU00595T0_input.txt	NCU00595T0_output.txt	0.485199	CTGTCATGCTCACCACATGC	ACAGAGAGCAGCAGTTCACC	0.492467	CACTCCTCTGATGGTCGTCC	ACAGAGAGCAGCAGTTCACC	0.823607	CTGTCATGCTCACCACATGC	GATTCGCAACAGAGAGCAGC	0.830875	CACTCCTCTGATGGTCGTCC	GATTCGCAACAGAGAGCAGC	0.845897	ATTTGCCCACTCTTTAGCGC	ACAGAGAGCAGCAGTTCACC
NCU00596T0	2	5	NCU00596T0_input.txt	NCU00596T0_output.txt	0.642157	ATTCCTGCGTCAGTGTCACC	GTCTTCACCTCCCCGAAACC	0.717581	ATTCCTGCGTCAGTGTCACC	AAGTTGTCTTCACCTCCCCG	0.781933	ATTCCTGCGTCAGTGTCACC	TATGGTCAACGTGATGCCGG	0.787942	TGGTTTTGTCGACCTTGGGG	GTCTTCACCTCCCCGAAACC	0.863366	TGGTTTTGTCGACCTTGGGG	AAGTTGTCTTCACCTCCCCG
NCU00597T0	3	5	NCU00597T0_input.txt	NCU00597T0_output.txt	0.216722	TTGACACTGGAGGCTCAACC	GGACAGGTTCTGGTGATCCG	0.346083	TTGACACTGGAGGCTCAACC	GCCTTGCGAACTGTGTAACC	0.430256	TTGACACTGGAGGCTCAACC	ACTCTGGGTGAACACATCGG	0.497234	TTGACACTGGAGGCTCAACC	AACACATCGGAGAGTGTCGC	0.563185	TTGACACTGGAGGCTCAACC	TTCTGGTGATCCGTACTCGC
NCU00598T1	3	5	NCU00598T1_input.txt	NCU00598T1_output.txt	0.129022	GCTGTCGACGTCAATCTTGC	GGCTTCTTTTGCCCCTTTGG	0.142334	AATGAGGAAGGTCGGCATGG	GGCTTCTTTTGCCCCTTTGG	0.18964	GCTGTCGACGTCAATCTTGC	CGCTCACGCATTCTTTCTGG	0.206548	GCAAAATGAGGAAGGTCGGC	GGCTTCTTTTGCCCCTTTGG	0.272884	GCTGTCGACGTCAATCTTGC	GCTCACGCATTCTTTCTGGC
NCU00598T0	2	5	NCU00598T0_input.txt	NCU00598T0_output.txt	0.063296	AATCGCGCGATGATGTTTGG	GGCTTCTTTTGCCCCTTTGG	0.123913	AATCGCGCGATGATGTTTGG	CGCTCACGCATTCTTTCTGG	0.136164	AATCGCGCGATGATGTTTGG	TAGCATGCTGGAGTTCACGG	0.144121	ACAGTCCGCAACTACGATGG	GGCTTCTTTTGCCCCTTTGG	0.146847	GTGATAGAAGCAATCGCGCG	GGCTTCTTTTGCCCCTTTGG
NCU00599T0	1	5	NCU00599T0_input.txt	NCU00599T0_output.txt	0.215116	TGAATCGCCGGGACTTAAGG	AACGTGTGGTCCGTGTATCC	0.355675	TGAATCGCCGGGACTTAAGG	TTCGTGTAAATAGGGGGCCG	0.427792	GGTTTTGAAATCTGCCCGCC	AACGTGTGGTCCGTGTATCC	0.56835	GGTTTTGAAATCTGCCCGCC	TTCGTGTAAATAGGGGGCCG	0.636384	ATCTTCGTCGCAGAGAAGGG	TTCGTGTAAATAGGGGGCCG
NCU00600T0	5	5	NCU00600T0_input.txt	NCU00600T0_output.txt	1.36118	AGTACACCGCAAGTCAGACG	CGGAAGTCGAGCTTTCAATCG	1.59348	AGTACACCGCAAGTCAGACG	TTTTGTCGCGGAAGTCGAGC	1.71076	AGTACACCGCAAGTCAGACG	TCGAGTAACTGAGCATCTCCG	1.83533	GTTTTCGAGCGAGTCCTTGC	TCGAGTAACTGAGCATCTCCG	1.94292	GTCAAATTCTTCCTGGCCGG	TCCCTGTATCATGGTCTGCC
NCU00602T0	1	5	NCU00602T0_input.txt	NCU00602T0_output.txt	0.270677	CTCGGGTTTCTGATCGAGGG	ACACGACATGACTACGACCG	0.351181	CTCGGGTTTCTGATCGAGGG	GACATGACTACGACCGACCG	0.351181	CTCGGGTTTCTGATCGAGGG	CGACATGACTACGACCGACC	0.647002	TCTTTGCCACCTCTGCTTGG	CTACGGAACTTGGTCGGTCC	0.794403	AGGATGCCATCTTTGCCACC	CTACGGAACTTGGTCGGTCC
NCU00603T0	2	5	NCU00603T0_input.txt	NCU00603T0_output.txt	0.284511	TATACGCGGCCTTTTCTCCC	AAGCCAAGCACAACAACTGC	0.284532	TATACGCGGCCTTTTCTCCC	GACAGACAGACGGAGATGGC	0.287575	GCCCATGCTTTCTTCCTTGC	AAGCCAAGCACAACAACTGC	0.287596	GCCCATGCTTTCTTCCTTGC	GACAGACAGACGGAGATGGC	0.287599	GCCCATGCTTTCTTCCTTGC	GGGTCGCTTCCTACGTTACC
NCU00604T0	2	5	NCU00604T0_input.txt	NCU00604T0_output.txt	0.056494	CTTGCACGATGAAGGATGCG	CAACCAGACAACAAGCCACG	0.277677	GCTTGCACGATGAAGGATGC	CAACCAGACAACAAGCCACG	0.40091	CTTGCACGATGAAGGATGCG	CGTAGCGGAATCCAACTTGC	0.540145	CTTGCACGATGAAGGATGCG	CAGACAACAAGCCACGTAGC	0.622093	GCTTGCACGATGAAGGATGC	CGTAGCGGAATCCAACTTGC
NCU00605T0	3	5	NCU00605T0_input.txt	NCU00605T0_output.txt	0.212929	GACTGAGAAGATGGGCGAGG	TCGTACATCTTGTCACGGCC	0.357817	CTCGACTGAGAAGATGGGCG	TCGTACATCTTGTCACGGCC	0.500122	TTCAAGAAGGGCGATGTCGG	TCGTACATCTTGTCACGGCC	0.500785	GGAGGAGTTCAAGAAGGGCG	TCGTACATCTTGTCACGGCC	0.641425	TTCAAGAAGGGCGATGTCGG	TTCACTGGCCTGAACGAAGG
NCU00606T0	2	5	NCU00606T0_input.txt	NCU00606T0_output.txt	0.292622	AAGATACGGTTCAGGTGGCC	CTTTGAACCGGGCAAGAACG	0.642695	AGAACAGTCTTGCCCTGAGC	GTCTCTGGAGGTTGTTGGGC	0.644257	AAGATACGGTTCAGGTGGCC	AACCGGGCAAGAACGATACC	0.800912	AGAACAGTCTTGCCCTGAGC	TGTCTCTGGAGGTTGTTGGG	1.014	AAGATACGGTTCAGGTGGCC	CCCCTCTAGAGTCCATTGCC
NCU00607T0	2	5	NCU00607T0_input.txt	NCU00607T0_output.txt	0.565848	AAGAACCCTAACACCCACGC	GTTGGCCTCCAAGAACTTGC	0.570757	AAGAACCCTAACACCCACGC	AACCCAACTTCGTCCTACGC	0.787968	AAGAACCCTAACACCCACGC	CATCCATCCCCCGCTTTACC	0.911085	AAGAACCCTAACACCCACGC	CACTCGACTCCCATCTCTCG	0.919131	AAGAACCCTAACACCCACGC	GGAATGCAATACGGGCTTCC
NCU00608T0	2	5	NCU00608T0_input.txt	NCU00608T0_output.txt	1.55543	ATAGACCGAGATGCCAGACG	ACGGAAGCGAAGTGTTGAGG	1.55649	ATAGACCGAGATGCCAGACG	GAGATTCGGGAAGGCATCGG	1.62882	ATAGACCGAGATGCCAGACG	GGTCACCATGTTGGGAGACG	1.70189	TAGACCGAGATGCCAGACGG	ACGGAAGCGAAGTGTTGAGG	1.70294	TAGACCGAGATGCCAGACGG	GAGATTCGGGAAGGCATCGG
NCU00609T0	3	5	NCU00609T0_input.txt	NCU00609T0_output.txt	0.214457	TCGTTCTCCCCATCACAAGC	TCGAGGCTAGGAAATGTGCC	0.215409	TCGTTCTCCCCATCACAAGC	TGAAGGCCGCTGGATTATGG	0.293428	TCGTTCTCCCCATCACAAGC	AGGCTAGGAAATGTGCCTGG	0.423227	TCGTTCTCCCCATCACAAGC	GCTGGATTATGGTGCCAAGC	0.4322	TCACAAGCTTCTCTCCTGGC	AAGTTGTAGAGCGTCGAGGC
NCU00611T0	3	5	NCU00611T0_input.txt	NCU00611T0_output.txt	0.487131	GTCTCAGGACAAGCTGGAGG	CAGTCATGGTTTGGTCACGC	0.488756	TGGCAAGTCTCAGGACAAGC	CAGTCATGGTTTGGTCACGC	0.687279	CATGGCGTCATGTTCAGTGG	CAGTCATGGTTTGGTCACGC	0.788828	GTCTCAGGACAAGCTGGAGG	TTGTAGATCTGGTTCCGCCC	1.02456	ATCTCGCATTCGTCCAGACC	ACGCGACTCATTATTGACGC
NCU00614T0	2	5	NCU00614T0_input.txt	NCU00614T0_output.txt	0.797621	GCTTGGTGTTCGCTTATGGC	TTCAGTGGGAGCCATACACC	0.859123	GCTTGGTGTTCGCTTATGGC	GTGGGAGCCATACACCAACC	0.923162	GGTGTTCGCTTATGGCATCG	TTCAGTGGGAGCCATACACC	0.984665	GGTGTTCGCTTATGGCATCG	GTGGGAGCCATACACCAACC	1.06991	CGGCAGTTGTGGAGAGTACC	GTGGGAGCCATACACCAACC
NCU00616T0	3	5	NCU00616T0_input.txt	NCU00616T0_output.txt	0.278127	CTCGTTACTCCTCGCAGACC	ACAGCACTGACTTGGTCACC	0.278165	CTCGTTACTCCTCGCAGACC	ATAACCACGGACTGCGATGG	0.287698	CTGTCGGTAGTTGAGGCTGG	ATAACCACGGACTGCGATGG	0.349607	TTCAGCTCGTTACTCCTCGC	ACAGCACTGACTTGGTCACC	0.349645	TTCAGCTCGTTACTCCTCGC	ATAACCACGGACTGCGATGG
NCU00616T1	2	5	NCU00616T1_input.txt	NCU00616T1_output.txt	0.278127	CTCGTTACTCCTCGCAGACC	ACAGCACTGACTTGGTCACC	0.278165	CTCGTTACTCCTCGCAGACC	ATAACCACGGACTGCGATGG	0.287698	CTGTCGGTAGTTGAGGCTGG	ATAACCACGGACTGCGATGG	0.349607	TTCAGCTCGTTACTCCTCGC	ACAGCACTGACTTGGTCACC	0.349645	TTCAGCTCGTTACTCCTCGC	ATAACCACGGACTGCGATGG
NCU00616T2	2	5	NCU00616T2_input.txt	NCU00616T2_output.txt	0.278127	CTCGTTACTCCTCGCAGACC	ACAGCACTGACTTGGTCACC	0.278165	CTCGTTACTCCTCGCAGACC	ATAACCACGGACTGCGATGG	0.287698	CTGTCGGTAGTTGAGGCTGG	ATAACCACGGACTGCGATGG	0.349607	TTCAGCTCGTTACTCCTCGC	ACAGCACTGACTTGGTCACC	0.349645	TTCAGCTCGTTACTCCTCGC	ATAACCACGGACTGCGATGG
NCU00617T0	2	5	NCU00617T0_input.txt	NCU00617T0_output.txt	0.218672	CTATCGACGACCCTAACGCC	TCTGCTGGCGGTAAATCTCC	0.218672	CCTATCGACGACCCTAACGC	TCTGCTGGCGGTAAATCTCC	0.219654	CTATCGACGACCCTAACGCC	CTCCTTCATCCTCTGCTGGC	0.219654	CTATCGACGACCCTAACGCC	GCTCCTTCATCCTCTGCTGG	0.219654	CCTATCGACGACCCTAACGC	CTCCTTCATCCTCTGCTGGC
NCU00618T0	3	5	NCU00618T0_input.txt	NCU00618T0_output.txt	0.204659	ATATCGCCAGGGATCGATGC	CGCACCGCAATGTTATCTGG	0.4253	ATATCGCCAGGGATCGATGC	GCACCGCAATGTTATCTGGC	0.481369	GGCATACCTTGAGCTTGTGC	CGCACCGCAATGTTATCTGG	0.626541	AGTATCATGTCGCGGCTAGG	CGCACCGCAATGTTATCTGG	0.70201	GGCATACCTTGAGCTTGTGC	GCACCGCAATGTTATCTGGC
NCU00619T0	1	5	NCU00619T0_input.txt	NCU00619T0_output.txt	0.139784	ATCTTGCCGGTCTTGTAGCC	TCAAGACGACACAGACCAGC	0.421521	ACTTGATCGGATAGTGGGCG	TCAAGACGACACAGACCAGC	0.498194	ACTTGATCGGATAGTGGGCG	TTCCGAACAGCGTCAGATCC	0.64764	ATCTTGCCGGTCTTGTAGCC	TCCGCTAAATGGTCCAGTCC	0.650666	AGGACTGGACCATTTAGCGG	TTCCGAACAGCGTCAGATCC
NCU00620T0	2	5	NCU00620T0_input.txt	NCU00620T0_output.txt	0.140525	TTCGAGGACCAAGACGATGC	GGTAGTAGCCACGGGAATCG	0.283877	TTCGAGGACCAAGACGATGC	GTCTTGGTAGTAGCCACGGG	0.287949	TTCGAGGACCAAGACGATGC	CGTCTTGGTAGTAGCCACGG	0.287949	TTCGAGGACCAAGACGATGC	CCGTCTTGGTAGTAGCCACG	0.419969	TTCGAGGACCAAGACGATGC	ATCATTCGAGAGGTACGGCG
NCU00621T0	3	5	NCU00621T0_input.txt	NCU00621T0_output.txt	0.2012	CAAGGACGTACTCAGGACGG	CGTTCCCACAAGCAAACAGG	0.2012	CCAAGGACGTACTCAGGACG	CGTTCCCACAAGCAAACAGG	0.212009	TATTCGTATGGACCAGCCGC	TAGCAGAAATAGGCGTGCCC	0.212049	TATTCGTATGGACCAGCCGC	GAAAGCTGGAGTAGGGCTCG	0.212186	TATTCGTATGGACCAGCCGC	GGAGAAAGCTGGAGTAGGGC
NCU00622T0	4	5	NCU00622T0_input.txt	NCU00622T0_output.txt	2.33286	GTATGGCCATACCTACCCGC	TCGATAATCTGACGTGGATGGG	2.57719	GTATGGCCATACCTACCCGC	ACTATGCCATGAACGAAGACG	2.64715	GTATGGCCATACCTACCCGC	CGATAATCTGACGTGGATGGGG	2.71387	GTATGGCCATACCTACCCGC	CGATAATCTGACGTGGATGGG	2.78087	GTATGGCCATACCTACCCGC	AGACGTCTTGATGTTTGATGGC
NCU00623T0	3	5	NCU00623T0_input.txt	NCU00623T0_output.txt	0.147998	TCTGGTGATTGACTGGGTGC	CTTTGTTGAGACGCGGTTCG	0.41711	TCTGGTGATTGACTGGGTGC	TGTTGCCTTTGTTGAGACGC	0.495448	TCTGGTGATTGACTGGGTGC	GAGAGCCTTTTCGTCGGAGG	0.497379	GTGTGATCTCTACGCCTCCC	CTTTGTTGAGACGCGGTTCG	0.497379	GGTGTGATCTCTACGCCTCC	CTTTGTTGAGACGCGGTTCG
NCU00624T0	3	5	NCU00624T0_input.txt	NCU00624T0_output.txt	0.144148	ATCGGCTGGACTGTCTTTGG	ATCTCTTTGCCCGACCTTCG	0.215134	ATCGGCTGGACTGTCTTTGG	GAGGAACTGTAGCCTCTGCG	0.287267	GATTGTGAATGGCGGCAAGG	ATCTCTTTGCCCGACCTTCG	0.352699	ATCGGCTGGACTGTCTTTGG	GGCGTTGTTGTTGTTCTCGG	0.352699	ATCGGCTGGACTGTCTTTGG	GGGCGTTGTTGTTGTTCTCG
NCU00627T0	5	5	NCU00627T0_input.txt	NCU00627T0_output.txt	0.415322	GATGTCGATCTCGGTCTCGG	GTCATCCAGAACCTCGGACG	0.483923	GATGTCGATCTCGGTCTCGG	ACGAGCAGTCATCCAGAACC	0.556958	GATGTCGATCTCGGTCTCGG	AGGCAGCTCAGGTTTGTACG	0.621833	GTCGATTTCGGTGTCCTTGC	GTCATCCAGAACCTCGGACG	0.690435	GTCGATTTCGGTGTCCTTGC	ACGAGCAGTCATCCAGAACC
NCU00628T0	1	5	NCU00628T0_input.txt	NCU00628T0_output.txt	0.273463	CGGTTGGTTTGCAAGACTGG	TAGCGACAAGTCCTTGACCG	0.281152	CGGTTGGTTTGCAAGACTGG	AAGTCCTTGACCGATCCAGC	0.63185	GGTTTGCAAGACTGGTTGGG	TAGCGACAAGTCCTTGACCG	0.639538	GGTTTGCAAGACTGGTTGGG	AAGTCCTTGACCGATCCAGC	0.778242	ATCGGTCAAGGACTTGTCGC	CAAGTAGGCCGGCTAGTACC
NCU00629T0	3	5	NCU00629T0_input.txt	NCU00629T0_output.txt	0.216612	ATGAGGACGATGGTCTTGCG	CTGCTCCTGCTCCATATCCG	0.288822	ATGAGGACGATGGTCTTGCG	TACCATAAGGCGGAATGGGC	0.356041	CTCAGCGATGAGGACGATGG	CTGCTCCTGCTCCATATCCG	0.360982	GGGTAGTGATGCGGGTATCG	TTCGGGGCTGTTGAGATTGG	0.428252	CTCAGCGATGAGGACGATGG	TACCATAAGGCGGAATGGGC
NCU00630T0	4	5	NCU00630T0_input.txt	NCU00630T0_output.txt	0.13924	TTCACCGTCTTCACACCTCG	GAATGAAGACGAGGGGGTGG	0.276663	GACGTTCCAGGAAGCAATGC	GAATGAAGACGAGGGGGTGG	0.344628	TTCACCGTCTTCACACCTCG	GCTGATGCCGATGGATTTGG	0.369645	TACTACCTGGAGCTGGGAGG	GAATGAAGACGAGGGGGTGG	0.429307	ACCATGACGTTCCAGGAAGC	GAATGAAGACGAGGGGGTGG
NCU00631T0	2	5	NCU00631T0_input.txt	NCU00631T0_output.txt	0.344665	GACAACGGCTTCGACTTTGG	CTTGTGTTGTGCGGTATGCC	0.488038	CGACTTTGGCCCATTGATCG	CTTGTGTTGTGCGGTATGCC	0.501708	TAACGGCATTGACCCCTTCG	CTTGTGTTGTGCGGTATGCC	0.558321	CTTCAATGCCAGCACCTTCG	CGAGGTTGGAGTCAAGGTCG	0.613541	CTTCAATGCCAGCACCTTCG	ATGTTGAAGTAGCTTGCGCG
NCU00632T0	2	5	NCU00632T0_input.txt	NCU00632T0_output.txt	0.500007	CAAGGAGTCGTGTACCACCC	TTGTCCCGTTATTAGGCGCC	0.933068	TAGCCGGCTCGAAGTTTTCC	GAGGTGGTAAGAGGGGAAGC	1.03969	CAAGGAGTCGTGTACCACCC	GTCATTATGGAGCCCTACCGG	1.13203	GCAAGGAGTCGTGTACCACC	TTGTCCCGTTATTAGGCGCC	1.1821	CAAGGAGTCGTGTACCACCC	TGTCCCGTTATTAGGCGCC
NCU00633T0	1	5	NCU00633T0_input.txt	NCU00633T0_output.txt	0.130204	GATGAGGAGACAGCGATGGG	CCGTATTCTTGTGCTTGCCG	0.130204	GGATGAGGAGACAGCGATGG	CCGTATTCTTGTGCTTGCCG	0.212391	GATGAGGAGACAGCGATGGG	GTATTCTTGTGCTTGCCGCC	0.212391	GGATGAGGAGACAGCGATGG	GTATTCTTGTGCTTGCCGCC	0.280413	GATGAGGAGACAGCGATGGG	TAACTACCCGGTCAAAGCGG
NCU00634T0	3	5	NCU00634T0_input.txt	NCU00634T0_output.txt	0.921997	AACCGATCTGGATATCCGCC	GAGTTACGCCCGGTAGATCC	0.976617	TCCGCCATTTTTCTTGTCGG	TCGGCATCGTGAGTAGTTCG	1.19177	TCCGCCATTTTTCTTGTCGG	GAGTTACGCCCGGTAGATCC	1.3118	CTCGGTTCAAACATACGCGC	GCAGAAATCTCCAACATCGGC	1.3118	GCTCGGTTCAAACATACGCG	GCAGAAATCTCCAACATCGGC
NCU00635T0	4	5	NCU00635T0_input.txt	NCU00635T0_output.txt	1.19991	CGGGCAAGCTCACATGTAGG	CCCTACCTTCTTGACAGCCG	1.41214	CGGGCAAGCTCACATGTAGG	TACCTTCTTGACAGCCGTGG	1.60575	GGTTAGTCTTTGAACCGGCG	CCACGGGAAATTGGAAGAGC	1.61389	CTTAGCCTCACCGAAGACGC	CCACGGGAAATTGGAAGAGC	1.62067	TCTTAGCCTCACCGAAGACG	CCACGGGAAATTGGAAGAGC
NCU00636T0	4	5	NCU00636T0_input.txt	NCU00636T0_output.txt	0.49113	GGAGGTCTTCTCGTCGATGG	CACTCGCAGTCTACCCTTGG	0.499877	CTTGTAGCCAGGAACGGACC	CACTCGCAGTCTACCCTTGG	0.564836	TCTTCTCGTCGATGGAAGGC	CACTCGCAGTCTACCCTTGG	0.565609	GCTTGGAGGTCTTCTCGTCG	CACTCGCAGTCTACCCTTGG	0.699995	GGAGGTCTTCTCGTCGATGG	ACAACACTCGCAGTCTACCC
NCU00636T1	5	5	NCU00636T1_input.txt	NCU00636T1_output.txt	0.144625	ATGGAAGCGTTGACTGAGGG	CACTCGCAGTCTACCCTTGG	0.353489	ATGGAAGCGTTGACTGAGGG	ACAACACTCGCAGTCTACCC	0.772335	ATGGAAGCGTTGACTGAGGG	GTGAGTTCACATCGACCCGG	0.780781	ATGGAAGCGTTGACTGAGGG	GACCCGGGTCTGAATGAAGC	0.93573	ATGGAAGCGTTGACTGAGGG	ACCATGCCATTGCTTCTTGG
NCU00638T0	1	5	NCU00638T0_input.txt	NCU00638T0_output.txt	0.145743	TGCATCGATCAAGGGGTAGC	TTCCAGGTTCCCATTTCCGG	0.146619	TTATTGGGAACGGGGTTGGG	TGCTACCCCTTGATCGATGC	0.147614	TTATTGGGAACGGGGTTGGG	TGCTTGCTACCCCTTGATCG	0.147886	GCATTGGCGTTGGGTTTAGG	TTCCAGGTTCCCATTTCCGG	0.217103	TCGATCAAGGGGTAGCAAGC	TTCCAGGTTCCCATTTCCGG
NCU00640T0	2	5	NCU00640T0_input.txt	NCU00640T0_output.txt	0.356878	ACTCAGTCCTGTTTCCACGC	GTTCTCCCTCCCATTGCTCC	0.848188	GGGCGCAACTCTCACTAAGG	GTTCTCCCTCCCATTGCTCC	0.849052	GGGCGCAACTCTCACTAAGG	TTTGGTTCCTGAGTCACCCG	1.05801	CTCAGTCCTGTTTCCACGCC	GTTCTCCCTCCCATTGCTCC	1.06733	TCCACGCCAATTTGGAGAGC	GTTCTCCCTCCCATTGCTCC
NCU00641T0	2	5	NCU00641T0_input.txt	NCU00641T0_output.txt	0.201032	GCTACGAGAAGTACGACCGG	AGTTGTCGAGATCCTTCGCC	0.280602	CGGCTCCTTCATCCTTACCC	AGTTGTCGAGATCCTTCGCC	0.280602	CCGGCTCCTTCATCCTTACC	AGTTGTCGAGATCCTTCGCC	0.352753	CTTCATCCTTACCCCTGCCG	AGTTGTCGAGATCCTTCGCC	0.357439	CCTTCATCCTTACCCCTGCC	AGTTGTCGAGATCCTTCGCC
NCU00642T0	7	5	NCU00642T0_input.txt	NCU00642T0_output.txt	0.343205	ACAGTGGAAGACGAACTCCG	GTTGTGGTGTTGAAGTCGGC	0.715175	AAGTGGACATCAACAGGCCC	GGTGCCCAGTAGTGGTATGC	0.975322	ACAGTGGAAGACGAACTCCG	GGTTGTGGTGTTGAAGTCGG	0.998036	TGGTGGTGAAGGAGAAACGC	GGTGCCCAGTAGTGGTATGC	1.00642	AAGTGGACATCAACAGGCCC	TGGAAGCCGATCTGATGAGG
NCU00643T0	2	5	NCU00643T0_input.txt	NCU00643T0_output.txt	0.28404	CTGCCTAGACCTTTAGCCGG	AAAAGGGTTCACGGGTCTGG	0.427662	AATGTCGCGATGGAGTCTCG	AAAAGGGTTCACGGGTCTGG	0.499801	CTGCCTAGACCTTTAGCCGG	TGCCATCAAGGTGCAGATCC	0.500299	TTAAGTTCCTGACTGCCCGC	AAAAGGGTTCACGGGTCTGG	0.505633	CTGCCTAGACCTTTAGCCGG	AGAGGAAAAGGGTTCACGGG
NCU00644T0	3	5	NCU00644T0_input.txt	NCU00644T0_output.txt	2.31635	AGATGACGAAGGGGGTCTGG	CGGAGAGGTCACAAAAGGAGG	2.32291	AGATGACGAAGGGGGTCTGG	AGACGGAGAGGTCACAAAAGG	2.49216	GAAGACAATGCGGCCAAGC	CGGAGAGGTCACAAAAGGAGG	2.49872	GAAGACAATGCGGCCAAGC	AGACGGAGAGGTCACAAAAGG	2.58818	AGATGACGAAGGGGGTCTGG	ACCGAACCCGATTTTTCAACC
NCU00645T0	5	5	NCU00645T0_input.txt	NCU00645T0_output.txt	0.287937	GTCGAGGTTACGGACAAGGG	TTGGATGATTCCGGATGGCC	0.349554	CCTGTGTCTCGACGGTAAGG	TTGGATGATTCCGGATGGCC	0.559016	GACCTCGGACTACTTACGGC	TTGGATGATTCCGGATGGCC	0.635304	CTGTGTCTCGACGGTAAGGC	TTGGATGATTCCGGATGGCC	0.636761	GTCGAGGTTACGGACAAGGG	GTCGTCGTATTCTGCCCAGG
NCU00646T1	8	5	NCU00646T1_input.txt	NCU00646T1_output.txt	0.13957	CTCGGTTATACCCCAGACGC	AATGACCTCCCTTAACGCCG	0.277261	CTCGGTTATACCCCAGACGC	CCAAAGTGGCTTCATGCTGG	0.423382	CTCGGTTATACCCCAGACGC	TTCATGCTGGTCTTCTCGCC	0.548429	GCTCATGAACGCGAGATTGG	CCAAAGTGGCTTCATGCTGG	0.568835	GAGGAACCTCATCAGCCACG	AATGACCTCCCTTAACGCCG
NCU00646T0	8	5	NCU00646T0_input.txt	NCU00646T0_output.txt	0.13957	CTCGGTTATACCCCAGACGC	AATGACCTCCCTTAACGCCG	0.277261	CTCGGTTATACCCCAGACGC	CCAAAGTGGCTTCATGCTGG	0.423382	CTCGGTTATACCCCAGACGC	TTCATGCTGGTCTTCTCGCC	0.548429	GCTCATGAACGCGAGATTGG	CCAAAGTGGCTTCATGCTGG	0.568835	GAGGAACCTCATCAGCCACG	AATGACCTCCCTTAACGCCG
NCU00648T0	6	5	NCU00648T0_input.txt	NCU00648T0_output.txt	0.431121	ACGGTTCTAGCCAACTCACG	GGTTAGGTTGAGGAAGGCGG	0.431121	ACGGTTCTAGCCAACTCACG	CCGGTTAGGTTGAGGAAGGC	0.500732	AACTCACGCATCTACTGGGC	GGTTAGGTTGAGGAAGGCGG	0.500732	AACTCACGCATCTACTGGGC	CCGGTTAGGTTGAGGAAGGC	0.50196	CTCACTCCTCTGCTGTGTCG	GGTTAGGTTGAGGAAGGCGG
NCU00649T0	2	5	NCU00649T0_input.txt	NCU00649T0_output.txt	0.145424	TGTCATCAAGCTGAGCTCGG	ACTCAAGACTCATGCCGTGG	0.287472	TGTCATCAAGCTGAGCTCGG	ATCTTGCCGACTCATCACCC	0.287679	TTGTCCACAAGGCTACTGGC	ACTCAAGACTCATGCCGTGG	0.429727	TTGTCCACAAGGCTACTGGC	ATCTTGCCGACTCATCACCC	0.478745	TGTCATCAAGCTGAGCTCGG	CGCTCCAATCCTTTTCGACG
NCU00650T0	2	5	NCU00650T0_input.txt	NCU00650T0_output.txt	0.281873	GCACTCAAACATCGATGCGG	AAGAAGACACCGAGCACTGG	0.351328	CAAACATCGATGCGGATGCC	AAGAAGACACCGAGCACTGG	0.425287	AAAACACCAAACATCGCCCC	AAGAAGACACCGAGCACTGG	0.502562	GCACTCAAACATCGATGCGG	TACACCATGCTACCTTGGGC	0.572017	CAAACATCGATGCGGATGCC	TACACCATGCTACCTTGGGC
NCU00651T0	4	5	NCU00651T0_input.txt	NCU00651T0_output.txt	0.781925	TTGCTGGTCGTCTATCTCGC	GCTTTTGGGCTGGAGTAGGG	0.781925	TTGCTGGTCGTCTATCTCGC	GGCTTTTGGGCTGGAGTAGG	0.936623	TTGCTGGTCGTCTATCTCGC	ACATCTGATGAGTGAGGGCC	0.998679	CTGGTCGTCTATCTCGCTGC	GCTTTTGGGCTGGAGTAGGG	0.998679	CTGGTCGTCTATCTCGCTGC	GGCTTTTGGGCTGGAGTAGG
NCU00651T1	4	5	NCU00651T1_input.txt	NCU00651T1_output.txt	0.134048	TTGCTGGTCGTCTATCTCGC	ATGGGTTGGAAAAGTTGCGC	0.350802	CTGGTCGTCTATCTCGCTGC	ATGGGTTGGAAAAGTTGCGC	0.768837	GATTTGGAAGCTCTTCGGCC	ATGGGTTGGAAAAGTTGCGC	0.781925	TTGCTGGTCGTCTATCTCGC	GCTTTTGGGCTGGAGTAGGG	0.781925	TTGCTGGTCGTCTATCTCGC	GGCTTTTGGGCTGGAGTAGG
NCU00651T2	4	5	NCU00651T2_input.txt	NCU00651T2_output.txt	0.21249	GCTAGGTGCTTGGAGACTCG	ATGGGTTGGAAAAGTTGCGC	0.403639	GTCGTAAGCAAGTGATGGCG	ATGGGTTGGAAAAGTTGCGC	0.403639	CGTCGTAAGCAAGTGATGGC	ATGGGTTGGAAAAGTTGCGC	0.403639	GCGTCGTAAGCAAGTGATGG	ATGGGTTGGAAAAGTTGCGC	0.425026	TGCTTGGAGACTCGAATGGC	ATGGGTTGGAAAAGTTGCGC
NCU00651T3	5	5	NCU00651T3_input.txt	NCU00651T3_output.txt	0.143603	CCACGCTTTTCACATGGTCG	ATGGGTTGGAAAAGTTGCGC	0.352065	TATGCTGTAGATCGCGTGCC	ATGGGTTGGAAAAGTTGCGC	0.697532	GTGCCACGCTTTTCACATGG	ATGGGTTGGAAAAGTTGCGC	0.79148	CCACGCTTTTCACATGGTCG	GCTTTTGGGCTGGAGTAGGG	0.79148	CCACGCTTTTCACATGGTCG	GGCTTTTGGGCTGGAGTAGG
NCU00652T0	3	5	NCU00652T0_input.txt	NCU00652T0_output.txt	0.571521	GTCAAGATGAAGAGGGGGCC	GATAGCTTGGGACCAGGTGC	0.573139	ATGGTGTATGATCCCGTGGC	GATAGCTTGGGACCAGGTGC	0.640275	GTCAAGATGAAGAGGGGGCC	TGTCGTCGTTGGAAAAGGGG	0.646018	GTCAAGATGAAGAGGGGGCC	ACTCTCCTTTCATCCTGCGG	0.646637	GTCAAGATGAAGAGGGGGCC	AAGGGGTTAAGCAGTGTGCC
NCU00653T0	4	5	NCU00653T0_input.txt	NCU00653T0_output.txt	0.35862	ATATCGGGCGTCCATTCACC	TCTTTCCCAATCTGCCCAGC	0.697739	CCACATGAGCGTTGTCTTGG	CCGAAATTGCCATTGGAGCC	0.710413	TGCATCCTGCTCATGCTACG	CCGAAATTGCCATTGGAGCC	0.781209	CATCCTGCTCATGCTACGGG	CCGAAATTGCCATTGGAGCC	0.842361	CCACATGAGCGTTGTCTTGG	TCTTTCCCAATCTGCCCAGC
NCU00654T0	1	5	NCU00654T0_input.txt	NCU00654T0_output.txt	0.274474	CAAGTGATGCAGCAGTGTCG	TTACGACAATCACCGGGTCG	0.410288	CAAGTGATGCAGCAGTGTCG	TCGCCTCTTCAGTTCAGAGC	0.428221	TCAAGTTGGCTGTCTACGCC	TCCATCTCTTGCTCTGCTGC	0.491652	TCAAGTTGGCTGTCTACGCC	GCCCGTTTTCCATCTCTTGC	0.567415	CAAGTGATGCAGCAGTGTCG	AAAGGACAGGAGCTTGGACC
NCU00655T0	2	5	NCU00655T0_input.txt	NCU00655T0_output.txt	2.26862	ACCGAGCCAGTCTACTAGAGG	AGCAGTGATGACGATTGAGGG	2.42796	ACCGAGCCAGTCTACTAGAGG	GCAGTGATGACGATTGAGGG	2.45858	ACCTAGCTTCAGACCGAGCC	AGCAGTGATGACGATTGAGGG	2.47008	CTACCTAGCTTCAGACCGAGC	AGCAGTGATGACGATTGAGGG	2.52515	TACCTAGCTTCAGACCGAGC	AGCAGTGATGACGATTGAGGG
NCU00655T1	2	5	NCU00655T1_input.txt	NCU00655T1_output.txt	2.26862	ACCGAGCCAGTCTACTAGAGG	AGCAGTGATGACGATTGAGGG	2.42796	ACCGAGCCAGTCTACTAGAGG	GCAGTGATGACGATTGAGGG	2.45858	ACCTAGCTTCAGACCGAGCC	AGCAGTGATGACGATTGAGGG	2.47008	CTACCTAGCTTCAGACCGAGC	AGCAGTGATGACGATTGAGGG	2.52515	TACCTAGCTTCAGACCGAGC	AGCAGTGATGACGATTGAGGG
NCU00656T0	2	5	NCU00656T0_input.txt	NCU00656T0_output.txt	0.206259	CCGACCAGCTCAACTATCCC	GGACCATTTGCGCTCATTCC	0.214002	CCGACCAGCTCAACTATCCC	TTGTAGGGTGTTTGGACGGG	0.275836	CTTGAGGGAGAAGAGACGCC	GGACCATTTGCGCTCATTCC	0.280289	GGAGAAGAGACGCCCATTCC	GGACCATTTGCGCTCATTCC	0.28358	CTTGAGGGAGAAGAGACGCC	TTGTAGGGTGTTTGGACGGG
NCU00657T0	2	5	NCU00657T0_input.txt	NCU00657T0_output.txt	0.715474	ACAGTGAGTGGGAGCAAAGC	TGTAGCAATACGGGAAGGCC	0.916384	ACAGTGAGTGGGAGCAAAGC	TGCCGTTTCTTTGTCAGTGC	1.0353	TCGACTGTGGTTGAAGACGG	ACTAAGCGGCAACTGACCC	1.05139	TCGACTGTGGTTGAAGACGG	GACTAAGCGGCAACTGACCC	1.07319	ACAGTGAGTGGGAGCAAAGC	TCGAGGCTTGACTGGATTCC
NCU00658T0	1	5	NCU00658T0_input.txt	NCU00658T0_output.txt	0.287723	GGTGGAACTATACGCCGACC	AAAGCACGACAGTCCCTACG	0.635385	GGAACTATACGCCGACCAGC	AAAGCACGACAGTCCCTACG	0.710536	GGTGGAACTATACGCCGACC	TATGAGCGAACCGGAAAGCC	0.850508	GGTGGAACTATACGCCGACC	AGAGCAAAGCACGACAGTCC	1.01017	TAGGGACTGTCGTGCTTTGC	TACCCTTCGGATGGGACTGG
NCU00659T1	3	5	NCU00659T1_input.txt	NCU00659T1_output.txt	2.44521	TAAGAGAAGACGGCTCCTCG	GGTGATGGAGTTGTTAGGGGG	3.01559	ATAAGAGAAGACGGCTCCTCG	GGTGATGGAGTTGTTAGGGGG	3.24992	AAGAGAAGACGGCTCCTCG	GGTGATGGAGTTGTTAGGGGG	3.26995	GGGGTACTTGGAAGGTGTGG	TGTATGAGAGTTTCGGACTGC	3.27183	TGGAGGGGATTTGAAGGTGC	TGTATGAGAGTTTCGGACTGC
NCU00659T0	2	5	NCU00659T0_input.txt	NCU00659T0_output.txt	5.58699	CGAACGAAGACGATGACAAGG	TGGGCTGCTAATAATATGGACG	6.07858	CGCAAGAAGGGAAGAGTGG	TGTATGAGAGTTTCGGACTGC	6.16646	CGAACGAAGACGATGACAAGG	ATGGGCTGCTAATAATATGGACG	6.16977	CGCAAGAAGGGAAGAGTGG	ACTGCTCTCTATGTCTTATGGGC	6.38395	CGCAAGAAGGGAAGAGTGG	GGGGTTCTTTTGGTGTTTTTCC
NCU00660T0	2	5	NCU00660T0_input.txt	NCU00660T0_output.txt	0.2173	TGTCAGCTAGAATTGGGCGG	TCGTCGTTAGAGGCGTTTCC	0.273647	TGTCAGCTAGAATTGGGCGG	GGCGATGTTGTCTTTGACGG	0.286953	TGTCAGCTAGAATTGGGCGG	CGATGTTGTCTTTGACGGCG	0.422954	TGTCAGCTAGAATTGGGCGG	GTTGGCAAGGAAGTTGGAGC	0.560487	TGTCAGCTAGAATTGGGCGG	GCGATGTTGTCTTTGACGGC
NCU00662T0	3	5	NCU00662T0_input.txt	NCU00662T0_output.txt	0.554017	TTCTCCCTCGAAAGATGGCG	CACCATTTCCTCAATCGCGG	0.554017	TTCTCCCTCGAAAGATGGCG	CCACCATTTCCTCAATCGCG	0.55733	AAAGATGGCGGAGATCCACG	CACCATTTCCTCAATCGCGG	0.55733	AAAGATGGCGGAGATCCACG	CCACCATTTCCTCAATCGCG	0.767648	TCGAAAGATGGCGGAGATCC	CACCATTTCCTCAATCGCGG
NCU00663T0	2	5	NCU00663T0_input.txt	NCU00663T0_output.txt	0.647837	ACCGTGACATTTCCGTCTCC	ATGTTCAACCTCTGGCTGGC	1.20891	ACCGTGACATTTCCGTCTCC	CATGTTCAACCTCTGGCTGG	1.26585	ACCGTGACATTTCCGTCTCC	TGTTCAACCTCTGGCTGGC	1.30915	ACCGTGACATTTCCGTCTCC	TCATGTTCAACCTCTGGCTGG	1.35522	ACCGTGACATTTCCGTCTCC	CATATCGCCGCTACGAAATCG
NCU00664T0	2	5	NCU00664T0_input.txt	NCU00664T0_output.txt	0.072885	AAGTCTAACTGTGGCCAGCC	ACTGGCGACAAGGATTGAGG	0.141596	GACGAGGCAAGTAGGATCGG	CAACTGCAATGTCGGTGTCG	0.147563	AAGTCTAACTGTGGCCAGCC	CAACTGCAATGTCGGTGTCG	0.568539	CCTGAGACGAGGCAAGTAGG	CAACTGCAATGTCGGTGTCG	0.646694	GATCGGCTGGGGATTGAAGG	CAACTGCAATGTCGGTGTCG
NCU00665T0	1	5	NCU00665T0_input.txt	NCU00665T0_output.txt	0.144148	TGGCCTGCTAACTGTTAGGC	TGTAACACATCCCGTACCGC	0.145543	TGGCCTGCTAACTGTTAGGC	GATCCCTCAATCCAGCCAGG	0.412291	TGGCCTGCTAACTGTTAGGC	CGCCAATGTAACACATCCCG	0.426569	TGTCGTGCCTAACTGCATCC	TGCCTAACAGTTAGCAGGCC	0.427099	TGGTTGCGCTGAAGATCTCC	TGCCTAACAGTTAGCAGGCC
NCU00666T0	3	5	NCU00666T0_input.txt	NCU00666T0_output.txt	0.498651	GGCATACGAGTACCGATCCG	TTTTGCACTGCATGATGGCG	0.791986	AATGGTAGGAAGGCACCTCG	TGTGTGACATTGTCCGTCCC	0.852611	CCGAATGGTAGGAAGGCACC	TTTTGCACTGCATGATGGCG	0.930641	AATGGTAGGAAGGCACCTCG	TTTTGCACTGCATGATGGCG	1.05569	ACGAGTACCGATCCGAATGG	TTTTGCACTGCATGATGGCG
NCU00667T0	6	5	NCU00667T0_input.txt	NCU00667T0_output.txt	0.147321	TGTCGGCATGGTTCTGATCC	TCTTTCTGGGATGGTTGCCC	0.213326	AGTCGAGGATCTTTGTCGGC	TCTTTCTGGGATGGTTGCCC	0.412408	TGTCGGCATGGTTCTGATCC	CGTTGTTGGAGCGCATATCC	0.478413	AGTCGAGGATCTTTGTCGGC	CGTTGTTGGAGCGCATATCC	0.63842	GTCGGTTCTCACCACAGTGG	TTGGTGTTGAGGATGAGGGC
NCU00668T0	3	5	NCU00668T0_input.txt	NCU00668T0_output.txt	0.626545	CACGCTTCGGTGGTATCTCC	GTACACCCGATGCATTGTGC	1.45657	TCGATAACACGCTTCGGTGG	CGATGTCTACGCTTGTTGGG	1.46515	GGGTGACGTTTTGCACATCG	TACGCTTGTTGGGTAGCCG	1.52722	CACGCTTCGGTGGTATCTCC	CGATGTCTACGCTTGTTGGG	1.53685	TCGATAACACGCTTCGGTGG	TACGCTTGTTGGGTAGCCG
NCU00669T0	3	5	NCU00669T0_input.txt	NCU00669T0_output.txt	0.627616	CGTTCAACAGGGAATTCGCC	AGAGCATGGAGAACTCGAGC	0.691674	CGTTCAACAGGGAATTCGCC	CTGGATCTCGTCGTGTTCGG	0.717381	CCATTTGGAGGAGGAAGGGG	GTCCGGGGTAGTAAAGACGG	0.717381	CCATTTGGAGGAGGAAGGGG	GGTCCGGGGTAGTAAAGACG	0.719427	CCATTTGGAGGAGGAAGGGG	AGAGCATGGAGAACTCGAGC
NCU00670T0	3	5	NCU00670T0_input.txt	NCU00670T0_output.txt	0.287065	GCACGAGTAGAAGTAGGCGG	CGGTGATCATAGGTACGGCC	0.287065	GCACGAGTAGAAGTAGGCGG	GGCGGTGATCATAGGTACGG	0.287065	GCACGAGTAGAAGTAGGCGG	GGGCGGTGATCATAGGTACG	0.356193	GCACGAGTAGAAGTAGGCGG	CAAGGAAACCTCTAGGGCGG	0.419615	CACGAGTAGAAGTAGGCGGG	CGGTGATCATAGGTACGGCC
NCU00671T0	5	5	NCU00671T0_input.txt	NCU00671T0_output.txt	0.494344	TGAACGTGTGGAGGAAGACG	CTCCCGCTGAATCAGGTTCC	0.794354	ATACGGGCGATGATGATGGG	TGGTGCCTTTCCCATTTCCC	0.92307	AATACCAAGAGCGAGACGGG	CTCCCGCTGAATCAGGTTCC	1.12934	GAACGTGTGGAGGAAGACGG	CTCCCGCTGAATCAGGTTCC	1.13454	CAAGAGAGGCAGGGTGAACG	CTCCCGCTGAATCAGGTTCC
NCU00673T0	2	5	NCU00673T0_input.txt	NCU00673T0_output.txt	0.629037	TCGAACTTGGGAACGACAGC	CAAGGTACCGACGTATCCCG	0.841221	TCGAACTTGGGAACGACAGC	GCATCTTTGTGCACTCCACC	0.84758	TCGAACTTGGGAACGACAGC	GACGATCCAAGGTACCGACG	0.91276	TGCCTTTCGTCGAACTTGGG	CAAGGTACCGACGTATCCCG	0.971376	TTGCCTTTCGTCGAACTTGG	CAAGGTACCGACGTATCCCG
NCU00674T0	1	5	NCU00674T0_input.txt	NCU00674T0_output.txt	0.150202	GAGCATGGAGATAGTCGGCC	TGTGAAAGGGGAGAAAGGCC	0.152942	GAGCATGGAGATAGTCGGCC	AAAGGGGAGAAAGGCCTTGG	0.357663	CTGGTGTGGGAGTAAGCACC	ACCAGCCAAGATCTTCACCG	0.360696	GAGCATGGAGATAGTCGGCC	GAGAAAGGCCTTGGTCAGGG	0.42383	ATCGTTGGGTTGCAATTGCG	AGAGTGTGCGGTTTATGGGG
NCU00675T0	2	5	NCU00675T0_input.txt	NCU00675T0_output.txt	0.213188	TCTTGTTGTAGCGGATCCGG	CTTTTCGTTGCATGTGGGGG	0.213188	TCTTGTTGTAGCGGATCCGG	CCTTTTCGTTGCATGTGGGG	0.71418	TGGTAGAGTCGGGTCTGACG	CTTTTCGTTGCATGTGGGGG	0.71418	TGGTAGAGTCGGGTCTGACG	CCTTTTCGTTGCATGTGGGG	0.848374	CTTGTTGTAGCGGATCCGGG	CTTTTCGTTGCATGTGGGGG
NCU00676T0	1	5	NCU00676T0_input.txt	NCU00676T0_output.txt	0.902442	GGAAGACACGCATGATGTCG	ATACAACCTTCCTTCCCCGC	1.00631	TGTGAGTGCCACCAACAAGG	ATACAACCTTCCTTCCCCGC	1.01992	TCAGTTTGGAGGTGGACTGG	ATACAACCTTCCTTCCCCGC	1.14603	CAGTTTGGAGGTGGACTGGC	ATACAACCTTCCTTCCCCGC	1.32823	AAGGCGGTCAGTTTGGAGG	ATACAACCTTCCTTCCCCGC
NCU00677T0	3	5	NCU00677T0_input.txt	NCU00677T0_output.txt	1.20281	GCATGTCCAAGGGTTCTTGC	TGATGAAAGCGTTGTTGGGG	1.2031	GCATGTCCAAGGGTTCTTGC	TGGGAAGAAAATGGGTCGCG	1.20833	TCTTGCTCTTGTCGATGGGG	TGATGAAAGCGTTGTTGGGG	1.20862	TCTTGCTCTTGTCGATGGGG	TGGGAAGAAAATGGGTCGCG	1.21001	TAAGACCGCATGTCCAAGGG	TGATGAAAGCGTTGTTGGGG
NCU00678T0	2	5	NCU00678T0_input.txt	NCU00678T0_output.txt	0.072647	TGTTCCGAAAACGGGAGAGG	GGAAGGAGGAACCAACCAGG	0.079091	AATGCCGTGTTCCGAAAACG	GGAAGGAGGAACCAACCAGG	0.142666	TGTTCCGAAAACGGGAGAGG	ATCTTAGCACACCGTTCCCG	0.14911	AATGCCGTGTTCCGAAAACG	ATCTTAGCACACCGTTCCCG	0.223243	TGGGGAAGTGGTCAAGTTGG	GGAAGGAGGAACCAACCAGG
NCU00679T0	6	5	NCU00679T0_input.txt	NCU00679T0_output.txt	0.216621	ACCCTTTGAGAAACCCGACC	TGGAATCATACTGGAGCCGC	0.217369	ACCCTTTGAGAAACCCGACC	AATCATACTGGAGCCGCTGG	0.356704	TTTGAGAAACCCGACCGTCC	TGGAATCATACTGGAGCCGC	0.357451	TTTGAGAAACCCGACCGTCC	AATCATACTGGAGCCGCTGG	0.491714	ACCCTTTGAGAAACCCGACC	CAAGTATGGATTGCCCGTGC
NCU00680T0	2	5	NCU00680T0_input.txt	NCU00680T0_output.txt	2.01263	CCTCTTCTCCCCACATTCGG	TCTGGTCTTCATACTGGCTGG	2.22542	CTGCCGAAACCTCTTCTCCC	TCTGGTCTTCATACTGGCTGG	2.27318	CCTCTTCTCCCCACATTCGG	TCGTTCTGGTCTTCATACTGGC	2.29391	CTTCTCCCCACATTCGGTCG	TCTGGTCTTCATACTGGCTGG	2.41121	CCTCTTCTCCCCACATTCGG	GGCTGGTGATTCAAAGAAAGGG
NCU00681T0	2	5	NCU00681T0_input.txt	NCU00681T0_output.txt	0.75876	GATAGGGGCTTCCACTACGC	CCGTTCCAGGTTGTTATCGC	0.780908	TTTACCGGTCAGACTCACGG	ATCCTGGCTGATTCCGTTCC	0.857187	GGTAACGGCTTCACCTTCCC	ATCCTGGCTGATTCCGTTCC	0.870762	AGGCCTACCTCTGCTTCTCC	ATCCTGGCTGATTCCGTTCC	1.00872	CCTACCTCTGCTTCTCCACC	ATCCTGGCTGATTCCGTTCC
NCU00682T0	4	5	NCU00682T0_input.txt	NCU00682T0_output.txt	1.19832	ATAAAGGCCACACGACAGCG	GGACCGGATGATGTCCTTGG	1.30961	GAATAAAGGCCACACGACAGC	GGACCGGATGATGTCCTTGG	1.34431	AATAAAGGCCACACGACAGC	GGACCGGATGATGTCCTTGG	1.41268	ATAAAGGCCACACGACAGCG	ACGAGGGGAATAAAACCGGC	1.52396	GAATAAAGGCCACACGACAGC	ACGAGGGGAATAAAACCGGC
NCU00684T1	1	5	NCU00684T1_input.txt	NCU00684T1_output.txt	0.346232	GGTGGTTGTTACGCGATTGG	TCCGTACCCCCTTATCCTCG	0.346327	GGTGGTTGTTACGCGATTGG	CGTAACCATTCCGTACCCCC	0.412829	GAGTTGGTGGTTGTTACGCG	TCCGTACCCCCTTATCCTCG	0.412923	GAGTTGGTGGTTGTTACGCG	CGTAACCATTCCGTACCCCC	0.496813	TGAGATCTGAGGAGGGTGGG	CTGATAGGCTGCCCAAGTGG
NCU00684T0	2	5	NCU00684T0_input.txt	NCU00684T0_output.txt	0.358166	CATCAATGTCGCCGTTTGGG	ATGAAGGAGTAAGCCAGCGG	0.358233	CATCAATGTCGCCGTTTGGG	TTGTCCCGTATTCATCGGCC	0.423073	CATCAATGTCGCCGTTTGGG	TCGAGTAGTTGTCCAGCTGC	0.700803	GCGCAAGGTGTAGGAAAAGG	TTGTCCCGTATTCATCGGCC	0.712251	CATCAATGTCGCCGTTTGGG	GGCCGATGAAGGAGTAAGCC
NCU00685T0	5	5	NCU00685T0_input.txt	NCU00685T0_output.txt	0.288186	GATCCAGGAAGCCCATGACC	TTGACCAATGCGCAATCTGC	0.422913	GATCCAGGAAGCCCATGACC	CATAGGACGATACCTGCCGG	0.422913	GATCCAGGAAGCCCATGACC	CCATAGGACGATACCTGCCG	0.49938	GATCCAGGAAGCCCATGACC	TCTGCTACTCCAACAACCCG	0.836846	GATCCAGGAAGCCCATGACC	GATACCATGTGCGAGCAACC
NCU00685T2	4	5	NCU00685T2_input.txt	NCU00685T2_output.txt	0.142727	TATGCGTACCTTGATGGCCC	TCACCGAAAGAACCAGAGCC	0.215339	TATGCGTACCTTGATGGCCC	AGATGATGTTGGTGCCGAGG	0.215776	TATGCGTACCTTGATGGCCC	AGAACCAGAGCCGATCTTGC	0.498434	TATGCGTACCTTGATGGCCC	TGCCGAGGTAAATGTCACCG	0.500829	TATGCGTACCTTGATGGCCC	ACCGGAGATGATGTTGGTGC
NCU00685T1	5	5	NCU00685T1_input.txt	NCU00685T1_output.txt	0.288186	GATCCAGGAAGCCCATGACC	TTGACCAATGCGCAATCTGC	0.422913	GATCCAGGAAGCCCATGACC	CATAGGACGATACCTGCCGG	0.422913	GATCCAGGAAGCCCATGACC	CCATAGGACGATACCTGCCG	0.49938	GATCCAGGAAGCCCATGACC	TCTGCTACTCCAACAACCCG	0.836846	GATCCAGGAAGCCCATGACC	GATACCATGTGCGAGCAACC
NCU00687T0	4	5	NCU00687T0_input.txt	NCU00687T0_output.txt	0.210164	TCTGTCATCGAGCGTGATGG	GCATTGTTTCCTCCTGCAGC	0.562738	AGAAGGTCTGTCATCGAGCG	GCATTGTTTCCTCCTGCAGC	0.637411	TCATCGAGCGTGATGGAAGC	GCATTGTTTCCTCCTGCAGC	0.643357	AGCCAGAAGGTCTGTCATCG	GCATTGTTTCCTCCTGCAGC	1.04846	TCTGTCATCGAGCGTGATGG	CCTCGCACATGATTAAGGGC
NCU00688T0	1	5	NCU00688T0_input.txt	NCU00688T0_output.txt	0.205156	GTTGCGGTTGCTGTTTTTGC	ACATCACCCTTCATCGAGCC	0.215972	GGAGAACATGGGAGTCGAGC	CACCTTCCTCCAACACCTCC	0.220187	GGAGAACATGGGAGTCGAGC	ATGACCACCATCCCCAAACC	0.273891	GTTGCGGTTGCTGTTTTTGC	TCGCAAAACAAACCACGTCG	0.277497	GTTGCGGTTGCTGTTTTTGC	ATGACAACAACCCCTCAGCC
NCU00689T0	3	5	NCU00689T0_input.txt	NCU00689T0_output.txt	0.907597	TTGAACACGCTGAATCTGCC	TGCCATTTGATCAGGGACCC	1.10202	CGGCAAGGGTAAAAAGGTTCG	TGCCATTTGATCAGGGACCC	1.10315	CGGCAAGGGTAAAAAGGTTCG	TACTCAACTCGGTGGTTGGC	1.10425	CGGCAAGGGTAAAAAGGTTCG	ACTCGGTGGTTGGCAATAGG	1.15714	ATTCCTCTAGTCGGCAAGGG	TGCCATTTGATCAGGGACCC
NCU00689T1	4	5	NCU00689T1_input.txt	NCU00689T1_output.txt	0.907597	TTGAACACGCTGAATCTGCC	TGCCATTTGATCAGGGACCC	1.10202	CGGCAAGGGTAAAAAGGTTCG	TGCCATTTGATCAGGGACCC	1.10315	CGGCAAGGGTAAAAAGGTTCG	TACTCAACTCGGTGGTTGGC	1.10425	CGGCAAGGGTAAAAAGGTTCG	ACTCGGTGGTTGGCAATAGG	1.15714	ATTCCTCTAGTCGGCAAGGG	TGCCATTTGATCAGGGACCC
NCU00690T0	1	5	NCU00690T0_input.txt	NCU00690T0_output.txt	0.27683	GGATGTTGCGTGCATCTTGG	CGATTCCAAGAAGCGCAAGG	0.276889	GCATCTTGGAACTTGACGCG	CGATTCCAAGAAGCGCAAGG	0.484786	TTGGCGCTCTTGCATTTTCG	CGATTCCAAGAAGCGCAAGG	0.494724	GGATGTTGCGTGCATCTTGG	CATAGGTGCCTCTAGTCGCC	0.494724	GGATGTTGCGTGCATCTTGG	CCATAGGTGCCTCTAGTCGC
NCU00691T0	2	5	NCU00691T0_input.txt	NCU00691T0_output.txt	0.566229	AAAGTTGGGAGCTGTGGTGG	TCGACGACTTAGGATGTGCG	0.717149	AAAGTTGGGAGCTGTGGTGG	TAGGATGTGCGAACTGGTGG	0.722701	TTCAAGGGGGAGGGAGATGG	TCGACGACTTAGGATGTGCG	0.811862	TTCAAGGGGGAGGGAGATGG	ATCGAGAAGGAGGAGGAGGG	0.87362	TTCAAGGGGGAGGGAGATGG	TAGGATGTGCGAACTGGTGG
NCU00692T0	2	5	NCU00692T0_input.txt	NCU00692T0_output.txt	0.203905	GATTCCAAGGTCAGCGTTGC	TGACGAGGAAGTTCTTGGCC	0.27684	GATTCCAAGGTCAGCGTTGC	TGTTCTTGGGGTTCCTGACG	0.426556	TGAGCGATTCCAAGGTCAGC	TGACGAGGAAGTTCTTGGCC	0.492749	TGCACTGTCGACGATAAGGC	TGACGAGGAAGTTCTTGGCC	0.499492	TGAGCGATTCCAAGGTCAGC	TGTTCTTGGGGTTCCTGACG
NCU00693T0	2	5	NCU00693T0_input.txt	NCU00693T0_output.txt	1.46887	TGGTGGGTTGTTTGCTTTGG	CAAAACGCTGAAGCCACACG	1.53273	AAAGGTACCTGTGCTGTCGC	CAAAACGCTGAAGCCACACG	1.89426	TGGTGGGTTGTTTGCTTTGG	AAAACGCTGAAGCCACACG	1.93078	AGAAAGGTACCTGTGCTGTCG	CAAAACGCTGAAGCCACACG	1.93474	AAGGTACCTGTGCTGTCGC	CAAAACGCTGAAGCCACACG
NCU00694T0	2	5	NCU00694T0_input.txt	NCU00694T0_output.txt	0.217325	CCAATGCCACCGTGAATTCG	GTCTTGACCAGGGACACTCG	0.287336	GAGCCCAAGTGATGTACCCC	TAATGTGGCGGTCCAGATGG	0.287336	GGAGCCCAAGTGATGTACCC	TAATGTGGCGGTCCAGATGG	0.358365	CCAATGCCACCGTGAATTCG	GCTTGTCGTTAATGTGGCGG	0.359337	CCAATGCCACCGTGAATTCG	TAATGTGGCGGTCCAGATGG
NCU00695T0	1	5	NCU00695T0_input.txt	NCU00695T0_output.txt	0.128669	CGACGACGACTCAACAATGC	TGCCGTCTTGTCATCAGACC	0.129163	ACAAGACGGCAGAAAGAGGG	GAGAGCGAACAACATGACGC	0.14575	CCTCTTCTCCAACTGCTCCG	TGCCGTCTTGTCATCAGACC	0.185049	CGACGACGACTCAACAATGC	GAGAGCGAACAACATGACGC	0.195281	CGACGACGACTCAACAATGC	CCCGAGATCTTGACTGAGCC
NCU00696T0	2	5	NCU00696T0_input.txt	NCU00696T0_output.txt	0.43715	GGTGTCAGTAGACCGTCAGC	TGGTGGTAGCATGAGGTTGG	0.503578	GGTGTCAGTAGACCGTCAGC	GGTGGTAGCATGAGGTTGGG	0.606835	GTCTATCGCCAGACACCTCG	GCGTCGTCTGTTATGATGCC	0.606835	CTCGTCTATCGCCAGACACC	GCGTCGTCTGTTATGATGCC	0.633273	GTCTATCGCCAGACACCTCG	TGGAAAGACTGGCTTCAGCG
NCU00697T0	1	5	NCU00697T0_input.txt	NCU00697T0_output.txt	0.075481	ACACGGCGAAACAATTGAGC	ATCAACTCCCTCAAAGCCGG	0.147933	ACACGGCGAAACAATTGAGC	ACAGCCATCTTGACATCCGG	0.214062	GGCACCTCTCATTCATCCCC	ATCAACTCCCTCAAAGCCGG	0.286515	GGCACCTCTCATTCATCCCC	ACAGCCATCTTGACATCCGG	0.289237	ATCAGAGTCACATTCGGCCC	TCTGCGCTCAATTGTTTCGC
NCU00698T0	1	5	NCU00698T0_input.txt	NCU00698T0_output.txt	0.145474	AGATGTCGACGACAAGCAGG	TGTCATTCACCCGCTTCTCC	0.286045	GTAGGGATGAAGCTGAGCCG	TGTCATTCACCCGCTTCTCC	0.428691	CTCTCTGGTAGAATGGGCGC	ATCCTGCTCCTTCGGATTGC	0.441974	ACTGATGGGTGGAAGTTGGG	TGTCATTCACCCGCTTCTCC	0.509299	AGATGTCGACGACAAGCAGG	TGTTCATCTCCACCACCACC
NCU00699T0	5	5	NCU00699T0_input.txt	NCU00699T0_output.txt	0.699663	TTTCTCGGGTTGTTTTCGCC	TCGGAGACTTCCCATTTGCC	0.772933	TTTCTCGGGTTGTTTTCGCC	CCCATTTGCCATTGTCACCG	1.26129	TTGTCACCACTTGATGTCGC	TCGGAGACTTCCCATTTGCC	1.30406	ATTTCTCGGGTTGTTTTCGCC	TCGGAGACTTCCCATTTGCC	1.33456	TTGTCACCACTTGATGTCGC	CCCATTTGCCATTGTCACCG
NCU00700T0	5	5	NCU00700T0_input.txt	NCU00700T0_output.txt	0.143165	TGCGAGATGGACCACATAGC	AGGTAGCCAGCCTGTTTTCC	0.349033	TGCGAGATGGACCACATAGC	GCGCTCATACCTAGGTAGCC	0.408583	CATAGACGACAACCTTGCGC	AGGTAGCCAGCCTGTTTTCC	0.408583	GCATAGACGACAACCTTGCG	AGGTAGCCAGCCTGTTTTCC	0.429573	AAACTTCTCGATCGGGGTGC	AGGTAGCCAGCCTGTTTTCC
NCU00700T1	4	5	NCU00700T1_input.txt	NCU00700T1_output.txt	0.691453	CGCGTTGTAAAGGACGATGG	AGAAATCAGGGTTGGGTCGC	0.987915	AGGACGCGTTGTAAAGGACG	AGAAATCAGGGTTGGGTCGC	1.10964	CGCGTTGTAAAGGACGATGG	CCGATGGAAGGGACAATTGC	1.3263	CGCGTTGTAAAGGACGATGG	ATCAACTTGGTCTGCTGCCG	1.39562	CGCGTTGTAAAGGACGATGG	GGTGCGGACAGAAATCAGGG
NCU00701T0	2	5	NCU00701T0_input.txt	NCU00701T0_output.txt	0.852571	GAAGTCCTTCGTCCTCACGG	GGGTCGATGTAGTTGGTGCC	0.852571	GAAGTCCTTCGTCCTCACGG	GGGGTCGATGTAGTTGGTGC	1.10863	GAAGTCCTTCGTCCTCACGG	CGATGTAGTTGGTGCCTTCG	1.13824	CCAGGGCTTTGACATCTCCC	GGGTCGATGTAGTTGGTGCC	1.13824	CCAGGGCTTTGACATCTCCC	GGGGTCGATGTAGTTGGTGC
NCU00704T0	3	5	NCU00704T0_input.txt	NCU00704T0_output.txt	0.215939	GAATGGTGACCGGACCTAGC	GACCACCTCTTCACTCAGCC	0.215982	GACCTAGCGTGCTGAAGAGG	GACCACCTCTTCACTCAGCC	0.428201	GAATGGTGACCGGACCTAGC	TCCAGCTATGAACCACACCG	0.428244	GACCTAGCGTGCTGAAGAGG	TCCAGCTATGAACCACACCG	0.7654	GAATGGTGACCGGACCTAGC	TTCTGCAACGTAGCACAAGC
NCU00705T0	2	5	NCU00705T0_input.txt	NCU00705T0_output.txt	0.631264	CGGTGTTCGCATGGTTTACC	CTTGGAGCATCTGAGCCTGG	0.840981	CACGACCATTTCAACGACGG	GACTGTGGGATGACTTGGGC	0.847086	CACGACCATTTCAACGACGG	AATGGTGATTTCAGGGCCGG	0.855408	CACGACCATTTCAACGACGG	TGACTGTGGGATGACTTGGG	0.894349	CACGACCATTTCAACGACGG	ACGGTCAGAAGTCGATACGG
NCU00706T0	3	5	NCU00706T0_input.txt	NCU00706T0_output.txt	0.689903	GCTTCTTCTGCTTGCAGACG	GTCTCGAGACGTGCTGATGG	0.714119	TGCCGTGTCTTCTTGATCCC	TAGCTGTTCCATGTGCTGCC	0.988043	GCTTCTTCTGCTTGCAGACG	GATGGCCAAGGAGCTCATGG	1.10149	TGCCGTGTCTTCTTGATCCC	CATAGCTGTTCCATGTGCTGC	1.12146	AAGCTGCTTCTTCTGCTTGC	GTCTCGAGACGTGCTGATGG
NCU00707T0	2	5	NCU00707T0_input.txt	NCU00707T0_output.txt	0.20387	TATGACTGAGAGGCCAACGC	CGCGGAGATGCTTAAAAGGC	0.213926	TATGACTGAGAGGCCAACGC	TGCTTCCACTGAATCCACCC	0.557918	TATGACTGAGAGGCCAACGC	GCGGAGATGCTTAAAAGGCC	0.562618	TATGACTGAGAGGCCAACGC	TTCTTCTTCTCCGTGACGCG	0.570659	TATGACTGAGAGGCCAACGC	CCCCTGCTTCCACTGAATCC
NCU00708T0	2	5	NCU00708T0_input.txt	NCU00708T0_output.txt	0.506001	AGGAGAAGATGGAGACGGGG	TCTGCTGTCATTACCTGGCG	0.734034	ATGGGTTGTGAGGCTTAGGG	TCTGCTGTCATTACCTGGCG	0.858127	AGGAGAAGATGGAGACGGGG	AAAGTCGGGATAGCAGTCGG	0.926481	GATGGAGACGGGGATATCGG	TCTGCTGTCATTACCTGGCG	1.08616	ATGGGTTGTGAGGCTTAGGG	AAAGTCGGGATAGCAGTCGG
NCU00709T0	3	5	NCU00709T0_input.txt	NCU00709T0_output.txt	0.291339	GAAGTGGCGTAGGAGAAGGG	AGAGAGGGGATATGGACGGG	0.365863	AGGTCATCGTCAAAGGAGGC	AGAGAGGGGATATGGACGGG	0.490803	TTGTGTTGAACTTGACGCCG	AGAGAGGGGATATGGACGGG	0.71336	GAAGTGGCGTAGGAGAAGGG	GGAGGTGGTGGTTGAGTTGG	0.858581	TGACCACCACGCATACTTGG	GGAGGTGGTGGTTGAGTTGG
NCU00710T0	3	5	NCU00710T0_input.txt	NCU00710T0_output.txt	0.356249	TCACTAACAGAGGCTGCTGC	GGTAGGTAGCGGCCATAACG	0.42489	CTGGGATGTCTCATCACCGG	GGTAGGTAGCGGCCATAACG	0.56925	CAGAGGCTGCTGCTGATAGG	GGTAGGTAGCGGCCATAACG	0.793022	TCACTAACAGAGGCTGCTGC	AAGAGCTCCGGGTAGGTAGC	0.835071	CTGGGATGTCTCATCACCGG	CACTGACGCCAGAGTACACG
NCU00711T0	3	5	NCU00711T0_input.txt	NCU00711T0_output.txt	0.150346	GGGCTTTGGGCTTTTCATCG	AGAGGGGCTTGGAAATTGGG	0.282629	GTCATGACGTTGGGCTTTGG	AGAGGGGCTTGGAAATTGGG	0.357364	GGGCTTTGGGCTTTTCATCG	TTTTGAAAGACAACGCCGCC	0.489648	GTCATGACGTTGGGCTTTGG	TTTTGAAAGACAACGCCGCC	0.498719	TCGGGAGTGTACGTATTGGC	AGAGGGGCTTGGAAATTGGG
NCU00712T0	3	5	NCU00712T0_input.txt	NCU00712T0_output.txt	0.287994	CAAGACCGACGTCGATACCC	GCATCGAGACGGAGATCTGG	0.295508	TTGCTACTGGCCAAGATCCC	GCATCGAGACGGAGATCTGG	0.427419	CAAGACCGACGTCGATACCC	TCGAGACGGAGATCTGGAGG	0.427449	CAAGACCGACGTCGATACCC	AATGGAAGGCATCGAGACGG	0.434963	TTGCTACTGGCCAAGATCCC	AATGGAAGGCATCGAGACGG
NCU00713T0	2	5	NCU00713T0_input.txt	NCU00713T0_output.txt	0.795335	CAAACGGTCAATGCACGAGG	TGCCTAGTATTCGGCATCCC	0.850176	ACAACTAATCGGCGCAAACG	TGCCTAGTATTCGGCATCCC	0.859486	CACTGGACCTCACTCATCGG	TGCCTAGTATTCGGCATCCC	0.859486	CCACTGGACCTCACTCATCG	TGCCTAGTATTCGGCATCCC	0.934419	ATCGGCGCACACTATGTACC	TGCCTAGTATTCGGCATCCC
NCU00714T0	3	5	NCU00714T0_input.txt	NCU00714T0_output.txt	0.352922	CTTCAACGCCATGTATGCGG	ATCTTGGTCCTGACGTTGGG	0.352922	CCTTCAACGCCATGTATGCG	ATCTTGGTCCTGACGTTGGG	0.432743	TGAGATTGAGCAGCTGGAGC	ATCTTGGTCCTGACGTTGGG	0.433415	TCGTGAGATTGAGCAGCTGG	ATCTTGGTCCTGACGTTGGG	0.573563	GCCTTCAACGCCATGTATGC	ATCTTGGTCCTGACGTTGGG
NCU00715T0	3	5	NCU00715T0_input.txt	NCU00715T0_output.txt	0.841386	TTACTGGGCAACGATCTCGC	AAACAAAGCTCACAGGCACG	0.846423	TTACTGGGCAACGATCTCGC	AGCAAACAAAGCTCACAGGC	1.37929	TTACTGGGCAACGATCTCGC	AACCCTCCTTACCCTCATGC	1.51688	ACTTACTGGGCAACGATCTCG	AAACAAAGCTCACAGGCACG	1.52192	ACTTACTGGGCAACGATCTCG	AGCAAACAAAGCTCACAGGC
NCU00716T0	3	5	NCU00716T0_input.txt	NCU00716T0_output.txt	0.563987	TTCAACTACCAGCTGAGCGG	GAGGATAGACATACGGGCGG	0.771928	GCCACGGTTATTGTTTGGGG	GAGGATAGACATACGGGCGG	1.10593	TTCAACTACCAGCTGAGCGG	CATACGGGCGGCATTTATTGG	1.19324	CCTCGACTTCACCGTCAACC	GAGGATAGACATACGGGCGG	1.23758	TTCAACTACCAGCTGAGCGG	CTGAGGATAGACATACGGGCG
NCU00717T0	3	5	NCU00717T0_input.txt	NCU00717T0_output.txt	0.073977	GCCAAGTTCAAGCAGCTTCC	TTTGTACTACACGGCCCACC	0.283522	GCCAAGTTCAAGCAGCTTCC	GTTTGCCAGGACTCCAATGC	0.359571	GCCAAGTTCAAGCAGCTTCC	TGCTTTCCCTTGAGACGAGC	0.412028	TTCACGCTGTGTCTTTGTGC	TTTGTACTACACGGCCCACC	0.579724	GCCAAGTTCAAGCAGCTTCC	AGGACTCCAATGCAGAGAGC
NCU00718T0	2	5	NCU00718T0_input.txt	NCU00718T0_output.txt	0.363876	CAGAGCATCCGTCCTCTTCC	AAGAGGGGGACATTGGATGC	0.498836	CAGAGCATCCGTCCTCTTCC	GCTGAAGAGGGGGACATTGG	0.647687	CAGAGCATCCGTCCTCTTCC	CTGTAAGGCTGAAGAGGGGG	0.721899	CATCCGTCCTCTTCCAGACC	AAGAGGGGGACATTGGATGC	0.85686	CATCCGTCCTCTTCCAGACC	GCTGAAGAGGGGGACATTGG
NCU00719T0	1	5	NCU00719T0_input.txt	NCU00719T0_output.txt	0.148059	ATAGCTGTCGCCCAGATTGG	GTCAGACTTGCTGCTTGTGC	0.217374	ATAGCTGTCGCCCAGATTGG	GATCCAAAACGCCGTTGACC	0.718445	GCATACCTACACCTACGGGG	GTCAGACTTGCTGCTTGTGC	0.721525	ATGGGAAGCATCAACGGTGG	GTCAGACTTGCTGCTTGTGC	0.78776	GCATACCTACACCTACGGGG	GATCCAAAACGCCGTTGACC
NCU00720T0	2	5	NCU00720T0_input.txt	NCU00720T0_output.txt	0.277763	GCGTTCGTTCAAGTCCAACC	GTCGATGAGGACGATCTCGG	0.415174	TAGACCATCTCCTCCCGAGC	GTCGATGAGGACGATCTCGG	0.462988	CAAGCACGGAAATCGAGAGC	CAGCGCAGTTTTCGTACTCG	0.556441	AATCGAGAGCCATGCCAAGG	CAGCGCAGTTTTCGTACTCG	0.607832	CAAGCACGGAAATCGAGAGC	GTCGATGAGGACGATCTCGG
NCU00721T0	3	5	NCU00721T0_input.txt	NCU00721T0_output.txt	0.216343	TTTCGTCGATGCTAGCCTGG	CCTCACCAAAGACCTCGACC	0.56776	TTTCGTCGATGCTAGCCTGG	CTCACCAAAGACCTCGACCG	0.579704	TTTCGTCGATGCTAGCCTGG	AGGTAGGCACTGGTGTTTCC	0.648648	CGGCGAAATGTGCACATACC	AGGTAGGCACTGGTGTTTCC	0.652564	TCAGAGGAATCACACTGCCC	CCTCACCAAAGACCTCGACC
NCU00722T1	2	5	NCU00722T1_input.txt	NCU00722T1_output.txt	0.144063	CCATCCCAAGCCAAAACAGC	ATGGTTCGATGGCAGGAAGG	0.144554	CCATCCCAAGCCAAAACAGC	AGACATGGTTCGATGGCAGG	0.144749	CCATCCCAAGCCAAAACAGC	TGGAGACATGGTTCGATGGC	0.146643	CCATCCCAAGCCAAAACAGC	ACATAGCAAACGCAGCAAGC	0.427391	TCAATCGCGATACCCATCCC	ATGGTTCGATGGCAGGAAGG
NCU00722T0	2	5	NCU00722T0_input.txt	NCU00722T0_output.txt	0.218396	CCATCCCAAGCCAAAACAGC	AGCGGAATTGGATCCAGACC	0.288515	AGCTTTACCGGCTTCATCCC	AGCGGAATTGGATCCAGACC	0.424006	AGCTTTACCGGCTTCATCCC	CAACCACCAAATCAACCCCG	0.428176	CCATCCCAAGCCAAAACAGC	TGCGCATAGTCCTGTGTTCC	0.436097	TTACCGGCTTCATCCCTTGG	AGCGGAATTGGATCCAGACC
NCU00723T0	4	5	NCU00723T0_input.txt	NCU00723T0_output.txt	0.412995	TCGACAGCTTGGTGATAGGC	AGCAAATGTACACAACGCCG	0.685259	TCGACAGCTTGGTGATAGGC	ATGTACACAACGCCGAAACG	0.695778	ATCGTTAGCCTGACTGTGCG	AGCAAATGTACACAACGCCG	0.699283	CTTGGTGATAGGCGGTGTCC	AGCAAATGTACACAACGCCG	0.83678	TCGACAGCTTGGTGATAGGC	AAAGGTGCCGAAAGACAACG
NCU00724T0	4	5	NCU00724T0_input.txt	NCU00724T0_output.txt	0.563671	TTCAGTACATGGACGACGCG	CCTCCAGATCATCAGTGCCC	0.570255	GGGCAAGGAGTACACGATGG	CCTCCAGATCATCAGTGCCC	0.996225	TAGAACAGACACAGAGCGCG	GTTCATAGCCATCCCGCTGG	1.05698	TAGAACAGACACAGAGCGCG	CAAGTTCATAGCCATCCCGC	1.0981	GTTCAGTACATGGACGACGC	CCTCCAGATCATCAGTGCCC
NCU00725T0	4	5	NCU00725T0_input.txt	NCU00725T0_output.txt	0.856475	ACAAGAGACCATGGAACGGG	AGATCTGGCGCCATTCTTCG	0.873453	ACAAGAGACCATGGAACGGG	AAGGGCCTTGTAGATCTGGC	0.985963	ACAAGAGACCATGGAACGGG	ACTTTTCTGTGAAACGGCGG	0.991864	ATGCAAGAGATCGCCGATGG	GAGGAGGGTAAGATGCGACC	0.992822	GAGGCCACCAACAATGAACC	GAGGAGGGTAAGATGCGACC
NCU00726T0	5	5	NCU00726T0_input.txt	NCU00726T0_output.txt	0.854122	AGGGTGAAGTTAATGCGGCC	AAATGGATTTCCTGCGCTGC	0.907311	GAGGGTGAAGTTAATGCGGC	AAATGGATTTCCTGCGCTGC	0.918576	TTAATGCGGCCAGACTGAGC	AAATGGATTTCCTGCGCTGC	1.21212	AGAGCTCCTTGAAGTTGCGG	CACCCACCCTTCTTCACTGC	1.24042	AGAGCTCCTTGAAGTTGCGG	CTGCATCGTCATCACTGTCG
NCU00727T0	2	5	NCU00727T0_input.txt	NCU00727T0_output.txt	0.69656	TTGGACATGCAGGTCATCCC	CGTCGACCATGGCGTATACC	0.839175	TTGGACATGCAGGTCATCCC	GCTTGTTCTTGATGGTCCGG	0.849802	TTGGACATGCAGGTCATCCC	GATGGTCCGGTTCCAGATGC	1.24381	TTGGACATGCAGGTCATCCC	TATTTCGGAGTTGGGGAGGG	1.25878	TTGGACATGCAGGTCATCCC	ATGGTCCGGTTCCAGATGC
NCU00728T0	2	5	NCU00728T0_input.txt	NCU00728T0_output.txt	0.697425	TGATTCTACAGGTCGACGGC	TGTAACCCTGCTTCTCGACG	0.702336	TGATTCTACAGGTCGACGGC	AGCTGTAACCCTGCTTCTCG	0.834566	GATTCTACAGGTCGACGGCG	TGTAACCCTGCTTCTCGACG	0.839477	GATTCTACAGGTCGACGGCG	AGCTGTAACCCTGCTTCTCG	1.32167	AGTGCGGTGGAAGAGATGC	TGTAACCCTGCTTCTCGACG
NCU00729T0	2	5	NCU00729T0_input.txt	NCU00729T0_output.txt	0.498864	CTGATTCTCAGCTCTGCCCC	GGAGTGCCAATGTGTTTGCC	0.498864	CCTGATTCTCAGCTCTGCCC	GGAGTGCCAATGTGTTTGCC	0.498951	CTGATTCTCAGCTCTGCCCC	TGAGTTCGAGCTTGGAGTGC	0.498951	CCTGATTCTCAGCTCTGCCC	TGAGTTCGAGCTTGGAGTGC	0.503994	CTGATTCTCAGCTCTGCCCC	ACGGGAGTATATGGCATGGC
NCU00730T0	5	5	NCU00730T0_input.txt	NCU00730T0_output.txt	0.352958	GAGTTTTCCAAACGCCACGG	AGCCCGTTGAAGGTGTATGG	0.356046	GAGTTTTCCAAACGCCACGG	ACTACGGCGTTGAAGACTGG	0.578922	GAGTTTTCCAAACGCCACGG	TGGCCTGGGACATAATTGGG	0.691644	CGAGTTTTCCAAACGCCACG	AGCCCGTTGAAGGTGTATGG	0.694732	CGAGTTTTCCAAACGCCACG	ACTACGGCGTTGAAGACTGG
NCU00732T0	6	5	NCU00732T0_input.txt	NCU00732T0_output.txt	0.066639	TTATCGTCGAGGAAGCGAGC	AAAAGGCGTACGGTCTCTGG	0.151185	TAAAAGCCCAGGGGTCAACC	AAAAGGCGTACGGTCTCTGG	0.197162	TTATCGTCGAGGAAGCGAGC	CCAAAACTGGATCGAACGGC	0.281708	TAAAAGCCCAGGGGTCAACC	CCAAAACTGGATCGAACGGC	0.412984	TTATCGTCGAGGAAGCGAGC	CACCGACCAACCAAAACTGG
NCU00733T0	1	5	NCU00733T0_input.txt	NCU00733T0_output.txt	0.143569	GAAGACCAGAAGGGACAGCC	GAAAGATGGGTGGAGACGGG	0.492137	GAAGACCAGAAGGGACAGCC	AACAGACAGGGTCGATAGCG	0.498126	CGAAGACCAGAAGGGACAGC	GAAAGATGGGTGGAGACGGG	0.626544	GTTGCTATCTACTCCCGGCG	CTTTGTCGTTGCCACTGACC	0.647042	GTCCATGTCCGCTATCGACC	ATCAGAACGGTGAAAGGGGG
NCU00734T0	5	5	NCU00734T0_input.txt	NCU00734T0_output.txt	0.843232	TGGGAAGGACCTCTCTCTCG	GAACGAGCAGGAGCAGATGG	0.991386	TGGGAAGGACCTCTCTCTCG	AAGTGCATGGAACGAGCAGG	1.04804	TGGGAAGGACCTCTCTCTCG	TCGAAGTGCATGGAACGAGC	1.06144	CCGGTGTAGGAAAGAAGGGG	GAACGAGCAGGAGCAGATGG	1.06144	CCCGGTGTAGGAAAGAAGGG	GAACGAGCAGGAGCAGATGG
NCU00735T0	2	5	NCU00735T0_input.txt	NCU00735T0_output.txt	0.7626	AAAACCAACTTGCACTCGCC	GGTGCGCTTGTCCTTTTTCG	0.890943	TCCACATCTTGAACCCTGCC	CTGACACCACGTTGTTCTCG	0.955077	AAAACCAACTTGCACTCGCC	CTGACACCACGTTGTTCTCG	1.18106	AAAACCAACTTGCACTCGCC	CGATGAAGGCGTCTGACACC	1.18753	TCCACATCTTGAACCCTGCC	TGACACCACGTTGTTCTCGC
NCU00736T0	2	5	NCU00736T0_input.txt	NCU00736T0_output.txt	0.639445	CGTCTTCTGTAAGAGGCCGG	AGGATACAAGTCTTCGGCGG	0.708342	CCATTTTGGTCTGAGCTGGC	ATTGTGGATATTGCCGGGGG	0.708342	GCCATTTTGGTCTGAGCTGG	ATTGTGGATATTGCCGGGGG	0.714311	CCATTTTGGTCTGAGCTGGC	TATTGCCGGGGGAATGAAGG	0.714311	GCCATTTTGGTCTGAGCTGG	TATTGCCGGGGGAATGAAGG
NCU00737T0	2	5	NCU00737T0_input.txt	NCU00737T0_output.txt	0.501592	GATGGAGATCAAGGAGGGCC	TTCTCGCCGTAGAAATCGGG	0.509876	AGCACCGTGTTGATCCTAGC	TCTTGTTGAAGGCCCTCTGG	0.578957	GATGGAGATCAAGGAGGGCC	AACGCTGGAGATCTTCTCGC	0.719721	AAGGAGGGCCAGTTCTTTGC	AACGCTGGAGATCTTCTCGC	0.785198	TGCGAGGATCAAGAAGCACC	AGCCATTGTCTGTAGCCAGC
NCU00738T0	1	5	NCU00738T0_input.txt	NCU00738T0_output.txt	0.14571	GAGAGTCTGGCTTCGTGTCC	CTAACCACGGACTCCCAACC	0.286539	TTCGTGTCCTTGAGCACAGG	CTAACCACGGACTCCCAACC	0.57567	ACTGAATGGTTGGGAGTCCG	AACCGTCAGTGTCCCAATGG	0.623027	AGATGACCGCCGGTATTTCC	AAACACATCACGACATGGCG	0.6348	GAGAGTCTGGCTTCGTGTCC	TTCCTAAACTGCGCAATGGC
NCU00738T1	2	5	NCU00738T1_input.txt	NCU00738T1_output.txt	0.716382	AGATGACCGCCGGTATTTCC	ACCTCCATGCAGCTTTCACC	0.901704	GGGTGATGATTGCTTCCACG	CAACCGCTACAAGCTTCAGC	0.912958	GGGTGATGATTGCTTCCACG	ATCCAGACATTTCCGACGGG	0.985878	GGGTGATGATTGCTTCCACG	TCCGTGTTTTCCACCCATCC	1.05301	GGGTGATGATTGCTTCCACG	CATTGCACAGAACCCCAACC
NCU00739T0	1	5	NCU00739T0_input.txt	NCU00739T0_output.txt	0.209034	GTATCTCAGAGCGGCTTCCC	TAATGGTACGTTGGGCTCGG	0.355212	TTCCCTTCTGCACCACTTGG	TAATGGTACGTTGGGCTCGG	0.489891	CTCCGCCAGTATCTCAGAGC	TAATGGTACGTTGGGCTCGG	0.628403	GTATCTCAGAGCGGCTTCCC	CGAGGGTGAGATCGATGAGG	0.704903	GAAATGAGTCCCGAGGAGCG	TAATGGTACGTTGGGCTCGG
NCU00740T0	2	5	NCU00740T0_input.txt	NCU00740T0_output.txt	0.152563	CCGCAAAGTCAATGGAGTGC	GCTTAAGTGCGCGATGTAGC	0.215769	CCATTGGAGCAAAGCAGAGC	GCTTAAGTGCGCGATGTAGC	0.217356	TCTCAGCAATCTGACCTCGC	GCTTAAGTGCGCGATGTAGC	0.429151	CCGCAAAGTCAATGGAGTGC	TCCACAACTTCTTCGCTCGG	0.492358	CCATTGGAGCAAAGCAGAGC	TCCACAACTTCTTCGCTCGG
NCU00741T0	2	5	NCU00741T0_input.txt	NCU00741T0_output.txt	0.781299	AGAATGGCGAAAGGTGGACG	GATGGAGAAGGGGTTGTCCG	1.06307	AGAATGGCGAAAGGTGGACG	TTCGGCTTCTGTAACGAGCC	1.06672	AGAATGGCGAAAGGTGGACG	ATAATGGAAGACGGAGGCGG	1.18515	ACATGATTGCCTGGGTCGG	GATGGAGAAGGGGTTGTCCG	1.2127	AGAATGGCGAAAGGTGGACG	AACGAGCCTGATGGAGAAGG
NCU00742T0	1	5	NCU00742T0_input.txt	NCU00742T0_output.txt	0.210667	GCGTTTTACGGCGGTTTAGG	CGCGAGGAAGGATCTTCTCC	0.276716	GGCTGTTGAACGCATCATCG	GTAAAACGCCCCATGATCGC	0.286177	GGTGGAGGAGATTCCCAAGC	CACGCATAAAACCGAACCCG	0.334943	CGATCATGGGGCGTTTTACG	CGCGAGGAAGGATCTTCTCC	0.358427	GCGTTTTACGGCGGTTTAGG	CACGCATAAAACCGAACCCG
NCU00743T0	4	5	NCU00743T0_input.txt	NCU00743T0_output.txt	1.19405	AGTGTGCGGTTGAAGTCAGG	AGTGATTGCAAGCAAACGCG	1.30957	TGTGGTGTAGAAGGCGTACG	GATAGAGACAACCGAGGCAGG	1.30957	TGTGGTGTAGAAGGCGTACG	GGCAGATAGAGACAACCGAGG	1.33204	GTTGAAGTCAGGGACGAGCC	AGTGATTGCAAGCAAACGCG	1.33204	GGTTGAAGTCAGGGACGAGC	AGTGATTGCAAGCAAACGCG
NCU00744T0	4	5	NCU00744T0_input.txt	NCU00744T0_output.txt	0.815784	GCAACGTCGACAAGTACTGC	CGACGACGATGATGACGAGG	1.04162	TCGACAAGTACTGCTGTCGC	CGACGACGATGATGACGAGG	1.46794	AGATTTGGCACGCATTCAGG	CGACGACGATGATGACGAGG	1.69027	GCAACGTCGACAAGTACTGC	AGGCGCCTATCCAAATGCC	1.81747	GCAACGTCGACAAGTACTGC	CAGGCGCCTATCCAAATGC
NCU00745T0	2	5	NCU00745T0_input.txt	NCU00745T0_output.txt	1.05122	TTTGAAGCGGTTGGTTGACC	TTGTCGGACATTTGGTTGCG	1.19807	GTGGTGCTTGGAGGTAGACG	TCAATTGGATGAAACGCCGG	1.38919	GCTTGGCCGGACATTTTGG	TTGTCGGACATTTGGTTGCG	1.40488	TTTGAAGCGGTTGGTTGACC	CGGACATTTGGTTGCGTTGG	1.41561	CTGAAGGTGGTGCTTGGAGG	TCAATTGGATGAAACGCCGG
NCU00746T0	3	5	NCU00746T0_input.txt	NCU00746T0_output.txt	0.420109	CATGGCCTGTTGAACGAACC	GGAGTGGTGCGCTTTTATGC	0.494098	ACTGCTGGTCAAATTTGGCG	GGAGTGGTGCGCTTTTATGC	0.563112	TTTGCTTGTCGGACTTTGGC	GGAGTGGTGCGCTTTTATGC	0.619908	CATGGCCTGTTGAACGAACC	GACCTGACGATGAGGAGACG	0.693897	ACTGCTGGTCAAATTTGGCG	GACCTGACGATGAGGAGACG
NCU00747T0	1	5	NCU00747T0_input.txt	NCU00747T0_output.txt	0.140946	CAGTGGGGGTTGTGTATCCC	GGATTTCCTCTTCCCCAGCC	0.140946	CCAGTGGGGGTTGTGTATCC	GGATTTCCTCTTCCCCAGCC	0.267493	GAAACTCGCGTCTGTTTCGG	GGATTTCCTCTTCCCCAGCC	0.269353	GAAACTCGCGTCTGTTTCGG	TTCGATGGAAACTCCTCGGC	0.285498	GGCTGGGGAAGAGGAAATCC	AGACCTCCCAACAACCAACG
NCU00748T0	1	5	NCU00748T0_input.txt	NCU00748T0_output.txt	0.139316	GGGGGATTCTGAGTGTGTCG	CTTGGTTGCTTCACCACTGC	0.210297	GAAGGGTATCCGTGTGGTCG	CTTGGTTGCTTCACCACTGC	0.210788	TAAGGCCCGTCCTATTTGCG	GATCGACCACACGGATACCC	0.212157	TAAGGCCCGTCCTATTTGCG	CGGATACCCTTCCTTACGGC	0.268956	TTTGCGATCAAACAGTCGCC	GATCGACCACACGGATACCC
NCU00749T0	2	5	NCU00749T0_input.txt	NCU00749T0_output.txt	0.63633	TGCAAACGAACCAAAGCAGC	GGAATTGCTCTGGTTGCAGC	0.636704	TGCAAACGAACCAAAGCAGC	ACGGGTCAAATGCGAAATGC	0.695747	GGACTGACTGCAAACGAACC	GGAATTGCTCTGGTTGCAGC	0.696121	GGACTGACTGCAAACGAACC	ACGGGTCAAATGCGAAATGC	0.705027	AACAGCATAAACCGTGTGCC	GGAATTGCTCTGGTTGCAGC
NCU00751T0	3	5	NCU00751T0_input.txt	NCU00751T0_output.txt	0.216324	GAAGGTACCCAATCCGGACG	CTTGACCGTCCAAGACTCCC	0.216324	GAAGGTACCCAATCCGGACG	CCTTGACCGTCCAAGACTCC	0.280057	ACACGTGGACCAGTCATACG	CTTGACCGTCCAAGACTCCC	0.280057	ACACGTGGACCAGTCATACG	CCTTGACCGTCCAAGACTCC	0.431289	GAAGGTACCCAATCCGGACG	ACCGATGTTCTAGGTTGGCC
NCU00752T0	1	5	NCU00752T0_input.txt	NCU00752T0_output.txt	0.21081	CAAAAGCGATGGTCGAACCG	TGGACGTGAAGTTGTCGAGG	0.211522	ATGCTTCACCCTCAGCTAGC	TGGACGTGAAGTTGTCGAGG	0.279025	AGCCAATCCGACCAATACCG	TGAATTCGTACTCGGCGAGG	0.279193	CAAAAGCGATGGTCGAACCG	TGAATTCGTACTCGGCGAGG	0.34929	ATCCGACCAATACCGCTTCG	TGAATTCGTACTCGGCGAGG
NCU00753T0	3	5	NCU00753T0_input.txt	NCU00753T0_output.txt	0.358231	CTCTTGAGCTCGACTTCCGG	GTCTGGATCAGGTAACGGGC	0.637693	CTCTTGAGCTCGACTTCCGG	CGTCGTTGGTCTGGATCAGG	0.643603	CTCTTGAGCTCGACTTCCGG	GGTCTGGATCAGGTAACGGG	0.703047	ACTCTTGAGCTCGACTTCCG	GTCTGGATCAGGTAACGGGC	0.779405	CTCTTGAGCTCGACTTCCGG	GGATCAGGTAACGGGCATCG
NCU00754T0	3	5	NCU00754T0_input.txt	NCU00754T0_output.txt	1.59091	TCCATAGACTTCGGAAAGCGG	TACTTGATGTCGGACGAGCC	1.82146	GGAGCGAAAACCATCGGACC	TACTTGATGTCGGACGAGCC	2.02652	CCATAGACTTCGGAAAGCGG	TACTTGATGTCGGACGAGCC	2.20352	TCCATAGACTTCGGAAAGCGG	ATACTTGATGTCGGACGAGCC	2.35195	TCCATAGACTTCGGAAAGCGG	ACTTGATGTCGGACGAGCC
NCU00755T0	6	5	NCU00755T0_input.txt	NCU00755T0_output.txt	0.428915	AGTTGCAATTGGTTTGGCCG	CTTCATCAGACCTCAGCCGG	0.709833	TTCGTTCTCGACTGGATGGG	CTTCATCAGACCTCAGCCGG	0.768242	TTCGTTCTCGACTGGATGGG	GTTTTCGGCTTCTTGGACCG	0.790749	AGTTGCAATTGGTTTGGCCG	AGCTTCATCAGACCTCAGCC	1.01636	TACTACCTGATTGCCCTGCC	CTTCATCAGACCTCAGCCGG
NCU00756T0	3	5	NCU00756T0_input.txt	NCU00756T0_output.txt	0.42537	TCCAAGACGGCGTACATTGG	TGATGCAAGGAGGCTCAAGG	0.425897	TGGAGGCGATTTCCAAGACG	TGATGCAAGGAGGCTCAAGG	0.501247	TCCAAGACGGCGTACATTGG	GAGAAAACGCAACCAGCTCG	0.501774	TGGAGGCGATTTCCAAGACG	GAGAAAACGCAACCAGCTCG	0.503911	TTGGCCCCAAGTCTCAAACC	TGATGCAAGGAGGCTCAAGG
NCU00757T0	2	5	NCU00757T0_input.txt	NCU00757T0_output.txt	0.069993	AGCTCTAGTGCGGATGATGC	TCCAAACCCGTCATTCGAGG	0.139192	AGCTCTAGTGCGGATGATGC	TGTCGGTGAAGTGGTTCTGG	0.359492	AGCTCTAGTGCGGATGATGC	CCTCCACTCAAAGTCCCAGG	0.4237	AGCTCTAGTGCGGATGATGC	CTCAAAGTCCCAGGTCTCGC	0.649078	AGCTCTAGTGCGGATGATGC	CCTCCTCCACTCAAAGTCCC
NCU00758T0	5	5	NCU00758T0_input.txt	NCU00758T0_output.txt	0.206599	TTGGTATCTGGCACCACACC	GAACATTCCACAGAAGCCGC	0.211298	TTGGTATCTGGCACCACACC	CACTCTCGTACTGGGGAAGC	0.486445	GTGTCTCGCTGCCTATCTCG	GAACATTCCACAGAAGCCGC	0.713427	TTGGTATCTGGCACCACACC	TCGTCACTCTCGTACTGGGG	0.792732	TCCCTTTGGTATCTGGCACC	GAACATTCCACAGAAGCCGC
NCU00759T1	2	5	NCU00759T1_input.txt	NCU00759T1_output.txt	0.35595	TTCAAAAGTCGTGGTTGCGC	GTTCGGATGGACTTGGGAGG	0.356686	GCACAAGCTTGTCCAACACC	GTTCGGATGGACTTGGGAGG	0.421641	TGTCTGTACCTGTCACAGCG	GTTCGGATGGACTTGGGAGG	0.427316	TTCAAAAGTCGTGGTTGCGC	TATCCCATGCTTGAAGGGCG	0.427456	TTCAAAAGTCGTGGTTGCGC	GTGTCCATGGACTCGAGACG
NCU00759T0	2	5	NCU00759T0_input.txt	NCU00759T0_output.txt	0.35595	TTCAAAAGTCGTGGTTGCGC	GTTCGGATGGACTTGGGAGG	0.356686	GCACAAGCTTGTCCAACACC	GTTCGGATGGACTTGGGAGG	0.421641	TGTCTGTACCTGTCACAGCG	GTTCGGATGGACTTGGGAGG	0.427316	TTCAAAAGTCGTGGTTGCGC	TATCCCATGCTTGAAGGGCG	0.427456	TTCAAAAGTCGTGGTTGCGC	GTGTCCATGGACTCGAGACG
NCU00760T0	5	5	NCU00760T0_input.txt	NCU00760T0_output.txt	0.349478	GGCCGAGACACCAAAATTCG	CAGCTCCATAACCTCCACCC	0.437398	TGGAGGATGCAGTTTCAGGG	AACCCTACAGCATCACGAGC	0.503036	GAGGATGCAGTTTCAGGGGG	AACCCTACAGCATCACGAGC	0.503036	GGAGGATGCAGTTTCAGGGG	AACCCTACAGCATCACGAGC	0.508371	TGGAGGATGCAGTTTCAGGG	ACCGCTATCCACACATCACG
NCU00761T1	3	5	NCU00761T1_input.txt	NCU00761T1_output.txt	0.427775	GGCCGAGACACCAAAATTCG	TCCATTTGATGAGGGGCTGG	0.834502	GGCCGAGACACCAAAATTCG	GAGGTTGTTGTTTGGGACGG	0.921975	GGCCGAGACACCAAAATTCG	AGGTTGTTGTTTGGGACGGG	0.926063	GGCCGAGACACCAAAATTCG	CATTTGATGAGGGGCTGGGG	0.926063	GGCCGAGACACCAAAATTCG	CCATTTGATGAGGGGCTGGG
NCU00761T0	2	5	NCU00761T0_input.txt	NCU00761T0_output.txt	0.215436	TTATGCCGACTGCCATCTGG	ATACGTTGAGGTGCTGTGGG	0.295277	AGTGGAGATGAACTGCCTGC	TCCATTTGATGAGGGGCTGG	0.367301	GTCCCCGTGGAGAGAATTGG	TCCATTTGATGAGGGGCTGG	0.438695	TTATGCCGACTGCCATCTGG	TCCATTTGATGAGGGGCTGG	0.507107	GGCAAAGATCAAACAGGGGC	TCCATTTGATGAGGGGCTGG
NCU00762T0	2	5	NCU00762T0_input.txt	NCU00762T0_output.txt	1.18647	GATCCTTGAGTTCAGGGCCC	GAGTTGCTGTAGGGAAAGCG	1.44517	GATCCTTGAGTTCAGGGCCC	AGAGTTGCTGTAGGGAAAGCG	1.70006	TGATCCTTGAGTTCAGGGCC	GAGTTGCTGTAGGGAAAGCG	1.95876	TGATCCTTGAGTTCAGGGCC	AGAGTTGCTGTAGGGAAAGCG	2.18689	GATCCTTGAGTTCAGGGCCC	CAGAGTTGCTGTAGGGAAAGC
NCU00763T0	6	5	NCU00763T0_input.txt	NCU00763T0_output.txt	0.073221	TGTGGGGGTCAAGATTCTGC	AGGAAACGGCATTCTGGAGG	0.148652	TGTGGGGGTCAAGATTCTGC	TTCTGGAGGGTTTGTGGAGC	0.288289	TGTGGGGGTCAAGATTCTGC	TAATTGCCGGCGATGGTAGG	0.364316	TCAGCTTCAAGATGTGGGGG	AGGAAACGGCATTCTGGAGG	0.439747	TCAGCTTCAAGATGTGGGGG	TTCTGGAGGGTTTGTGGAGC
NCU00764T0	1	5	NCU00764T0_input.txt	NCU00764T0_output.txt	0.501793	TGAGCATCTTTTCCAGCCCC	CATGTCGGTTAGGGGTGAGG	0.501793	TGAGCATCTTTTCCAGCCCC	TAGATGCCGTCCTTTCTGCC	0.573931	TCTCCTCGATCACCACCTCC	CATGTCGGTTAGGGGTGAGG	0.57564	TGAGCATCTTTTCCAGCCCC	TTCCCAGCATGTCGGTTAGG	0.640029	CCAACCTCTCCTCGATCACC	CATGTCGGTTAGGGGTGAGG
NCU00765T0	6	5	NCU00765T0_input.txt	NCU00765T0_output.txt	0.428558	ATCTTCTTCTTCCCCACGCG	AACCGATCACACTCCAACGG	0.703232	ATCTTCTTCTTCCCCACGCG	CCGGTATAGTAGTGGCGTCC	0.70766	GTCTGGGTCAATGCGTTTGC	AACCGATCACACTCCAACGG	0.774143	TGCAAGATGGTCTATGGGCG	CCGGTATAGTAGTGGCGTCC	0.924128	ACAGTGTCTGGGTCAATGCG	AACCGATCACACTCCAACGG
NCU00766T0	1	5	NCU00766T0_input.txt	NCU00766T0_output.txt	0.495165	CCTCGGTCTTGCTCTCATCC	AACCAAACCCGCAAATCACC	0.569927	TTGGTGATTTGCGGGTTTGG	TCGGTCACACACTCCAAACC	0.64163	TTGGTGATTTGCGGGTTTGG	GGTGGGGTGTCTGTCTTTCC	0.648057	CCTCGGTCTTGCTCTCATCC	TCAAAATGGCCTCCAACCCC	0.778793	GCTCCTTCTCTAGGGAAGCG	AACCAAACCCGCAAATCACC
NCU00768T0	11	5	NCU00768T0_input.txt	NCU00768T0_output.txt	0.288243	TTATGGCGCTCCTCACTTCG	GAAATGCTCAAGCCAACCGG	0.288243	TTATGGCGCTCCTCACTTCG	GGAAATGCTCAAGCCAACCG	0.422746	TTATGGCGCTCCTCACTTCG	CTGGGGACGTTTTGATTGCC	0.422746	TTATGGCGCTCCTCACTTCG	CCTGGGGACGTTTTGATTGC	0.426571	TTATGGCGCTCCTCACTTCG	GGGAAATGCTCAAGCCAACC
NCU00770T0	2	5	NCU00770T0_input.txt	NCU00770T0_output.txt	0.145002	TGATAGTCGTGTCGGTTGGC	AATGCAGGAAGGGACTGTCG	0.217321	TGATAGTCGTGTCGGTTGGC	ACGCCCTAGTGTCAAATCCG	0.278222	TGATAGTCGTGTCGGTTGGC	TTTGTGTGTGTGACAACGCC	1.2448	TGATAGTCGTGTCGGTTGGC	ACTTTGTGTGTGTGACAACGC	1.44809	TGATAGTCGTGTCGGTTGGC	AGGGACTGTCGGTATATGGC
NCU00771T0	2	5	NCU00771T0_input.txt	NCU00771T0_output.txt	0.972907	GAGCTTGATGGTGCTTTCGG	GTAGGCAAGGTCAAAGCTGC	0.972907	GGAGCTTGATGGTGCTTTCG	GTAGGCAAGGTCAAAGCTGC	1.24034	GCGGCAGTAAAGACAAGCG	TCGATGGTGGTGAGGAATGC	1.24034	CGCGGCAGTAAAGACAAGC	TCGATGGTGGTGAGGAATGC	1.24302	CCGTCAATGGTTCTGCATTGG	TCGATGGTGGTGAGGAATGC
NCU00772T1	3	5	NCU00772T1_input.txt	NCU00772T1_output.txt	0.873983	CTTCTACTTCGTCCTCGGCG	AGCATTGGACTGGGTTAGGG	1.09577	TTGATAGCTACTGCCTGGCC	AGCATTGGACTGGGTTAGGG	1.09747	AAAGGATGGCGATCTCCTGG	AGCATTGGACTGGGTTAGGG	1.22716	CGGAAAGGATGGCGATCTCC	AGCATTGGACTGGGTTAGGG	1.53	CTTCTACTTCGTCCTCGGCG	TCAGCATTGGACTGGGTTAGG
NCU00772T0	4	5	NCU00772T0_input.txt	NCU00772T0_output.txt	0.873983	CTTCTACTTCGTCCTCGGCG	AGCATTGGACTGGGTTAGGG	1.09577	TTGATAGCTACTGCCTGGCC	AGCATTGGACTGGGTTAGGG	1.09747	AAAGGATGGCGATCTCCTGG	AGCATTGGACTGGGTTAGGG	1.22716	CGGAAAGGATGGCGATCTCC	AGCATTGGACTGGGTTAGGG	1.53	CTTCTACTTCGTCCTCGGCG	TCAGCATTGGACTGGGTTAGG
NCU00773T0	2	5	NCU00773T0_input.txt	NCU00773T0_output.txt	0.574075	TCTGTTTCCCACACTGCACC	GGATACGGATGCGGATCTGG	0.636915	TCTGTTTCCCACACTGCACC	GACTGCTGAGTAGTGACGGG	0.851936	TCTGTTTCCCACACTGCACC	GACGTTTGGGGGTCAAAACC	0.864694	TCTGTTTCCCACACTGCACC	TTTGGGGGTCAAAACCTGGG	0.919905	TGGTTCGATCGTATCCCACC	GACTGCTGAGTAGTGACGGG
NCU00774T0	2	5	NCU00774T0_input.txt	NCU00774T0_output.txt	0.15008	GCAGACTCAAGCGAAAACCG	ATGAGTGTCGTCGTGTGTCC	0.15008	CGCAGACTCAAGCGAAAACC	ATGAGTGTCGTCGTGTGTCC	0.153092	GCAGACTCAAGCGAAAACCG	GTGTCCGAGTTGTTTGACGC	0.153092	CGCAGACTCAAGCGAAAACC	GTGTCCGAGTTGTTTGACGC	0.424946	GCAGACTCAAGCGAAAACCG	GACGTCGGAGATATGGTGGG
NCU00775T0	3	5	NCU00775T0_input.txt	NCU00775T0_output.txt	0.571988	TGGTGGGCTTGAAGATGTCG	ATTTGTTGCCAAAGCCCTGC	0.712385	GAAGATGTCGGACTGGAGGG	ATTTGTTGCCAAAGCCCTGC	0.920049	GAGGGTGACGGTGTACTTGC	ATTTGTTGCCAAAGCCCTGC	1.27714	GGTGGGCTTGAAGATGTCGG	ATTTGTTGCCAAAGCCCTGC	1.33011	TACTTGCCGCCGTACTTGG	ATTTGTTGCCAAAGCCCTGC
NCU00776T0	3	5	NCU00776T0_input.txt	NCU00776T0_output.txt	0.350489	AGTCTAGCTTGGCTTCGTCG	ATCGATGAGGAAGGCTTGCC	0.350489	ACGAGTCTAGCTTGGCTTCG	ATCGATGAGGAAGGCTTGCC	0.54656	AGTCTAGCTTGGCTTCGTCG	GCTTGCCACATTACTCTCGC	0.54656	ACGAGTCTAGCTTGGCTTCG	GCTTGCCACATTACTCTCGC	0.642288	AGTCTAGCTTGGCTTCGTCG	ATCCTGAGATCACCGAGGGG
NCU00777T0	3	5	NCU00777T0_input.txt	NCU00777T0_output.txt	0.21	ATCTCACCCTACAGGACCCC	ACTTGAAGTGGAAGGTGGCC	0.431187	CCCCTTTGGACCTTCCTACG	ACTTGAAGTGGAAGGTGGCC	0.624138	ATCTCACCCTACAGGACCCC	CGCCAACTTGAAGTGGAAGG	0.845325	CCCCTTTGGACCTTCCTACG	CGCCAACTTGAAGTGGAAGG	0.926569	ATCTCACCCTACAGGACCCC	CTTGAAGTGGAAGGTGGCCC
NCU00778T0	4	5	NCU00778T0_input.txt	NCU00778T0_output.txt	0.562406	AGGTGGGAACATTGGATGGC	ATACGATCGTCACTAGCGCC	0.614613	TCATGTTTTGATAGGCGCGC	ATACGATCGTCACTAGCGCC	0.627709	ATGGTTGACGAGAACGAGGC	ATACGATCGTCACTAGCGCC	0.636375	CCAGCCATACACAAATGCCG	TACCTCTCATGACAACGGCC	0.85998	AGGTGGGAACATTGGATGGC	TACCTCTCATGACAACGGCC
NCU00779T0	1	5	NCU00779T0_input.txt	NCU00779T0_output.txt	0.072962	TCTTGAAGGAGCTGCGAAGG	ACTCTTCCCATGCTTGGTCG	0.14025	CCCTTCGACGGTATCTGAGC	CATGGGTGCATCCTAGGTCC	0.209934	CCCTTCGACGGTATCTGAGC	TCCTAGGTCCTCGTCATCCG	0.210069	AGACTTCGATTCGGACAGCG	GCTCAGATACCGTCGAAGGG	0.217326	AGACTTCGATTCGGACAGCG	TCACCATGGGCTGAAGAACC
NCU00780T0	1	5	NCU00780T0_input.txt	NCU00780T0_output.txt	0.35814	CTACCAGGATCACAGTGGCC	CAGAGTCTCTCCGAGCAAGC	0.419719	TTGCGGAGTCTACGTTGAGC	TGCGGCATCGTATCTACACC	0.423379	GGCTTTCTTCACGGAGGAGG	TGCGGCATCGTATCTACACC	0.491686	GGTTGGTCAACACAAAGGCC	ATTGTGGAACGTTGCCAACC	0.491686	GGGTTGGTCAACACAAAGGC	ATTGTGGAACGTTGCCAACC
NCU00781T0	1	5	NCU00781T0_input.txt	NCU00781T0_output.txt	0.148473	CCACAAGACTAAGGCCCTCG	AGTCGTAGCACATATCGCCG	0.403024	GAACGCTAACATCTGCGACG	CGAGGGCCTTAGTCTTGTGG	0.433468	GAGGCCACAAGACTAAGGCC	AGTCGTAGCACATATCGCCG	0.656186	AGAGGCCACAAGACTAAGGC	AGTCGTAGCACATATCGCCG	0.688019	GAACGCTAACATCTGCGACG	GAGGGCCTTAGTCTTGTGGC
NCU00782T0	4	5	NCU00782T0_input.txt	NCU00782T0_output.txt	0.494974	TGAAGAAGTTCCGCCCTTCC	CATCTGGCTGCCATCAAACC	0.70593	TGAAGAAGTTCCGCCCTTCC	AAACTCGGAGCGCTTGTACC	0.78215	TGAAGAAGTTCCGCCCTTCC	CAGCCCGAGAAACCATCTGG	0.908057	CATGCTGAAGAAGTTCCGCC	CATCTGGCTGCCATCAAACC	0.914132	TGTCTCGTATGCGGTGTTCG	CATCTGGCTGCCATCAAACC
NCU00783T0	1	5	NCU00783T0_input.txt	NCU00783T0_output.txt	0.288116	GTCCACAGCTGCCTCTTAGG	TGGATTATGCAGTGGGGTCG	0.414974	ACCCCACTGCATAATCCACG	GACTTTGTTGGTGTCGCAGG	0.415705	GTCCACAGCTGCCTCTTAGG	GACTTTGTTGGTGTCGCAGG	0.416938	GTCCACAGCTGCCTCTTAGG	GCTGGAAGCGTGGATTATGC	0.420361	GTCCACAGCTGCCTCTTAGG	CTCAAGATAGACGGGGAGCG
NCU00784T0	3	5	NCU00784T0_input.txt	NCU00784T0_output.txt	0.625931	GCTGCAACTAAACCAGACGG	TCTAGAAGGCTGCAACGAGC	0.625931	GGCTGCAACTAAACCAGACG	TCTAGAAGGCTGCAACGAGC	0.626588	GCTGCAACTAAACCAGACGG	TCGTCTAGAAGGCTGCAACG	0.626588	GGCTGCAACTAAACCAGACG	TCGTCTAGAAGGCTGCAACG	0.687877	GCTGCAACTAAACCAGACGG	TTCGTCGTCTAGAAGGCTGC
NCU00786T0	4	5	NCU00786T0_input.txt	NCU00786T0_output.txt	0.280189	TCCGGAGAGAAAGATGCACG	TGCGAGTCATTAGGGATGGC	0.287329	AGAGGATTCCATGTGTCGGC	AATGGAGGCTCGTACAACGG	0.495489	TCCGGAGAGAAAGATGCACG	AAGAAGAGCGGCAAGAAGGG	0.501008	AGAGGATTCCATGTGTCGGC	AAGAAGAGCGGCAAGAAGGG	0.557291	TACCGTAGCTGTGCTTCTCG	TGCGAGTCATTAGGGATGGC
NCU00787T0	1	5	NCU00787T0_input.txt	NCU00787T0_output.txt	0.071701	ACCTCGAAAACTCGACGACC	CAACAAAAACCAGGCCTCCG	0.071701	ACCTCGAAAACTCGACGACC	CCTCCGCAACAAAAACCAGG	0.145521	TGACCCGTACTTTCCCAAGC	CCCTCAAATTCACGCGTTGG	0.149489	ACCTCGAAAACTCGACGACC	CCCTCAAATTCACGCGTTGG	0.211061	TAAGGATAAGGCGTTGGGCG	CAACAAAAACCAGGCCTCCG
NCU00788T0	2	5	NCU00788T0_input.txt	NCU00788T0_output.txt	0.28056	CGAGAATCAGGAGACACGGG	CTCGCAGGTAGTGGTCTTCG	0.28056	CCGAGAATCAGGAGACACGG	CTCGCAGGTAGTGGTCTTCG	0.286815	AGGCGAAAGATGCCTGTACC	CTCGCAGGTAGTGGTCTTCG	0.349403	AGGCGAAAGATGCCTGTACC	TATTGCTACGCGTATCCCCG	0.35515	GAATCAGGAGACACGGGACC	CTCGCAGGTAGTGGTCTTCG
NCU00789T0	3	5	NCU00789T0_input.txt	NCU00789T0_output.txt	0.347955	GAGTTGAGGGAGAGCGATCG	GCGCAAAGTTGGACACTTCC	0.350475	GAGTTGAGGGAGAGCGATCG	TATAGGGATCCAAAGCGCCG	0.496989	GAGACTTCCATCGTGGTCGG	GCGCAAAGTTGGACACTTCC	0.85386	GCCCATCCATCCGAAGAAGG	GCGCAAAGTTGGACACTTCC	0.85638	GCCCATCCATCCGAAGAAGG	TATAGGGATCCAAAGCGCCG
NCU00790T0	3	5	NCU00790T0_input.txt	NCU00790T0_output.txt	0.066967	TCCATGCGGATAATGAGGGC	GAGCAAAACGTGGGTGAACC	0.075806	TCCATGCGGATAATGAGGGC	ACAGTCACTTCTTCTCGCGG	0.209253	ATAATGAGGGCGAAGGTGGC	GAGCAAAACGTGGGTGAACC	0.215805	TCCATGCGGATAATGAGGGC	GGACATGACCATGGAGACGG	0.35809	ATAATGAGGGCGAAGGTGGC	GGACATGACCATGGAGACGG
NCU00792T0	4	5	NCU00792T0_input.txt	NCU00792T0_output.txt	0.3577	CACGAGCGACAGTATCCAGG	GTGACTGTCTCCTCTTCGGC	0.496766	ACGAGTTTAGCACCAGTGGG	TGATTGAGCGAATGGGGACG	0.56736	CACGAGCGACAGTATCCAGG	TGTTGAAGGAGACACGAGCG	0.629998	GGGTTCATTGGCGTTCTTCG	TGATTGAGCGAATGGGGACG	0.640855	CACGAGCGACAGTATCCAGG	CTCTTGGGTAGCAGTGCTGG
NCU00793T0	4	5	NCU00793T0_input.txt	NCU00793T0_output.txt	0.693448	GTAACCCAGGGCGTTAGTGG	CAAAGCAAACAAGCAACGCC	0.707361	GTAACCCAGGGCGTTAGTGG	GCAAAGCAAACAAGCAACGC	0.972164	GTAACCCAGGGCGTTAGTGG	CTGCAGCAAAGCAAACAAGC	1.04473	CCAGGGCGTTAGTGGTAAGC	CAAAGCAAACAAGCAACGCC	1.05865	CCAGGGCGTTAGTGGTAAGC	GCAAAGCAAACAAGCAACGC
NCU00794T0	4	5	NCU00794T0_input.txt	NCU00794T0_output.txt	0.134027	CTCAAGGCATGGAATGTGCG	GTCATATCACCCCGCTGAGG	0.136357	CTCAAGGCATGGAATGTGCG	TTTCTCCATGTCCTCACGGC	0.206863	CTCAAGGCATGGAATGTGCG	CCTTTCCGCCTGATCCTACC	0.215461	CTACCAATGCTCCTGGTCCG	TTTCTCCATGTCCTCACGGC	0.27711	CTCAAGGCATGGAATGTGCG	TCACGGCCTTATCCTTTCCG
NCU00795T0	2	5	NCU00795T0_input.txt	NCU00795T0_output.txt	0.210984	CACCTTTGGAAACGCTGTCG	CAAACAAGCGCTCATCTGGG	0.220449	CACCTTTGGAAACGCTGTCG	TGTTGTAGATCTGCTCGCGG	0.279269	GGTTGCTGCCTTGATGAACG	CAAACAAGCGCTCATCTGGG	0.279865	CACCTTTGGAAACGCTGTCG	TAGATCTGCTCGCGGAATCG	0.280316	CTTTGGAAACGCTGTCGAGC	CAAACAAGCGCTCATCTGGG
NCU00796T0	3	5	NCU00796T0_input.txt	NCU00796T0_output.txt	0.210164	GGTTGAGATGCTGCCTTTGC	GGCTTTCCCATTGTCATCGC	0.2747	TGCTTCTCCGGAATCTGTCG	GGCTTTCCCATTGTCATCGC	0.274927	GTCTACAGAGGCCAAGACGG	GGCTTTCCCATTGTCATCGC	0.288023	GGTTGAGATGCTGCCTTTGC	TGTTGCTGCTTTTGGCTTGG	0.352559	TGCTTCTCCGGAATCTGTCG	TGTTGCTGCTTTTGGCTTGG
NCU00797T0	1	5	NCU00797T0_input.txt	NCU00797T0_output.txt	0.504963	ACCCCATCAAGATTCACCGG	CTACGGTCAGCATTCCTCCG	0.565812	ACCCCATCAAGATTCACCGG	CGTCTGATGATTGCATGCCC	0.573493	ACCCCATCAAGATTCACCGG	GCGTCTGATGATTGCATGCC	0.712202	ACCCCATCAAGATTCACCGG	CACTTCGGTCTACGGTCAGC	0.779066	TGGGCTCTGGACAAAAACCC	CGTCTGATGATTGCATGCCC
NCU00798T0	1	5	NCU00798T0_input.txt	NCU00798T0_output.txt	0.644743	ACGCCTCAGTTGTTGTAGGC	GAATCATCGACCATGCGTGC	0.703391	ATCGGATGTAGTGGTCGTCG	GAATCATCGACCATGCGTGC	0.842905	GGATGTAGTGGTCGTCGTGC	GAATCATCGACCATGCGTGC	0.928329	AAGTCGGCAGAGCTTGTTGG	GAATCATCGACCATGCGTGC	1.05845	TGATCAGAGAATGGACGCGG	TGTGTGATTGCTTCTCCGGC
NCU00799T0	2	5	NCU00799T0_input.txt	NCU00799T0_output.txt	0.138263	ACGAAGATGCGATCCAGACC	CTAGCACTGTTTCCCAGGGG	0.140082	ACGAAGATGCGATCCAGACC	ACTGGCTAGCACTGTTTCCC	0.141223	TGGTCCTCTATCCAGACGGG	CTAGCACTGTTTCCCAGGGG	0.142899	TGGTCCTCTATCCAGACGGG	TGGAGAGGTTGACATGTGGC	0.143001	AAGAACGGAGAGCAGATGGC	CTAGCACTGTTTCCCAGGGG
NCU00800T0	4	5	NCU00800T0_input.txt	NCU00800T0_output.txt	0.138479	CGTCATGAGATGGAGGTCGG	AATAACTCCAAGGGGCTCGC	0.13877	CGTCATGAGATGGAGGTCGG	ATTGCGCTATGGAGTGGAGG	0.144491	CCGTATGGATCCATGGGTCG	AATAACTCCAAGGGGCTCGC	0.353322	CGTCATGAGATGGAGGTCGG	GGAGTGGAGGTGAAAGCAGG	0.355589	CGTCATGAGATGGAGGTCGG	TGGCAATAACTCCAAGGGGC
NCU00801T0	3	5	NCU00801T0_input.txt	NCU00801T0_output.txt	0.138049	TACCACCGATGAACATGCCC	TCAAAAAGCCTCAAGTGCGC	0.205085	TACCACCGATGAACATGCCC	GAGCGTCATGTTGTGATGGC	0.208764	CAACGACAAACTGAGCGAGC	GAGCGTCATGTTGTGATGGC	0.286592	TACCACCGATGAACATGCCC	GTCATGTTGTGATGGCTGCG	0.286592	TACCACCGATGAACATGCCC	CGTCATGTTGTGATGGCTGC
NCU00802T0	2	5	NCU00802T0_input.txt	NCU00802T0_output.txt	1.01384	GCCTTTTTCAGCGTCATCCC	CGATCGTGAGCATCTTGTCG	1.19068	GCACTGGTTTGGACATGTGC	TTTCCTGTCGTGAATTGCCG	1.22985	CAGTTTGCGCTGGCTAAACC	CGATCGTGAGCATCTTGTCG	1.26038	TGGTTTGGACATGTGCTTGC	TTTCCTGTCGTGAATTGCCG	1.53589	GGTTTGGACATGTGCTTGCG	TTTCCTGTCGTGAATTGCCG
NCU00803T0	4	5	NCU00803T0_input.txt	NCU00803T0_output.txt	0.711251	TCATCGCTTTTTGCTGCTGC	TTCGGGGGAATATGATCGGC	0.711251	TGCTCATCGCTTTTTGCTGC	TTCGGGGGAATATGATCGGC	1.13305	TGGAGCCGTTGAAAGAACCG	TGTAAGGAAGGTGCACACGG	1.20656	TGGAGCCGTTGAAAGAACCG	TTCGGGGGAATATGATCGGC	1.35327	TGGAGCCGTTGAAAGAACCG	GGAGTAGATGCCCAGGTTCC
NCU00803T1	3	5	NCU00803T1_input.txt	NCU00803T1_output.txt	0.711251	TCATCGCTTTTTGCTGCTGC	TTCGGGGGAATATGATCGGC	0.711251	TGCTCATCGCTTTTTGCTGC	TTCGGGGGAATATGATCGGC	1.13305	TGGAGCCGTTGAAAGAACCG	TGTAAGGAAGGTGCACACGG	1.20656	TGGAGCCGTTGAAAGAACCG	TTCGGGGGAATATGATCGGC	1.35327	TGGAGCCGTTGAAAGAACCG	GGAGTAGATGCCCAGGTTCC
NCU00804T0	3	5	NCU00804T0_input.txt	NCU00804T0_output.txt	3.10987	GCTCACCACGAATAGATTCAAGC	GTCTTGTCCTGTCGATGGGG	3.24564	GCTCACCACGAATAGATTCAAGC	ACGTCTTGTCCTGTCGATGG	3.32419	GCTCACCACGAATAGATTCAAGC	TGTGGCTGATAGGTTGGTGC	3.36665	TCTTCTGCGGGAAAGCTCG	TCTTGTCCTGTCGATGGGG	3.4093	ATCTTCTGCGGGAAAGCTCG	GACATGGAGCAGGATTTTCTCC
NCU00805T0	4	5	NCU00805T0_input.txt	NCU00805T0_output.txt	0.343865	TTTGCGGAGAGGTGTAGACG	TGCAATGATAAGCTTGCGCC	0.627564	TTTTGGCCAAGACGTTTGCG	TGCAATGATAAGCTTGCGCC	1.02858	GTTTTGGCCAAGACGTTTGC	TGCAATGATAAGCTTGCGCC	1.04236	TTTGCGGAGAGGTGTAGACG	ATAACACACGGTCGTAGCGC	1.16599	TTTGGCCAAGACGTTTGCG	TGCAATGATAAGCTTGCGCC
NCU00806T0	7	5	NCU00806T0_input.txt	NCU00806T0_output.txt	0.141624	TGATGAGAGGGGTAGGGTCG	AGAACAGTTTCAGGCCGAGG	0.280997	TCAGGCCGAAGAAGGTTACG	AGAACAGTTTCAGGCCGAGG	0.355831	TCGTAGCCAACAAGGTCAGG	AGAACAGTTTCAGGCCGAGG	0.494096	TGATGAGAGGGGTAGGGTCG	CCCAGCATCATGGTCAATGC	0.496592	AACAGTTGTTGCTGCTTGGG	AGAACAGTTTCAGGCCGAGG
NCU00807T0	4	5	NCU00807T0_input.txt	NCU00807T0_output.txt	0.569044	TGGAAAGAACCAGCGTCTCG	AGCTCCGTATCGACAATGCC	0.639306	TCGTTTCTCACCAGCGATGG	AGCTCCGTATCGACAATGCC	0.698877	CAGCGATGGAAAGAACCAGC	AGCTCCGTATCGACAATGCC	1.05448	CACCAGCGATGGAAAGAACC	AGCTCCGTATCGACAATGCC	1.20475	TGGAAAGAACCAGCGTCTCG	TTGCACCAACGAAATAGGCC
NCU00808T0	6	5	NCU00808T0_input.txt	NCU00808T0_output.txt	0.20388	GGATGAGTGGAGGACTGTGC	CCAAGAGAACGAGCATTGCG	0.274952	ATGATAAGCGGTTCCCTGGC	CCAAGAGAACGAGCATTGCG	0.283705	GGATGAGTGGAGGACTGTGC	TTCCCGCTTGAAGGATCTCG	0.287124	GGATGAGTGGAGGACTGTGC	GCCAAGAGAACGAGCATTGC	0.358197	ATGATAAGCGGTTCCCTGGC	GCCAAGAGAACGAGCATTGC
NCU00809T0	2	5	NCU00809T0_input.txt	NCU00809T0_output.txt	0.637801	ACACAAAGTACTCGCCCTGG	GAACCAGTCGTTGACAGGGG	0.711186	GTTCCGCCTCTACCTTGTCC	GAACCAGTCGTTGACAGGGG	0.71577	GTTCCGCCTCTACCTTGTCC	AGAGCACCTGTGAACATGCC	0.781672	TCTGCGGATGTCTCAATGGG	GAACCAGTCGTTGACAGGGG	0.786255	TCTGCGGATGTCTCAATGGG	AGAGCACCTGTGAACATGCC
NCU00810T0	2	5	NCU00810T0_input.txt	NCU00810T0_output.txt	0.426453	TATACGCGGTTCAGGTTGGG	TGTGAGGGAGGATTTGCTCG	0.857462	TATACGCGGTTCAGGTTGGG	GGGTGTGAGGGAGGATTTGC	1.32894	ATACGCGGTTCAGGTTGGG	TGTGAGGGAGGATTTGCTCG	1.38514	AGTATACGCGGTTCAGGTTGG	TGTGAGGGAGGATTTGCTCG	1.44165	GTACATGCTCCCTCCGTAGC	CCTCTGATTTGAAGGGGAGGC
NCU00811T0	1	5	NCU00811T0_input.txt	NCU00811T0_output.txt	0.138545	TAGCACAAAGTGAGAGGGCG	GGCATCATCAAGAAACCGCC	0.138545	TAGCACAAAGTGAGAGGGCG	GGGCATCATCAAGAAACCGC	0.275381	CGGGGTTTCCTGTACCTACG	GGCATCATCAAGAAACCGCC	0.275381	CGGGGTTTCCTGTACCTACG	GGGCATCATCAAGAAACCGC	0.280265	GGATCCGATGGAGTGGTTGG	GGCATCATCAAGAAACCGCC
NCU00812T0	2	5	NCU00812T0_input.txt	NCU00812T0_output.txt	0.628674	GCAAAGTGGGAATTCGGAGC	GCCTTGCCATTAGTCTTGCC	0.71077	AGTGGGAATTCGGAGCTTCC	GCCTTGCCATTAGTCTTGCC	0.915702	GAGTCGGAGGAGAGAAAGGC	GCCTTGCCATTAGTCTTGCC	0.990012	ATAAACGGACGTGGTTGGGC	GGGAATCTCTTGGGTTGGGG	1.20008	GGAGGAGAGAAAGGCTTGCG	GCCTTGCCATTAGTCTTGCC
NCU00813T0	2	5	NCU00813T0_input.txt	NCU00813T0_output.txt	0.062776	AAACAAAAGCGTCGCCTTCC	CTTGAGGTTTTGGCAGTGGC	0.062776	AAACAAAAGCGTCGCCTTCC	GCTTGAGGTTTTGGCAGTGG	0.063179	CCAGTTTTGCAGGTTGACGG	CTTGAGGTTTTGGCAGTGGC	0.063179	CCAGTTTTGCAGGTTGACGG	GCTTGAGGTTTTGGCAGTGG	0.063179	CCCAGTTTTGCAGGTTGACG	CTTGAGGTTTTGGCAGTGGC
NCU00814T0	4	5	NCU00814T0_input.txt	NCU00814T0_output.txt	0.283174	TGTAGGCATCTTCGTTCGGG	ATCTGACTTACGGCGTTGGG	0.287319	ACCAGGTGGAAGAAGGTTGC	ATCTGACTTACGGCGTTGGG	0.346299	TGTAGGCATCTTCGTTCGGG	CCTATCTCCGATGGTAGCGC	0.354461	GACCCCAGATGTTGACCAGG	AATACTACATACCCGGCGGC	0.498395	ACCAGGTGGAAGAAGGTTGC	AATACTACATACCCGGCGGC
NCU00817T0	1	5	NCU00817T0_input.txt	NCU00817T0_output.txt	0.068728	ATGCAGAGGGTGGAAATGGG	GTTCCTCTGGTTCCCTCTGC	0.070116	ATGCAGAGGGTGGAAATGGG	TCCCTCTGCTTTGCTCTTGG	0.071978	ATGCAGAGGGTGGAAATGGG	CTTCCAAGCGCAAACCTTCC	0.145584	AGGAACCAAGAAGCCAGAGC	ACATAGTCGCTGTCTTGGCC	0.212595	CGATGTCAAGACAGGGGAGG	GTTCCTCTGGTTCCCTCTGC
NCU00818T0	1	5	NCU00818T0_input.txt	NCU00818T0_output.txt	0.28622	AAGAAGTTGATGGGGAGGCG	TCACCAAACCCAGCCTAAGC	0.288795	CTACGGTCTGCAGGGAATGG	TATAATGCGGCCTCCCAACC	0.289475	GAGGTTGGGGTTGAGGAAGG	TCACCAAACCCAGCCTAAGC	0.358961	GATCAGCTACGGTCTGCAGG	TATAATGCGGCCTCCCAACC	0.430237	CTACGGTCTGCAGGGAATGG	ACCCAACCCCATCTTGAACG
NCU00819T0	3	5	NCU00819T0_input.txt	NCU00819T0_output.txt	0.698238	CAGGTTTCGAAGCAGCTTCC	ATGTCTCTCGAACGAAGGCG	0.840202	GACACTTGATGCTTAGCGGC	ATGCTTGCAAGGAGGATCCG	0.911561	ACAGGCATCCAAATCCGAGG	TTCCGACGACATGATTCGGC	0.984174	CAGGTTTCGAAGCAGCTTCC	ATGCTTGCAAGGAGGATCCG	1.02836	ACAGGCATCCAAATCCGAGG	GTTCCGACGACATGATTCGG
NCU00821T0	4	5	NCU00821T0_input.txt	NCU00821T0_output.txt	0.349997	GAAGTTGTTGAAAGCGGGGG	ACCTCTGGCTTGATGGTTCG	0.581181	AGTGATGAGACCCTGCATGG	ACCTCTGGCTTGATGGTTCG	0.871951	AGATGGCAGTGATGAGACCC	ACCTCTGGCTTGATGGTTCG	1.05983	GAAGTTGTTGAAAGCGGGGG	CCTCTGGCTTGATGGTTCGG	1.23373	GCATGGTCGAGTTGTCTTTGG	ACCTCTGGCTTGATGGTTCG
NCU00822T0	3	5	NCU00822T0_input.txt	NCU00822T0_output.txt	0.578805	AGAGGGGTTGATGAAAGCGG	AGGTAGAGGTCCTGCATTGC	0.578805	ATAGGGAAGGTGCTGTGTGC	AGGTAGAGGTCCTGCATTGC	0.697141	AGAGGGGTTGATGAAAGCGG	CTTCGCGTAGGTAGAGGTCC	0.697141	ATAGGGAAGGTGCTGTGTGC	CTTCGCGTAGGTAGAGGTCC	0.865313	TCGGCAGGTTGATGTGAAGG	AGGTAGAGGTCCTGCATTGC
NCU00823T0	3	5	NCU00823T0_input.txt	NCU00823T0_output.txt	0.564452	CAGTGTAGAGGCTGTCGACC	CCTTGACGGACTGAATGGGG	0.564452	CAGTGTAGAGGCTGTCGACC	CCCTTGACGGACTGAATGGG	0.772501	CAGTGTAGAGGCTGTCGACC	GAAAGCCAGCAGCCAAAACC	0.89477	CGATGACTTTACCGTTCGCG	GAAAGCCAGCAGCCAAAACC	0.989089	CAGTGTAGAGGCTGTCGACC	TCACAACCTTGCCCTTGACG
NCU00824T0	4	5	NCU00824T0_input.txt	NCU00824T0_output.txt	0.35248	ATACGGTCATGACGCGATCC	CGTACGTAGGGGTATGCAGG	0.360348	GCTTCTTGAAACGCAGGAGC	CCCCGCCAGTTCCTATTAGC	0.365043	GCTTCTTGAAACGCAGGAGC	AGTTTATCCCCGCCAGTTCC	0.421084	TTCTTGCCGGAACCGATACC	CGTACGTAGGGGTATGCAGG	0.482641	AGAACGCGCTTCTTGAAACG	CCCCGCCAGTTCCTATTAGC
NCU00825T0	2	5	NCU00825T0_input.txt	NCU00825T0_output.txt	1.31647	TGCCATAATTGGACCCGTCG	AAGGATATGCCCTTGGGACC	1.38773	CCATAATTGGACCCGTCGGG	AAGGATATGCCCTTGGGACC	1.50596	TGCCATAATTGGACCCGTCG	GCAAAGGATATGCCCTTGGG	1.57722	CCATAATTGGACCCGTCGGG	GCAAAGGATATGCCCTTGGG	1.68088	TGCCATAATTGGACCCGTCG	AAAGGATATGCCCTTGGGACC
NCU00826T0	2	5	NCU00826T0_input.txt	NCU00826T0_output.txt	0.651896	GCAGGTTACCTCCTTCCTCG	GACATGGAAGGGGAGATGGG	0.651896	GCAGGTTACCTCCTTCCTCG	GGACATGGAAGGGGAGATGG	0.654979	ATCCATTCCTTCGTCAGCGG	GACATGGAAGGGGAGATGGG	0.654979	ATCCATTCCTTCGTCAGCGG	GGACATGGAAGGGGAGATGG	0.717819	ATCCATTCCTTCGTCAGCGG	AGTTAAAGTGGCGGTTGGGG
NCU00827T0	1	5	NCU00827T0_input.txt	NCU00827T0_output.txt	0.428835	CCGTCTCTCTGATCGTTCCG	AGGGACACGGAAGAAAAGGG	0.49897	CCGTTCTTCGTCGGTAGAGG	AGGGACACGGAAGAAAAGGG	0.513439	TCCCCTTTTCTTCCGTGTCC	TTTTCTTGCCCTTCCCTCCC	0.63655	CCGTCTCTCTGATCGTTCCG	GGGACACGGAAGAAAAGGGG	0.649296	GCCGTCTCTCTGATCGTTCC	AGGGACACGGAAGAAAAGGG
NCU00828T0	5	5	NCU00828T0_input.txt	NCU00828T0_output.txt	0.14348	AACCCACGCTACCAATCTGG	TGACGCTCGGGATTTTACCC	0.214654	AACCCACGCTACCAATCTGG	GATTTGCTGGTTGACGCTCG	0.214689	AACCCACGCTACCAATCTGG	CGACGATTTGCTGGTTGACG	0.346594	GCCAGTCTCCGTGAAAAAGC	TGACGCTCGGGATTTTACCC	0.417768	GCCAGTCTCCGTGAAAAAGC	GATTTGCTGGTTGACGCTCG
NCU00829T0	1	5	NCU00829T0_input.txt	NCU00829T0_output.txt	0.631721	TGTGACGACAGTGGTCAAGG	TGTCATCACATACGAGCCGC	0.837054	GATTGGTGCGCTGAGAAACG	ATTAGAATGGCTTCACGCGC	1.06589	AAGGTGTTGCTCAAGGCTCC	TGTCATCACATACGAGCCGC	1.06625	TGATGATGCCGCAAAGAGGG	TGACCACTGTCGTCACATCC	1.10856	TGTGACGACAGTGGTCAAGG	ACCTTCGAGCCAGAGTTGC
NCU00830T0	2	5	NCU00830T0_input.txt	NCU00830T0_output.txt	0.136943	AATCGGGGACATCATGACGG	TGGAATGTCGCGGAGTATCG	0.143582	AATCGGGGACATCATGACGG	ACGGGCAAGAAGAGGAAAGG	0.208303	ATTCAGGGGTCAATCGTCGG	TGGAATGTCGCGGAGTATCG	0.210645	AATCGGGGACATCATGACGG	GATCTGAAGAGGCTGACGGG	0.764548	AATCGGGGACATCATGACGG	GAAAGGATGGAATGTCGCGG
NCU00831T0	4	5	NCU00831T0_input.txt	NCU00831T0_output.txt	0.61681	GTGGCTGTATCAGGTTTGCG	GTTGATGTTGAAGGCCTCGC	0.754641	GTGGCTGTATCAGGTTTGCG	TAGTTGAGGTCGATAGCGCG	1.0424	GTGGCTGTATCAGGTTTGCG	TGGACGTGTAGTTGAGGTCG	1.06038	ATGTCACCTCAGTCCAGTCG	GTTGATGTTGAAGGCCTCGC	1.0931	GATCTTAAGCAGACGTGGCG	GTTGATGTTGAAGGCCTCGC
NCU00831T1	4	5	NCU00831T1_input.txt	NCU00831T1_output.txt	0.61681	GTGGCTGTATCAGGTTTGCG	GTTGATGTTGAAGGCCTCGC	0.754641	GTGGCTGTATCAGGTTTGCG	TAGTTGAGGTCGATAGCGCG	1.0424	GTGGCTGTATCAGGTTTGCG	TGGACGTGTAGTTGAGGTCG	1.06038	ATGTCACCTCAGTCCAGTCG	GTTGATGTTGAAGGCCTCGC	1.0931	GATCTTAAGCAGACGTGGCG	GTTGATGTTGAAGGCCTCGC
NCU00832T0	3	5	NCU00832T0_input.txt	NCU00832T0_output.txt	0.623565	GGGGCTTCGGCGATATTAGG	CGAGTTTTCTGTGGTCGTGC	0.837892	AAAGAAGAACGGGGCTTCGG	CGAGTTTTCTGTGGTCGTGC	0.982552	AAAAGCAACTCCAAACCCCG	CGAGTTTTCTGTGGTCGTGC	1.02923	GAAAGAAGAACGGGGCTTCG	CGAGTTTTCTGTGGTCGTGC	1.11886	AACGTCCTTAGGTCAGACCG	CGAGTTTTCTGTGGTCGTGC
NCU00833T0	3	5	NCU00833T0_input.txt	NCU00833T0_output.txt	0.351647	TTTGTCAAATGGGCTCGTGC	TCCGTGGTCTCGTAAAAGGC	0.411691	CGCAAACTGCCTTACGATCC	TCCGTGGTCTCGTAAAAGGC	0.413429	TTTATTCACATTCGCCGCGG	TCCGTGGTCTCGTAAAAGGC	0.48382	CGCAAACTGCCTTACGATCC	GGGAGAATGAGATGGCCAGG	0.485558	TTTATTCACATTCGCCGCGG	GGGAGAATGAGATGGCCAGG
NCU00834T0	2	5	NCU00834T0_input.txt	NCU00834T0_output.txt	0.770521	TTCTTCTTGCACTTGTGCGC	CTGGTAAGGCGAGCAGAACC	1.09587	TTCTTCTTGCACTTGTGCGC	ACGCATCTGTTGAGAAGGAGG	1.1613	CGGCTAAAAAGGTCTTCGCG	ACGCATCTGTTGAGAAGGAGG	1.2458	GTAGCCGTTTGCATGACACG	ACGCATCTGTTGAGAAGGAGG	1.32472	TTCTTCTTGCACTTGTGCGC	TGGTAAGGCGAGCAGAACC
NCU00835T0	2	5	NCU00835T0_input.txt	NCU00835T0_output.txt	0.430949	CACAGCTCTCATTGCATGCC	ACATTACTCCCCCAAACCGG	0.4394	GATGGCTTTGGCGTTTGAGG	ACATTACTCCCCCAAACCGG	0.496268	CACAGCTCTCATTGCATGCC	TGCATGCACATTACTCCCCC	0.504718	GATGGCTTTGGCGTTTGAGG	TGCATGCACATTACTCCCCC	0.509428	GGTCGTCATCGTCTCTGTGG	ACATTACTCCCCCAAACCGG
NCU00836T0	4	5	NCU00836T0_input.txt	NCU00836T0_output.txt	0.359114	ACTCGCAGTGCTTGTAAGGG	CAAAAGTGTGAATGCCCCGG	0.359114	ACTCGCAGTGCTTGTAAGGG	CCAAAAGTGTGAATGCCCCG	0.438937	AGTGCTTGTAAGGGTGTCCC	CAAAAGTGTGAATGCCCCGG	0.438937	AGTGCTTGTAAGGGTGTCCC	CCAAAAGTGTGAATGCCCCG	0.713903	ACTCGCAGTGCTTGTAAGGG	GTAGGCCTTTCACTCCCAGC
NCU00837T0	1	5	NCU00837T0_input.txt	NCU00837T0_output.txt	0.064622	GACTGTGTATCGCTCGAGGG	ACTCGGCCTCTTGGAATTGG	0.133961	TGCTCGAGACTGTGTATCGC	ACTCGGCCTCTTGGAATTGG	0.138323	GACTGTGTATCGCTCGAGGG	GTGGGTAGCTCAGTCGAACC	0.20237	GACTGTGTATCGCTCGAGGG	CCCGAAGTAGTCCAACTCGG	0.20237	GACTGTGTATCGCTCGAGGG	CCCCGAAGTAGTCCAACTCG
NCU00838T0	1	5	NCU00838T0_input.txt	NCU00838T0_output.txt	0.224249	GCGTATGACTGGAGATCGGG	ACACCTCAGAAACCAACCCC	0.224249	GGCGTATGACTGGAGATCGG	ACACCTCAGAAACCAACCCC	0.288521	TATCCATCCTCTTGCACGCG	CCGATCTCCAGTCATACGCC	0.288521	TATCCATCCTCTTGCACGCG	CCCGATCTCCAGTCATACGC	0.428652	TATCCATCCTCTTGCACGCG	CGAAGACGACTACGACACCC
NCU00839T0	2	5	NCU00839T0_input.txt	NCU00839T0_output.txt	0.13366	GCTATTGCTTGAAGCCAGCC	GAGATACGTTACCCCAGCGG	0.13366	GCTATTGCTTGAAGCCAGCC	GGAGATACGTTACCCCAGCG	0.13366	GCTATTGCTTGAAGCCAGCC	CGGAGATACGTTACCCCAGC	0.138798	GCTATTGCTTGAAGCCAGCC	GCTTCTCGATATCCAGGGGC	0.139376	CTGGCAGTAGCAACTACCCC	GAGATACGTTACCCCAGCGG
NCU00840T0	3	5	NCU00840T0_input.txt	NCU00840T0_output.txt	0.569994	TGGCTTGTAGTCGGTTCTGC	TTATAGGCCGGTTAGCGTGC	0.648237	TAGGGAGGAGTAAGCCTGGC	TTATAGGCCGGTTAGCGTGC	0.720644	ATGACCTCGCTGTTATGGGG	TCCGGTTCAGCTTTGAAGGG	0.921973	TTCGCTTCAAGCTTACCGGG	TTATAGGCCGGTTAGCGTGC	1.03435	GTCGGTTCTGCTTGAAGACG	TTATAGGCCGGTTAGCGTGC
NCU00841T0	2	5	NCU00841T0_input.txt	NCU00841T0_output.txt	0.414895	GCAATTCACCCGACTTACGC	TCTCAGAGGCAGTCAAACGG	0.417576	GCAATTCACCCGACTTACGC	AAGCTGCTCAGTAGTGTGGC	0.61377	GCAATTCACCCGACTTACGC	CAGTCAAACGGTGCCTAAGC	0.687348	CAATTCACCCGACTTACGCG	TCTCAGAGGCAGTCAAACGG	0.690029	CAATTCACCCGACTTACGCG	AAGCTGCTCAGTAGTGTGGC
NCU00842T0	4	5	NCU00842T0_input.txt	NCU00842T0_output.txt	0.286389	GAAACGGAGTATCGGGGTCG	CGGATATTCCACCTACGCCC	0.417274	CACGTACCTACTACCCAGCG	CGGATATTCCACCTACGCCC	0.495457	TTAGCGACATGACACGAGGC	CGGATATTCCACCTACGCCC	0.721758	TGGCCACGTACCTACTACCC	CGGATATTCCACCTACGCCC	0.780701	CCACGTACCTACTACCCAGC	CGGATATTCCACCTACGCCC
NCU00843T0	2	5	NCU00843T0_input.txt	NCU00843T0_output.txt	0.923802	CCCTAGGTCGTTTTCCTCGG	TGTGGGTTCCGTGAAACACC	1.00008	GGGTCCCTAGGTCGTTTTCC	TGTGGGTTCCGTGAAACACC	1.13036	AGCCGAAATTTTGCTGCAGC	GATCCCGAGTTCTCCAGTGG	1.21318	GTGATTGGGTCCCTAGGTCG	TGTGGGTTCCGTGAAACACC	1.328	CCCTAGGTCGTTTTCCTCGG	TGGGTTCCGTGAAACACCC
NCU00844T0	8	5	NCU00844T0_input.txt	NCU00844T0_output.txt	1.20318	ACCGAAAGCTTGAGCACAGG	GGTGTCGTTTGAACAAGGCG	1.2474	ACTACCATTTCTCGGACAGGC	CTTGTCAAAGAACCCAGCGC	1.2474	ACTACCATTTCTCGGACAGGC	GCTTGTCAAAGAACCCAGCG	1.28708	ACCGAAAGCTTGAGCACAGG	AACTTTCTCCTTGTCCCCCG	1.30873	ACTACCATTTCTCGGACAGGC	CGACTGATCTCCTCCAACCG
NCU00845T0	2	5	NCU00845T0_input.txt	NCU00845T0_output.txt	0.141262	ACGCTATCATGGTAGGTGCG	GGCGTTGAATGCAAAGAGGG	0.141681	ACGCTATCATGGTAGGTGCG	CGGAGGATGACGATGATCCG	0.211275	ACGCTATCATGGTAGGTGCG	AGTAAGCGATTCGTGACGGG	0.277124	ACGCTATCATGGTAGGTGCG	GGAGGATGACGATGATCCGG	0.361726	ACGCTATCATGGTAGGTGCG	AGAGGGTTGAGTGAATGGGC
NCU00846T0	6	5	NCU00846T0_input.txt	NCU00846T0_output.txt	0.071394	TTGCATCCACCAAAAAGCGG	TCAAGTTGATCACCCCAGCC	0.072643	AAAGCGGTACCCTTCCATGG	TCAAGTTGATCACCCCAGCC	0.142469	CCAGTATCCGGTACCACTGC	TCAAGTTGATCACCCCAGCC	0.214845	CTTCCGTGACAGATCCTGGG	TCAAGTTGATCACCCCAGCC	0.217166	ATGGCTTCCGTGACAGATCC	TCAAGTTGATCACCCCAGCC
NCU00847T0	1	5	NCU00847T0_input.txt	NCU00847T0_output.txt	0.14351	ATGAAGTCAAGGGCGAGACG	ACACCAAGCACCTAACCTCG	0.220253	ATGAAGTCAAGGGCGAGACG	TTCTTTCCCTTTCCCCACGG	0.287638	ATGAAGTCAAGGGCGAGACG	ACCTCGATACTCTCCCGTCC	0.289643	TTTGATAGTTGGGGCGAGGG	ACACCAAGCACCTAACCTCG	0.433771	TTTGATAGTTGGGGCGAGGG	ACCTCGATACTCTCCCGTCC
NCU00848T0	1	5	NCU00848T0_input.txt	NCU00848T0_output.txt	1.05518	ATTGGATACTAAGCGCGGCG	TTAGGAACCCCAACCAACCG	1.33762	AATTGGATACTAAGCGCGGC	TTAGGAACCCCAACCAACCG	1.34643	ATTGGATACTAAGCGCGGCG	AGGCCTGTCTGTTCCTTTCC	1.62887	AATTGGATACTAAGCGCGGC	AGGCCTGTCTGTTCCTTTCC	1.70139	TTGGATACTAAGCGCGGCG	TTAGGAACCCCAACCAACCG
NCU00849T1	2	5	NCU00849T1_input.txt	NCU00849T1_output.txt	0.563063	CAAATTTGTCACCTCGGCGG	CACTCAGCAATGCGAAACCG	0.57024	CAAATTTGTCACCTCGGCGG	GTTACCCTCTTGAGCCTCGC	0.702909	CAAATTTGTCACCTCGGCGG	ACACTCAGCAATGCGAAACC	1.00531	CAAATTTGTCACCTCGGCGG	TGTTACCCTCTTGAGCCTCG	1.04445	ACAAATTTGTCACCTCGGCG	CACTCAGCAATGCGAAACCG
NCU00849T0	3	5	NCU00849T0_input.txt	NCU00849T0_output.txt	0.359608	AAGAGCCTTGCCAACCTACC	AGACCGTCCCACCAATTTCG	0.498769	AAGAGCCTTGCCAACCTACC	GTTACCCTCTTGAGCCTCGC	0.706406	AAGAGCCTTGCCAACCTACC	TCCCACCAATTTCGTCGTCG	0.93384	AAGAGCCTTGCCAACCTACC	TGTTACCCTCTTGAGCCTCG	1.10503	AAGAGCCTTGCCAACCTACC	TAGACCGTCCCACCAATTTCG
NCU00850T0	3	5	NCU00850T0_input.txt	NCU00850T0_output.txt	0.358459	TTCGAGGTACTTTTGGGGGC	AGACCGTCCCACCAATTTCG	0.49762	TTCGAGGTACTTTTGGGGGC	GTTACCCTCTTGAGCCTCGC	0.704648	TTCGAGGTACTTTTGGGGGC	TTCCGTTCTTGAGCTCAGCG	0.705256	TTCGAGGTACTTTTGGGGGC	TCCCACCAATTTCGTCGTCG	0.85433	GGACGTGAAGAGGAAGGAGG	AGACCGTCCCACCAATTTCG
NCU00851T0	2	5	NCU00851T0_input.txt	NCU00851T0_output.txt	2.59218	ATCCAACGAGCTGCCTTTGC	CTGAAGATATTTTGGCGGCGG	2.61092	ATCCAACGAGCTGCCTTTGC	TGAAGATATTTTGGCGGCGG	2.85897	ATCCAACGAGCTGCCTTTGC	GGCTGAAGATATTTTGGCGGC	3.18765	ATCCAACGAGCTGCCTTTGC	GCTGAAGATATTTTGGCGGCG	3.26334	TCCAACGAGCTGCCTTTGC	CTGAAGATATTTTGGCGGCGG
NCU00852T0	1	5	NCU00852T0_input.txt	NCU00852T0_output.txt	0.208904	TCATCAAGGGCTTCGTACGG	CCCCTGGACATATGTCGAGC	0.21315	GCAAATGGCTCATCAAGGGC	CCCCTGGACATATGTCGAGC	0.357509	CTCGACATATGTCCAGGGGC	CTAACCACTTTGGCCTCCCC	0.357509	CTCGACATATGTCCAGGGGC	CCTAACCACTTTGGCCTCCC	0.357509	CTCGACATATGTCCAGGGGC	CCCTAACCACTTTGGCCTCC
NCU00853T0	1	5	NCU00853T0_input.txt	NCU00853T0_output.txt	0.487224	AGAGTGCCAATCGAAGTCCG	GCTATCTTTCAACCAGCCGC	0.502423	AGAGTGCCAATCGAAGTCCG	TATCTTTCAACCAGCCGCCC	0.574075	AGAGTGCCAATCGAAGTCCG	TGCCGAACATATTGAGCCCC	0.62925	GTCAGGCAGGCTCATATGGG	GCTATCTTTCAACCAGCCGC	0.62925	GGTCAGGCAGGCTCATATGG	GCTATCTTTCAACCAGCCGC
NCU00854T0	6	5	NCU00854T0_input.txt	NCU00854T0_output.txt	0.140827	GTTGTCCAGTTGGTGCAACC	CGCGGGGTAGTGATGATACC	0.281424	GTTGTCCAGTTGGTGCAACC	GAGCAAGTAGTCGGCTGAGG	0.623543	GTTGTCCAGTTGGTGCAACC	CATCTTTGCGTGCTTACGGC	0.623543	GTTGTCCAGTTGGTGCAACC	GCATCTTTGCGTGCTTACGG	0.628962	GTTGTCCAGTTGGTGCAACC	CTACGTCAGTCTGGGTGTCC
NCU00855T0	3	5	NCU00855T0_input.txt	NCU00855T0_output.txt	0.070643	TCCAGGTTTACGTCTGCACC	CCGGGGTATGTAAGGATGGC	0.070643	TCCAGGTTTACGTCTGCACC	GCCGGGGTATGTAAGGATGG	0.354758	TCCAGGTTTACGTCTGCACC	CGGGGTATGTAAGGATGGCG	0.354758	TCCAGGTTTACGTCTGCACC	CATCGCCGGGGTATGTAAGG	0.427568	CCCTCCAGGTTTACGTCTGC	CCGGGGTATGTAAGGATGGC
NCU00856T0	1	5	NCU00856T0_input.txt	NCU00856T0_output.txt	0.347018	ACTAGCGATGCTCAACCAGG	GGCACCATAAAGCAACGACC	0.348407	TGAATCCTTCCGGCACTAGC	GGCACCATAAAGCAACGACC	0.349345	GATGCTCAACCAGGATCCCC	GGCACCATAAAGCAACGACC	0.349483	ACTAGCGATGCTCAACCAGG	AGCAACGACCGAGTACATCC	0.350871	TGAATCCTTCCGGCACTAGC	AGCAACGACCGAGTACATCC
NCU00857T0	1	5	NCU00857T0_input.txt	NCU00857T0_output.txt	0.280755	TGTAGGGGTAAACGAGCACG	ATCCGACCAACTGACAACCC	0.358851	GTTGGCCAAGAGTGTAGGGG	ATCCGACCAACTGACAACCC	0.358851	GGTTGGCCAAGAGTGTAGGG	ATCCGACCAACTGACAACCC	0.428331	ATGGGTTGTCAGTTGGTCGG	AGCAGCATCCAGACTACAGC	0.496616	GGAGGGTCAGTACACGATGG	ATCCGACCAACTGACAACCC
NCU00859T1	2	5	NCU00859T1_input.txt	NCU00859T1_output.txt	0.500406	AGGTTTTGATGACGGGGTCG	GGAGATCAAGTCGGGGAACG	0.558796	AGGTTTTGATGACGGGGTCG	GAACGAAACTTGCGGGAAGG	0.642862	AGGTTTTGATGACGGGGTCG	TGGAATCTGTGTGAAGCCGG	0.711115	AGGTTTTGATGACGGGGTCG	TGCTGTAACGCTAGCTGTGG	0.785852	AGGTTTTGATGACGGGGTCG	GGGAGATGGGTGCACTAAGC
NCU00859T0	2	5	NCU00859T0_input.txt	NCU00859T0_output.txt	0.486975	TGAATCACGATGGAGAGCCG	TTGCGTTTCAGTTGGAAGCC	0.716921	AGGGGTTGGAAGATGAAGCC	TTGCGTTTCAGTTGGAAGCC	0.908014	TGAATCACGATGGAGAGCCG	CAGTTGGAAGCCATTCGACC	0.982629	GAATCACGATGGAGAGCCGG	TTGCGTTTCAGTTGGAAGCC	1.1033	TGAATCACGATGGAGAGCCG	ATTGCGTTTCAGTTGGAAGCC
NCU00860T0	3	5	NCU00860T0_input.txt	NCU00860T0_output.txt	0.488426	GTCAGTCGGAATCGAGGACC	ATCCAAACAAACACGCCACC	0.637054	GTCGGAATCGAGGACCATGG	ATCCAAACAAACACGCCACC	0.714662	ACAAGGTGCTCAACAGGAGG	TGCATCAGACCGGACAAACC	0.719181	AGCCCTGTGTTGTATTCCCC	ATCCAAACAAACACGCCACC	0.77008	GAGGTCAGTCGGAATCGAGG	ATCCAAACAAACACGCCACC
NCU00861T0	7	5	NCU00861T0_input.txt	NCU00861T0_output.txt	0.138122	GATAGAGAAGGTGACGGGCG	AACCAGTGTGTGTGAGGTGG	0.138122	CGATAGAGAAGGTGACGGGC	AACCAGTGTGTGTGAGGTGG	0.199036	GATAGAGAAGGTGACGGGCG	GGAACAGTCGAATTTGCGGG	0.199036	CGATAGAGAAGGTGACGGGC	GGAACAGTCGAATTTGCGGG	0.281289	GATAGAGAAGGTGACGGGCG	GAGGATGATGCAGAGCCAGG
NCU00862T0	2	5	NCU00862T0_input.txt	NCU00862T0_output.txt	1.25306	CATCTCGTGCAGTGTTCTGG	TACTTTGCGGCCGTAGATGG	1.39597	CATCTCGTGCAGTGTTCTGG	CAAGTTCAGGACCAGAGGGC	1.39597	CATCTCGTGCAGTGTTCTGG	GCCAAGTTCAGGACCAGAGG	1.40023	CATCTCGTGCAGTGTTCTGG	CCAAGTTCAGGACCAGAGGG	1.78557	ACATCTCGTGCAGTGTTCTGG	TACTTTGCGGCCGTAGATGG
NCU00863T0	1	5	NCU00863T0_input.txt	NCU00863T0_output.txt	0.28315	AGGATCTGAGAGTTGCTGCG	TTCTCTCGGGCGGAAAATCC	0.354491	AGGATCTGAGAGTTGCTGCG	CGCAATCGTCCTCTTTTGGC	0.412537	AGGATCTGAGAGTTGCTGCG	TGTTCACGCAAATCCGAAGC	0.430774	GATGATGGTGACGGGGTAGG	TCTCGTCCAACATTGACCCG	0.500925	GATGATGGTGACGGGGTAGG	TTCTCTCGGGCGGAAAATCC
NCU00864T0	2	5	NCU00864T0_input.txt	NCU00864T0_output.txt	0.500035	AAATTGGGATCGTGGGTGGG	TGCTCACGGGAGATAACAGC	1.1963	AAATTGGGATCGTGGGTGGG	GCTCACGGGAGATAACAGCG	1.28971	AAATTGGGATCGTGGGTGGG	TTGAAATCGCCCCAAGTTGG	1.39575	AAATTGGGATCGTGGGTGGG	AAGTTGGAGTGCTCACGGG	1.48206	AATTGGGATCGTGGGTGGG	TGCTCACGGGAGATAACAGC
NCU00865T0	1	5	NCU00865T0_input.txt	NCU00865T0_output.txt	0.692703	GGCGCGACAGAAGTTTTTGG	TGCAGAACCACAAATGCAGC	0.698275	GGCGCGACAGAAGTTTTTGG	CAGAACCACAAATGCAGCCC	0.719509	GAAGGATGAGGTCACCCAGG	TGCTCACGGGAGATAACAGC	0.778825	GTTTGTGGGGAGACATTGGC	TGCTCACGGGAGATAACAGC	0.781453	TCAGTGATGATGAGGAGGCG	TGCAGAACCACAAATGCAGC
NCU00866T0	1	5	NCU00866T0_input.txt	NCU00866T0_output.txt	0.209282	AGGCCAAAAACAACGAACGG	TGTGCCATTCCGTCTCATCC	0.211992	TTGGTCGTTTGGTGAGGTCC	GTTTTTGGCCTTTCCCGTCC	0.212025	GGTGAGGTCCACGATGATGG	GTTTTTGGCCTTTCCCGTCC	0.279901	TTGGTCGTTTGGTGAGGTCC	TCCCGTTCGTTGTTTTTGGC	0.279934	GGTGAGGTCCACGATGATGG	TCCCGTTCGTTGTTTTTGGC
NCU00867T0	2	5	NCU00867T0_input.txt	NCU00867T0_output.txt	0.216903	TTGGCTACTGCTTGACCTGG	TGGAAGGTACCCATGATGCG	0.358472	GTTCCCCAAGATCGAGGACC	TGGAAGGTACCCATGATGCG	0.359332	GTCTCACCATGACGACGAGG	TGGAAGGTACCCATGATGCG	0.427907	CTTCGAGGAGACCCACAAGG	TGGAAGGTACCCATGATGCG	0.499501	GAGACCCACAAGGAGCATGG	TGTCTTGAAGGTGGTGACGG
NCU00868T0	2	5	NCU00868T0_input.txt	NCU00868T0_output.txt	0.700288	GTGTCATCCGCGAATGTTGC	ACTGGCATACCGAATCAGGC	0.772596	GTGTCATCCGCGAATGTTGC	CTGAGGACTGTGGTGATGGG	0.896708	CATCGTACGTGATGTGTGCC	CTGAGGACTGTGGTGATGGG	0.896708	CCATCGTACGTGATGTGTGC	CTGAGGACTGTGGTGATGGG	0.913436	GTGTCATCCGCGAATGTTGC	GCTGAGGACTGTGGTGATGG
NCU00869T0	1	5	NCU00869T0_input.txt	NCU00869T0_output.txt	0.427481	TAGTAAAAGGCCTGCGTGGG	TTCTTCGCATGCTCACTCCC	0.428013	TAGTAAAAGGCCTGCGTGGG	CACTCCCAGCAGATGTCACC	0.441406	TAGTAAAAGGCCTGCGTGGG	AGGACACCAACAATCAGGGG	0.5142	AGGCTGCTGTAGTAGTTGCG	AGGACACCAACAATCAGGGG	0.556416	AGGCTGCTGTAGTAGTTGCG	CATTGCTACAGAACCCACGC
NCU00870T0	3	5	NCU00870T0_input.txt	NCU00870T0_output.txt	0.267853	CACGGTGATGTGTTTCCACG	GAGGATGTGGATGCTCTCGG	0.267853	CACGGTGATGTGTTTCCACG	GGAGGATGTGGATGCTCTCG	0.485966	CACGGTGATGTGTTTCCACG	ATCTAATGGGGCGATTGGGC	0.709194	TCGACAATACTGACAGCGCC	ATCTAATGGGGCGATTGGGC	0.787473	CACGGTGATGTGTTTCCACG	AGGTGTGGCATCTAATGGGG
NCU00871T0	1	5	NCU00871T0_input.txt	NCU00871T0_output.txt	0.14809	GTAAGGGCAGTCGTGGTACC	CTCGACCGAGCTCATCATCC	0.21242	CAGTCGTGGTACCAGTAGGC	CTCGACCGAGCTCATCATCC	0.21242	GCAGTCGTGGTACCAGTAGG	CTCGACCGAGCTCATCATCC	0.287518	GTAAGGGCAGTCGTGGTACC	CTCATCATCCCCGACAACCC	0.351848	CAGTCGTGGTACCAGTAGGC	CTCATCATCCCCGACAACCC
NCU00872T0	3	5	NCU00872T0_input.txt	NCU00872T0_output.txt	0.480884	GCAGGACTGTCGCTAATTGC	GAAGAAGATGGCGAGGAGGG	0.480884	GCAGGACTGTCGCTAATTGC	GGAAGAAGATGGCGAGGAGG	0.624344	GCAGGACTGTCGCTAATTGC	CGAGGAAGAAGATGGCGAGG	1.59695	GCAGGACTGTCGCTAATTGC	TGCCGAGGAAGAAGATGGC	1.76781	GCAGGACTGTCGCTAATTGC	AGAGGCCGGTGAGGATAACG
NCU00873T0	4	5	NCU00873T0_input.txt	NCU00873T0_output.txt	0.147386	ACCGAAAGCCGACTCTTACG	TTCTACCGTCAAAGTCCGCC	0.21702	CCCTTGCCTTATCCACTCCG	TTCTACCGTCAAAGTCCGCC	0.221706	CCCCTTGCCTTATCCACTCC	TTCTACCGTCAAAGTCCGCC	0.368511	TACTGGGGCCACAATGAAGG	CCTGTCTGAACTTCCGGTCC	0.368511	TACTGGGGCCACAATGAAGG	GGACCTGTCTGAACTTCCGG
NCU00874T0	6	5	NCU00874T0_input.txt	NCU00874T0_output.txt	0.491034	TCAGCCAAGGATAACGTCGC	AATGCCGGTTTGTTGGTTCG	0.695017	ACGTCGCACTTACTGTCTGC	AATGCCGGTTTGTTGGTTCG	0.696034	TCAGCCAAGGATAACGTCGC	CCGGTTTGTTGGTTCGTAGC	0.742017	CGCACTTACTGTCTGCTTCG	AATGCCGGTTTGTTGGTTCG	0.780006	TCAGCCAAGGATAACGTCGC	TGTTGGTTCGTAGCTGAGCC
NCU00874T1	6	5	NCU00874T1_input.txt	NCU00874T1_output.txt	0.491034	TCAGCCAAGGATAACGTCGC	AATGCCGGTTTGTTGGTTCG	0.695017	ACGTCGCACTTACTGTCTGC	AATGCCGGTTTGTTGGTTCG	0.696034	TCAGCCAAGGATAACGTCGC	CCGGTTTGTTGGTTCGTAGC	0.742017	CGCACTTACTGTCTGCTTCG	AATGCCGGTTTGTTGGTTCG	0.780006	TCAGCCAAGGATAACGTCGC	TGTTGGTTCGTAGCTGAGCC
NCU00875T0	6	5	NCU00875T0_input.txt	NCU00875T0_output.txt	0.199835	GTCAGCGGACAGATACTGGG	GCTGTGCTCATTGAGAAGCG	0.211201	GTCAGCGGACAGATACTGGG	TGCTCATTGAGAAGCGAGGG	0.275712	ATACGATGCTTGGACGGTGG	GCTGTGCTCATTGAGAAGCG	0.287077	ATACGATGCTTGGACGGTGG	TGCTCATTGAGAAGCGAGGG	0.399518	GAAGATGCTCGATGTTGCGG	GCTGTGCTCATTGAGAAGCG
NCU00876T0	1	5	NCU00876T0_input.txt	NCU00876T0_output.txt	0.147385	GTAGAGGATACGGCGGATGC	CGTCCTGTCACTCCACTTCC	0.217294	GTTCTGGACATCTCGGACCG	CGTCCTGTCACTCCACTTCC	0.358282	GTTCTGGACATCTCGGACCG	GAATTACGGGCAAAAGGGCG	0.362553	GTAGAGGATACGGCGGATGC	GTCACTCCACTTCCCATCCC	0.431222	GTAGAGGATACGGCGGATGC	GTCCTGTCACTCCACTTCCC
NCU00877T0	1	5	NCU00877T0_input.txt	NCU00877T0_output.txt	0.145512	GGAGTTGAAGGGGAGTGAGC	CTGAACAATGCCTTCCACGC	0.27686	GGAGTTGAAGGGGAGTGAGC	AATGCCTTCCACGCTTTTCG	0.855442	CAAGGGAGTGAAGGATGCCG	CTGAACAATGCCTTCCACGC	0.98679	CAAGGGAGTGAAGGATGCCG	AATGCCTTCCACGCTTTTCG	1.06749	GTTGAAGGGGAGTGAGCAGC	CTGAACAATGCCTTCCACGC
NCU00878T0	2	5	NCU00878T0_input.txt	NCU00878T0_output.txt	0.140451	TGCTACTATATCGCTGCGCC	CAAGCACAAACACTGCTCCC	0.140451	TGCTACTATATCGCTGCGCC	CCAAGCACAAACACTGCTCC	0.850009	TGCTACTATATCGCTGCGCC	AGTCCAAGCACAAACACTGC	1.16571	CTACTATATCGCTGCGCCGC	CAAGCACAAACACTGCTCCC	1.16571	CTACTATATCGCTGCGCCGC	CCAAGCACAAACACTGCTCC
NCU00879T1	3	5	NCU00879T1_input.txt	NCU00879T1_output.txt	0.137668	ATCACGATCCACGATGACCG	CCCTAGAAAGGTGCCGATCC	0.281938	ATCACGATCCACGATGACCG	TTGTGCCCTAGAAAGGTGCC	0.287813	ATCACGATCCACGATGACCG	ATCCAATCACCAGTCTGGCC	0.425125	ATCACGATCCACGATGACCG	AAGGTGCCGATCCAATCACC	0.428903	CACCCACTTGAGCTTCTCCC	CCCTAGAAAGGTGCCGATCC
NCU00879T0	2	5	NCU00879T0_input.txt	NCU00879T0_output.txt	0.137668	ATCACGATCCACGATGACCG	CCCTAGAAAGGTGCCGATCC	0.281938	ATCACGATCCACGATGACCG	TTGTGCCCTAGAAAGGTGCC	0.287813	ATCACGATCCACGATGACCG	ATCCAATCACCAGTCTGGCC	0.425125	ATCACGATCCACGATGACCG	AAGGTGCCGATCCAATCACC	0.428903	CACCCACTTGAGCTTCTCCC	CCCTAGAAAGGTGCCGATCC
NCU00880T0	3	5	NCU00880T0_input.txt	NCU00880T0_output.txt	0.1984	GCTGCTGGAAAGCTAACTGC	TACGTGCTTATCGTCTCGCC	0.273832	GCTGCTGGAAAGCTAACTGC	CTAGCACCAGTGAGCCTAGC	0.277626	TGATGTAGCCGTGACCTTGG	TACGTGCTTATCGTCTCGCC	0.336266	GCCAAAGTCGAACAGTGTGG	TACGTGCTTATCGTCTCGCC	0.339671	AGTCGAACAGTGTGGTCTCG	TACGTGCTTATCGTCTCGCC
NCU00881T0	3	5	NCU00881T0_input.txt	NCU00881T0_output.txt	0.07249	GGAAAGAACCCGTACCCTGG	TTGATGGTGTACAGGTCGGC	0.07249	CCTGGAAAGAACCCGTACCC	TTGATGGTGTACAGGTCGGC	0.626895	GGAAAGAACCCGTACCCTGG	ATTCGTTGACTTGGGCAACG	0.626895	CCTGGAAAGAACCCGTACCC	ATTCGTTGACTTGGGCAACG	0.629336	TGAGTTTCCCCATGGTCAGC	ATTCGTTGACTTGGGCAACG
NCU00881T1	4	5	NCU00881T1_input.txt	NCU00881T1_output.txt	1.65771	TACAAGATTCCCTAGCGCGG	GGTCAAGTGGAAGGCTTTTGC	1.92952	TACAAGATTCCCTAGCGCGG	GATTGTGGTCAAGTGGAAGGC	2.00875	TACAAGATTCCCTAGCGCGG	ATTGTGGTCAAGTGGAAGGC	2.21046	CTTGAGGTTGTCTGTGTGGC	GCAACAAACAGTACACTCGGG	2.2806	GCGTTTATCTGGGAAGCAGG	GCAACAAACAGTACACTCGGG
NCU00882T0	2	5	NCU00882T0_input.txt	NCU00882T0_output.txt	0.216657	CACATGGGTCATTTGCCTGC	ATTTCCCTCTCGCAGTTCCG	0.284248	CAAAACCTGTGGCACATGGG	ACATCCACATCGCCATAGCC	0.358987	CACATGGGTCATTTGCCTGC	ACATCCACATCGCCATAGCC	0.429701	TCTTGCCTGTGATTGGACGG	ATTTCCCTCTCGCAGTTCCG	0.467273	CAAAACCTGTGGCACATGGG	GACCACAAATGTCGACGTCG
NCU00883T0	3	5	NCU00883T0_input.txt	NCU00883T0_output.txt	0.357132	CTGCTCGATATGGGAAGGGC	AGGAGCAACCGAGTGATTGG	0.357132	GCTGCTCGATATGGGAAGGG	AGGAGCAACCGAGTGATTGG	0.357132	GGCTGCTCGATATGGGAAGG	AGGAGCAACCGAGTGATTGG	0.42581	ACTGGACGACGACTTTGACG	CTGCTCTTGGGGCTATCTGG	0.430202	TCTTGGCTGCTCGATATGGG	AGGAGCAACCGAGTGATTGG
NCU00884T0	3	5	NCU00884T0_input.txt	NCU00884T0_output.txt	0.215821	ATGTGGTGGGTAGCATGAGC	ACTTCACCTACGGCATCACG	0.217011	CATGAGCAAGGCTAGGGAGG	ACTTCACCTACGGCATCACG	0.360438	GAGAGAGGGGTTGCAGAAGG	ACTTCACCTACGGCATCACG	0.486519	GAGAGAGGGGTTGCAGAAGG	CAAGTTCGCCGAAAGTGTCC	0.502341	AGGATGCTTTGGAGAAGGCG	ACTTCACCTACGGCATCACG
NCU00885T0	2	5	NCU00885T0_input.txt	NCU00885T0_output.txt	0.286825	CCGGTTGAGAGTGGGTATGG	GTACGTGGAAGGCTCACTCC	0.570804	GGTTGAGAGTGGGTATGGCG	GTACGTGGAAGGCTCACTCC	0.570804	CGGTTGAGAGTGGGTATGGC	GTACGTGGAAGGCTCACTCC	0.784672	CCGGTTGAGAGTGGGTATGG	TCTTGGAGTACGTGGAAGGC	0.993163	CCGGTTGAGAGTGGGTATGG	CTATTTTCAACACCCGGGCC
NCU00886T0	3	5	NCU00886T0_input.txt	NCU00886T0_output.txt	0.353958	TATGACGAAGCCGACCAAGG	CCAAATTCGCATTTCGGGGG	0.420351	TCGAGTGCTTCTCATGGTCG	TGTAGTGTTCATCGGCAGGG	0.423965	TATGACGAAGCCGACCAAGG	TGTAGTGTTCATCGGCAGGG	0.49658	TGGTCGAGTGCTTCTCATGG	TGTAGTGTTCATCGGCAGGG	0.853647	AGGATATGACGAAGCCGACC	CCAAATTCGCATTTCGGGGG
NCU00887T0	1	5	NCU00887T0_input.txt	NCU00887T0_output.txt	0.198327	GCTGTACTTTCTGCTGCTGC	ACAACAACATCAACAGCGGC	0.280872	TCGAAACTGATGGCTCCTGG	ACAACAACATCAACAGCGGC	0.416555	GCTGTACTTTCTGCTGCTGC	AAAAGAACGCAAAGCACCCG	0.472171	CTGTACTTTCTGCTGCTGCG	ACAACAACATCAACAGCGGC	0.500163	TGCACTTCTTCCATGGTGGG	AAAAGAACGCAAAGCACCCG
NCU00889T0	3	5	NCU00889T0_input.txt	NCU00889T0_output.txt	0.422135	TGTTTGGGAGGAGAGAACGC	CAAGCTTGGCGTTTACTGCC	0.56072	TCACGAAGCGATGAAGGAGG	CAAGCTTGGCGTTTACTGCC	0.626066	TGTTTGGGAGGAGAGAACGC	TCAAGCTTGGCGTTTACTGC	0.708538	TGCTTACTTTCCTGACCCGC	CAAGCTTGGCGTTTACTGCC	0.710868	TACTTTCCTGACCCGCTTGG	CAAGCTTGGCGTTTACTGCC
NCU00890T0	2	5	NCU00890T0_input.txt	NCU00890T0_output.txt	2.21705	GGGCTGTTAGGTAGTAGTCCC	CAAGGAGACGAAGCTCGAGG	2.60068	GGTACCTTGATGGGCTGTTAGG	CAAGGAGACGAAGCTCGAGG	2.62997	GAGGTAGCCAAGTTACCCGG	TTGGGGATGTTATGAAGGGC	2.80424	TGGGCTGTTAGGTAGTAGTCCC	CAAGGAGACGAAGCTCGAGG	2.9227	TGGGCTGTTAGGTAGTAGTCC	CAAGGAGACGAAGCTCGAGG
NCU00891T0	2	5	NCU00891T0_input.txt	NCU00891T0_output.txt	0.282275	TCACCTCCGTCAACAACACC	CAGTAGTGGACATCGGAGCC	0.286722	TCACCTCCGTCAACAACACC	GAGTTGATCTTGGGGACGGG	0.286722	TCACCTCCGTCAACAACACC	GGAGTTGATCTTGGGGACGG	0.286722	TCACCTCCGTCAACAACACC	GGGAGTTGATCTTGGGGACG	0.287871	TCACCTCCGTCAACAACACC	AGATGCCGGTGTAGTTGACG
NCU00892T0	3	5	NCU00892T0_input.txt	NCU00892T0_output.txt	0.708552	GGCACGCATTTCCTTTACCG	CTGTGAGGAGGCCATTTTGC	0.791906	GGCACGCATTTCCTTTACCG	TGAGGAGGCCATTTTGCAGG	0.85564	GGCACGCATTTCCTTTACCG	TGGTATGGCAAGTGCGAAGG	0.907116	GCGATCGAGATCTTGGGAGG	GTTTCGCTCTTGTGGTGAGG	0.907116	GAGGCGATCGAGATCTTGGG	GTTTCGCTCTTGTGGTGAGG
NCU00892T1	4	5	NCU00892T1_input.txt	NCU00892T1_output.txt	0.506	GCGATCGAGATCTTGGGAGG	AGATCTCTCTCCGGCTCACC	0.506	GAGGCGATCGAGATCTTGGG	AGATCTCTCTCCGGCTCACC	0.576282	TACGTGGACGATGTTGAGGC	AGATCTCTCTCCGGCTCACC	0.646464	GGCACGCATTTCCTTTACCG	AGATCTCTCTCCGGCTCACC	0.986042	GGCACGCATTTCCTTTACCG	TACTGCGTTGTAGACCGAGG
NCU00893T0	1	5	NCU00893T0_input.txt	NCU00893T0_output.txt	0.555482	CAAGGAACGAGGAAAAGGCG	TCTGAACCTGTTCCATGGCC	0.700494	TCTACAACGCAGTAGAGCCG	ACTGTCTTGAGAACGCCACC	0.700878	TCTACAACGCAGTAGAGCCG	TGAGAACGCCACCAAGAAGG	0.767227	CAAGGAACGAGGAAAAGGCG	ACTGTCTTGAGAACGCCACC	0.767611	CAAGGAACGAGGAAAAGGCG	TGAGAACGCCACCAAGAAGG
NCU00894T0	2	5	NCU00894T0_input.txt	NCU00894T0_output.txt	0.430616	TCCCATATCCTCAGTTGCGC	AGAAGTCAGGGTCTCGGAGG	0.718882	TCCCATATCCTCAGTTGCGC	TGGAGAAGTCAGGGTCTCGG	0.801703	AAGGCCCTATACCATCCCCC	AGAAGTCAGGGTCTCGGAGG	0.874821	TACCATCCCCCTCATGTTGC	AGAAGTCAGGGTCTCGGAGG	0.967218	CATGTTGCGCACATCATTGC	AGAAGTCAGGGTCTCGGAGG
NCU00895T0	4	5	NCU00895T0_input.txt	NCU00895T0_output.txt	0.216917	ACAGACCATTGCTCTCGACG	TTCCTTGACCCACGACTTGG	0.356945	GCTACAAGTCTCTAGCGCCC	TTCCTTGACCCACGACTTGG	0.501368	GCAACTGACCTCCATCCAGG	TTCCTTGACCCACGACTTGG	0.555308	ACAGACCATTGCTCTCGACG	TATTCTCGTTTGCTTGGCGC	0.695336	GCTACAAGTCTCTAGCGCCC	TATTCTCGTTTGCTTGGCGC
NCU00896T0	3	5	NCU00896T0_input.txt	NCU00896T0_output.txt	3.33841	AGGAAAAGTACATGGGCCCG	AGATGGAGAGTAGTGTGATGGG	3.41386	TCGTGGTCGTGAATCTGTCG	AGATGGAGAGTAGTGTGATGGG	3.54785	ACTTGTCCTCATCGTGGTCG	AGATGGAGAGTAGTGTGATGGG	3.66645	GTCGTGAATCTGTCGTTCGC	AGATGGAGAGTAGTGTGATGGG	3.77691	AGGAAAAGTACATGGGCCCG	GATGGAGAGTAGTGTGATGGG
NCU00897T0	2	5	NCU00897T0_input.txt	NCU00897T0_output.txt	0.420545	ATCTTACCGTCCCAACCAGC	ATCGAGGACACAGTTCGTCG	0.425387	ATGTGTCTTCCTCCATGGCC	ATCGAGGACACAGTTCGTCG	0.627237	TTACCAAAGATCCGTCGCCG	ATCGAGGACACAGTTCGTCG	0.915271	GCCATCTTACCGTCCCAACC	ATCGAGGACACAGTTCGTCG	1.17294	GTTACCAAAGATCCGTCGCC	ATCGAGGACACAGTTCGTCG
NCU00898T0	2	5	NCU00898T0_input.txt	NCU00898T0_output.txt	1.18715	TGCATCATCTACGCGGAAGG	TACTCTCAACACGCACACGC	1.32709	ATCATCTACGCGGAAGGTGG	TACTCTCAACACGCACACGC	2.11666	CCGTACTTGGATTGCAAGGC	TTTTTCACATGCAGCCCGG	2.11666	GCCGTACTTGGATTGCAAGG	TTTTTCACATGCAGCCCGG	2.15823	AATGTGCATCATCTACGCGG	TACTCTCAACACGCACACGC
NCU00899T0	3	5	NCU00899T0_input.txt	NCU00899T0_output.txt	0.208417	CTTGAAGCAGATTGGTGCCG	ACTGGATTGTGAAGCCCAGG	0.210454	CTTGAAGCAGATTGGTGCCG	ACATTCCAACGCGGTTTTCG	0.348887	CTTGAAGCAGATTGGTGCCG	GTTCGATGCTTGTCTTGCCG	0.698573	CTTGAAGCAGATTGGTGCCG	TAATGGTGACGGGAATCGCG	0.773634	CGCCTGGCAACTTTATCAGG	ACTGGATTGTGAAGCCCAGG
NCU00900T0	3	5	NCU00900T0_input.txt	NCU00900T0_output.txt	0.287821	GAAGGAATGTCGGGGATGGG	ATTCGTCTGTGGCCAGTACG	0.350553	TTGCTTGCCTTCTCAATGCG	ATTCGTCTGTGGCCAGTACG	0.356898	TCTCAATGCGCGAGACTACG	ATTCGTCTGTGGCCAGTACG	0.49269	GAAGGAATGTCGGGGATGGG	TTGCAAATTCGTCTGTGGCC	0.507468	ATCTAGAGGTGGGGGAACGG	ATTCGTCTGTGGCCAGTACG
NCU00901T0	2	5	NCU00901T0_input.txt	NCU00901T0_output.txt	0.343869	CTACTACTGGCGAGCTTCCG	ACTTGAGGTCTTCGTGACGG	0.563416	GCTACTACTGGCGAGCTTCC	ACTTGAGGTCTTCGTGACGG	0.73087	CTACTACTGGCGAGCTTCCG	GCACGTTTCTAGTCACGACG	0.771468	TCGTCGGTTACAATGGCTCG	ACTTGAGGTCTTCGTGACGG	0.778676	CACCCCATTGACCCTCATCG	ACTTGAGGTCTTCGTGACGG
NCU00902T0	3	5	NCU00902T0_input.txt	NCU00902T0_output.txt	0.217126	AGCGACATCATGTCCTGTGG	CGCACATGAAAGAAAGGGGC	0.217126	AGCGACATCATGTCCTGTGG	GCCGCACATGAAAGAAAGGG	0.217126	AGCGACATCATGTCCTGTGG	GGCCGCACATGAAAGAAAGG	0.287066	AGCGACATCATGTCCTGTGG	ATCCAGCGATGAACGGAAGG	0.359366	ACATCATGTCCTGTGGGTCG	CGCACATGAAAGAAAGGGGC
NCU00903T0	4	5	NCU00903T0_input.txt	NCU00903T0_output.txt	1.52303	TCATCGTCCTGTTCGTAGGC	ACAACTCCCCAATGTTTTGCG	1.62851	TCATCGTCCTGTTCGTAGGC	CGGAATTTGGACAACTCCCC	1.99443	TCATCGTCCTGTTCGTAGGC	CACGGAATTTGGACAACTCCC	2.0016	TCATCGTCCTGTTCGTAGGC	ACGGAATTTGGACAACTCCCC	2.23664	TCATCGTCCTGTTCGTAGGC	CAACTCCCCAATGTTTTGCG
NCU00904T0	3	5	NCU00904T0_input.txt	NCU00904T0_output.txt	0.486288	ACTGTTACTGGTGAGCACGG	GTTTCTGCATGCGAACGACC	0.486786	ACTGTTACTGGTGAGCACGG	CAGGTTTCTGCATGCGAACG	0.562381	GAAGCGTGCTGTGGAAATGG	GTTTCTGCATGCGAACGACC	0.562879	GAAGCGTGCTGTGGAAATGG	CAGGTTTCTGCATGCGAACG	0.84221	TTCTCCTTTACAGCGACGCC	GTTTCTGCATGCGAACGACC
NCU00905T0	5	5	NCU00905T0_input.txt	NCU00905T0_output.txt	0.277376	TCATCTGGTGCTGGATCTGC	GACGCACATGGATGAGTTGC	0.284741	TCATCTGGTGCTGGATCTGC	CAGGTCGGATGGGTTAGAGC	0.570042	TCATCTGGTGCTGGATCTGC	CATGATCCGGTAGGCGATGG	0.73255	TCATCTGGTGCTGGATCTGC	ATGGGTTAGAGCACATGGGG	0.762435	CTTGTGCCCATCGCTATTGG	GACGCACATGGATGAGTTGC
NCU00906T0	1	5	NCU00906T0_input.txt	NCU00906T0_output.txt	0.138373	CATCAGCATGCATCAACGGG	AGTGTCATAACAGGCGCTCC	0.268524	CATCAGCATGCATCAACGGG	CCATAATCGCCGTCCAATGC	0.279682	CATCAGCATGCATCAACGGG	TCATAACAGGCGCTCCATCG	0.360335	ATCAACGGGTCTTAGTGCCC	AGTGTCATAACAGGCGCTCC	0.421366	CATCAGCATGCATCAACGGG	TCCAGTGTCATAACAGGCGC
NCU00907T0	1	5	NCU00907T0_input.txt	NCU00907T0_output.txt	0.07612	CCATGCTCACTTTTTGCCCC	AGTAGCGTCCATGATAGCGC	0.07612	CCCATGCTCACTTTTTGCCC	AGTAGCGTCCATGATAGCGC	0.132763	CTCTCGAGTTTCTCCGACCG	TGCTCTTCCAACCGAATCCC	0.13437	CTCTCGAGTTTCTCCGACCG	GGGCAAAAAGTGAGCATGGG	0.13437	CTCTCGAGTTTCTCCGACCG	GGGGCAAAAAGTGAGCATGG
NCU00911T0	4	5	NCU00911T0_input.txt	NCU00911T0_output.txt	0.420958	GACAACAAAGGCCAAGGACG	GAGGCATGAGGAGATTGGGG	0.420958	GTCGACAACAAAGGCCAAGG	GAGGCATGAGGAGATTGGGG	0.43238	ACCAGCATGAACAGAGCAGG	GAGGCATGAGGAGATTGGGG	0.501764	AGAGCGTAAGTGCACCATGG	GAGGCATGAGGAGATTGGGG	0.502833	AGCATGAACAGAGCAGGAGC	GAGGCATGAGGAGATTGGGG
NCU00912T0	2	5	NCU00912T0_input.txt	NCU00912T0_output.txt	0.213068	CAGATCACCCAAGTCCGAGG	TCGGCAGTTCCAAGATGTCC	0.427394	AGGCAGAACTGAGAAAGGCC	ACAAGCGGGAAGAAGTAGCG	0.428849	TGGAGCGAAATGGCACTACC	TCGGCAGTTCCAAGATGTCC	0.490989	CAGGCATGCAACAGATCACC	TCGGCAGTTCCAAGATGTCC	0.566627	CAGATCACCCAAGTCCGAGG	ACAAGCGGGAAGAAGTAGCG
NCU00913T1	2	5	NCU00913T1_input.txt	NCU00913T1_output.txt	0.133834	AAGTTTCCCAGCTGGTCTCG	CGGAAGAAGCAGCTGAATGC	0.207973	CCTTCCAGTTTGTCATGCGC	CGGAAGAAGCAGCTGAATGC	0.207973	GCCTTCCAGTTTGTCATGCG	CGGAAGAAGCAGCTGAATGC	0.343098	GGCCTTCCAGTTTGTCATGC	CGGAAGAAGCAGCTGAATGC	0.421936	AAGTTTCCCAGCTGGTCTCG	CTGCAAACGGAAGAAGCAGC
NCU00913T0	2	5	NCU00913T0_input.txt	NCU00913T0_output.txt	0.070513	AAGTTTCCCAGCTGGTCTCG	AATGGCTTTGGAGGAGACGG	0.074804	AAGTTTCCCAGCTGGTCTCG	GCTTCCTATCGGGTAGACGC	0.144653	CCTTCCAGTTTGTCATGCGC	AATGGCTTTGGAGGAGACGG	0.144653	GCCTTCCAGTTTGTCATGCG	AATGGCTTTGGAGGAGACGG	0.148943	CCTTCCAGTTTGTCATGCGC	GCTTCCTATCGGGTAGACGC
NCU00914T0	3	5	NCU00914T0_input.txt	NCU00914T0_output.txt	0.354676	TAGTCAAACAGCTCGCCTCC	GTTTGGCATGCATGAAGGGG	0.495919	CTCCCGATGCATACTCGAGC	GTTTGGCATGCATGAAGGGG	0.499172	TTCAGAATCGCAACCTCCCG	GTTTGGCATGCATGAAGGGG	0.837731	GCTTCAGAATCGCAACCTCC	GTTTGGCATGCATGAAGGGG	0.857496	ACCTCCCGCATGATCTTTGC	GTTTGGCATGCATGAAGGGG
NCU00914T1	4	5	NCU00914T1_input.txt	NCU00914T1_output.txt	0.215803	AAGGGAGATAGCCAGCAAGC	TGAAGTCGTGGAAGTGAGGC	0.424767	ATTCGGGAAACGTGAGAGGC	TGAAGTCGTGGAAGTGAGGC	0.430675	AAGGGAGATAGCCAGCAAGC	GAAGTTGAGCGATGGCATGC	0.494667	TGTGGCGTGACATATTCGGG	TGAAGTCGTGGAAGTGAGGC	0.504307	AAGGGAGATAGCCAGCAAGC	GTGGAAGTGAGGCTCTTGGG
NCU00915T0	5	5	NCU00915T0_input.txt	NCU00915T0_output.txt	0.705533	AAGATGTGAAGCAGGACGCC	TTGCTTTGCCGACTTCTTGC	0.75462	GAAGATGTGAAGCAGGACGC	TTGCTTTGCCGACTTCTTGC	0.783557	AAGATGTGAAGCAGGACGCC	GCCAAACTGCTACATTGGGC	0.832643	GAAGATGTGAAGCAGGACGC	GCCAAACTGCTACATTGGGC	0.846798	AAGATGTGAAGCAGGACGCC	CTGCTACATTGGGCTTGTGC
NCU00916T2	6	5	NCU00916T2_input.txt	NCU00916T2_output.txt	0.914857	TCAGAGTCTTCTTGTCGGCG	AACGAATTGACCTGGGAGCG	0.923422	TCAGAGTCTTCTTGTCGGCG	AATGATGGCTGCTGGACACC	0.972907	CGTTGGAGGTTTGTTGTCGG	AGCGAAAACGTTGAAAGGGG	0.980178	CGTTGGAGGTTTGTTGTCGG	AACGAATTGACCTGGGAGCG	0.983063	GCGTTGGAGGTTTGTTGTCG	AGCGAAAACGTTGAAAGGGG
NCU00916T1	6	5	NCU00916T1_input.txt	NCU00916T1_output.txt	0.914857	TCAGAGTCTTCTTGTCGGCG	AACGAATTGACCTGGGAGCG	0.923422	TCAGAGTCTTCTTGTCGGCG	AATGATGGCTGCTGGACACC	0.972907	CGTTGGAGGTTTGTTGTCGG	AGCGAAAACGTTGAAAGGGG	0.980178	CGTTGGAGGTTTGTTGTCGG	AACGAATTGACCTGGGAGCG	0.983063	GCGTTGGAGGTTTGTTGTCG	AGCGAAAACGTTGAAAGGGG
NCU00916T0	6	5	NCU00916T0_input.txt	NCU00916T0_output.txt	0.914857	TCAGAGTCTTCTTGTCGGCG	AACGAATTGACCTGGGAGCG	0.923422	TCAGAGTCTTCTTGTCGGCG	AATGATGGCTGCTGGACACC	0.972907	CGTTGGAGGTTTGTTGTCGG	AGCGAAAACGTTGAAAGGGG	0.980178	CGTTGGAGGTTTGTTGTCGG	AACGAATTGACCTGGGAGCG	0.983063	GCGTTGGAGGTTTGTTGTCG	AGCGAAAACGTTGAAAGGGG
NCU00917T0	2	5	NCU00917T0_input.txt	NCU00917T0_output.txt	0.210119	TACAGTCGTGGTTGTGGACG	TGAGTGCCAGGCATACATCG	0.279664	TACAGTCGTGGTTGTGGACG	CATTTGCCGATTTCTCGCCC	0.281203	GTTGGCGACGATTTGCTACG	GGCAGGGGTGATGTATCTCG	0.495765	GTTGGCGACGATTTGCTACG	CATTTGCCGATTTCTCGCCC	0.634891	GTCATGGTGCGAAATTCCCC	TGAGTGCCAGGCATACATCG
NCU00917T1	3	5	NCU00917T1_input.txt	NCU00917T1_output.txt	0.559309	GCGTGCGATCGTTTATGTCG	TGAGTGCCAGGCATACATCG	0.78198	AACTCGGTGTTGCTGTAGGC	TGAGTGCCAGGCATACATCG	0.851525	AACTCGGTGTTGCTGTAGGC	CATTTGCCGATTTCTCGCCC	1.13944	TTTGGCGGATCCTGTTGAGC	TGAGTGCCAGGCATACATCG	1.18399	ACTCGGTGTTGCTGTAGGC	TGAGTGCCAGGCATACATCG
NCU00918T0	1	5	NCU00918T0_input.txt	NCU00918T0_output.txt	0.215803	TAGTCGAGGTTGCCGATTGG	GAGTGCTTGTCACCAAAGCG	0.429557	AGTGCGTGATGGATGACTGG	TGACCAACTGGCCTGATTCG	0.486947	TAGTCGAGGTTGCCGATTGG	GGAGTGCTTGTCACCAAAGC	0.496409	TAGTCGAGGTTGCCGATTGG	TGACCAACTGGCCTGATTCG	0.578797	GACCTTTCCTGAAGCCTGGG	AAGACATCCCACCCAATCGG
NCU00919T0	1	5	NCU00919T0_input.txt	NCU00919T0_output.txt	0.145205	GGAAGTTGAAGGTCAGGGGG	CCGCCTGTTATTCTCCCTCC	0.145205	GGAAGTTGAAGGTCAGGGGG	CTCCCGCCTGTTATTCTCCC	0.145205	GGAAGTTGAAGGTCAGGGGG	CCTCCCGCCTGTTATTCTCC	0.287799	GGAAGTTGAAGGTCAGGGGG	CGCCTGTTATTCTCCCTCCG	0.361612	GGAAGTTGAAGGTCAGGGGG	GCTAGCCTCAATAGCCTCCC
NCU00920T0	3	5	NCU00920T0_input.txt	NCU00920T0_output.txt	0.213177	CCCTGCTGACGATACCTTCC	CGGAAGTCCATGACAGTCCC	0.2871	CCCTGCTGACGATACCTTCC	CCATGACAGTCCCATCCTGG	0.355273	CCCTGCTGACGATACCTTCC	TCATGGTCCTGCCTTCTTCG	0.561261	CCCTGCTGACGATACCTTCC	TTGAGCTCGATCGGAAGTCC	0.777214	CGATACCTTCCTCCTCCACG	CGGAAGTCCATGACAGTCCC
NCU00921T0	2	5	NCU00921T0_input.txt	NCU00921T0_output.txt	1.06644	AGGTAACGTCTTATCGGCGC	GGGGAAAGAGGAAAATGCGG	1.06644	AGGTAACGTCTTATCGGCGC	GGGGGAAAGAGGAAAATGCG	1.81837	CTGTTTTGTTAAGTGGCGGGG	GGGGAAAGAGGAAAATGCGG	1.81837	CTGTTTTGTTAAGTGGCGGGG	GGGGGAAAGAGGAAAATGCG	1.85123	TGTTTTGTTAAGTGGCGGGG	GGGGAAAGAGGAAAATGCGG
NCU00922T0	3	5	NCU00922T0_input.txt	NCU00922T0_output.txt	0.697323	CGCAGGACGCCAAAAATACG	GAGTGAGGTCTTGGCTAGGC	0.788786	TTTTGGCTGTTGTTGTCGCC	ATGGCCACCTCATGTTTTGC	0.900842	TTTTGGCTGTTGTTGTCGCC	CAACCGCATCTTCGTTCTCC	0.985226	TTTTGGCTGTTGTTGTCGCC	TCGTTCTCCAGCGCAATAGC	1.1812	GGACGCCAAAAATACGATCGG	GAGTGAGGTCTTGGCTAGGC
NCU00923T0	3	5	NCU00923T0_input.txt	NCU00923T0_output.txt	0.285569	ATTTGCTTCGGAGGGTCAGG	CACCCCAAGAGTCACTAGGC	0.57809	AGGGTCAGGTAGGGATTGGG	CACCCCAAGAGTCACTAGGC	0.645549	TGGGGTATGTCAAATGCCGG	CACCCCAAGAGTCACTAGGC	0.846596	GGATGGGTTGTTGTCGTTGG	CACCCCAAGAGTCACTAGGC	0.911533	GTTGTCGTTGGACCTTGTGG	CACCCCAAGAGTCACTAGGC
NCU00924T0	2	5	NCU00924T0_input.txt	NCU00924T0_output.txt	0.143712	GGTAACGTTGAGGAGGACGG	TGAAGATGGGCAGCAAGAGG	0.21789	GGTAACGTTGAGGAGGACGG	GCAAGTTGAAGATGGGCAGC	0.281952	AACAATGAATGGCGGCAAGG	TGAAGATGGGCAGCAAGAGG	0.353551	GAGGACGGCTGGCTTATACG	TGAAGATGGGCAGCAAGAGG	0.426048	GGTAACGTTGAGGAGGACGG	CGCCATCGTAAGGAGAGACG
NCU00925T0	1	5	NCU00925T0_input.txt	NCU00925T0_output.txt	0.215496	TCCGAAACATCACCTCTGCC	CTTAGCCTTCCCGACTTCCG	0.284426	TTTGAAGAAGGGGCTCGTGG	ATCAAGAAGAAGGGCCAGGC	0.287159	TCCGAAACATCACCTCTGCC	AGAAGGTTTCCAAGTCGGCC	0.429835	TTTGAAGAAGGGGCTCGTGG	CTTAGCCTTCCCGACTTCCG	0.498613	TCCGAAACATCACCTCTGCC	GCTTAGCCTTCCCGACTTCC
NCU00926T0	2	5	NCU00926T0_input.txt	NCU00926T0_output.txt	1.59191	CTGACGTACGAAAGCATCCC	TGGAAAACTGTTGCGGATGC	1.71745	ACTGACGTACGAAAGCATCCC	TGGAAAACTGTTGCGGATGC	1.72476	CGCACTGACGTACGAAAGC	TGGAAAACTGTTGCGGATGC	1.96778	CACTGACGTACGAAAGCATCC	TGGAAAACTGTTGCGGATGC	1.99881	AAGAACCGCACTGACGTACG	CACTACCATCTCTCTGAGGCG
NCU00927T0	3	5	NCU00927T0_input.txt	NCU00927T0_output.txt	0.13824	CCTCATCAATTCGCAAGCGG	TAGAGTTGCTGTGCTCGTCG	0.13824	CCCTCATCAATTCGCAAGCG	TAGAGTTGCTGTGCTCGTCG	0.152183	GCGGTTATGGATTCGAACGC	TAGAGTTGCTGTGCTCGTCG	0.21459	TCGGCTCCCTCATCAATTCG	TAGAGTTGCTGTGCTCGTCG	0.221619	GCGGTTATGGATTCGAACGC	AGCATCGACTACACGAACCG
NCU00928T0	1	5	NCU00928T0_input.txt	NCU00928T0_output.txt	0.435795	TTCGTTGGTCGTCTGATGGG	TACCTACCTAGTGCTGGCCC	0.498684	TTCGTTGGTCGTCTGATGGG	ACGTAATCTGGAGCAGCTGC	0.789149	TTCGTTGGTCGTCTGATGGG	GTACCTACCTAGTGCTGGCC	0.789149	TTCGTTGGTCGTCTGATGGG	GGTACCTACCTAGTGCTGGC	0.970794	TTCGTTGGTCGTCTGATGGG	CGCCTTCATGTGATTCGAGG
NCU00929T0	1	5	NCU00929T0_input.txt	NCU00929T0_output.txt	0.216316	GTCTCGGTCTTGGTCTTGGG	TAGCTGCATCGGTACCTTGC	0.216316	GGTCTCGGTCTTGGTCTTGG	TAGCTGCATCGGTACCTTGC	0.288147	TTCTATTCGTCGTCGGGTGC	TGACCTTCCCGTCGATTTCG	0.577254	AGTGTGACAGTAACAGGCCG	CTGGACCTCCATGACCTTCC	0.579681	TTCTATTCGTCGTCGGGTGC	TCCCATCATCTGTCCCTCCC
NCU00930T0	3	5	NCU00930T0_input.txt	NCU00930T0_output.txt	0.272065	CCAAAATGTTCGGACTCGGC	GCTGGTCCGAGATCTTCTGG	0.278771	CCAAAATGTTCGGACTCGGC	GCGTCTCAAAGAACTTGGCG	0.347225	CCAAAATGTTCGGACTCGGC	GGTCCGAGATCTTCTGGTGC	0.406681	CCAAAATGTTCGGACTCGGC	GTCTCAAAGAACTTGGCGGC	0.549373	CAAGGTTGTCGCTGAGATGC	GCTGGTCCGAGATCTTCTGG
NCU00930T1	2	5	NCU00930T1_input.txt	NCU00930T1_output.txt	0.272065	CCAAAATGTTCGGACTCGGC	GCTGGTCCGAGATCTTCTGG	0.278771	CCAAAATGTTCGGACTCGGC	GCGTCTCAAAGAACTTGGCG	0.347225	CCAAAATGTTCGGACTCGGC	GGTCCGAGATCTTCTGGTGC	0.406681	CCAAAATGTTCGGACTCGGC	GTCTCAAAGAACTTGGCGGC	0.549373	CAAGGTTGTCGCTGAGATGC	GCTGGTCCGAGATCTTCTGG
NCU00931T1	3	5	NCU00931T1_input.txt	NCU00931T1_output.txt	1.05063	CTTCCACTTCCAGGCGTACG	GATATGGGTGTCTCCGACGG	1.05063	CTTCCACTTCCAGGCGTACG	GGATATGGGTGTCTCCGACG	1.11537	GTGGTAGAAGCGCAGGTACG	GATATGGGTGTCTCCGACGG	1.60526	TTCCACTTCCAGGCGTACG	GATATGGGTGTCTCCGACGG	1.60526	TTCCACTTCCAGGCGTACG	GGATATGGGTGTCTCCGACG
NCU00931T0	2	5	NCU00931T0_input.txt	NCU00931T0_output.txt	1.80269	ACAATCATGATGGTTGCCCC	GATATGGGTGTCTCCGACGG	1.80269	ACAATCATGATGGTTGCCCC	GGATATGGGTGTCTCCGACG	2.02604	ACAATCATGATGGTTGCCCC	GAGAGGAAACGGGAGAAGGG	2.02604	ACAATCATGATGGTTGCCCC	GGAGAGGAAACGGGAGAAGG	2.02791	ACAATCATGATGGTTGCCCC	GAGGTGGAGAAGAAGGGAGC
NCU00932T0	2	5	NCU00932T0_input.txt	NCU00932T0_output.txt	0.19353	CCGTTACAAAAGCCTGCTCG	GGAATTGCCGGACGAAATCG	0.221898	ACCTCTGTCAACACCCAAGC	TTTGCGCGTGTAGTTGAACG	0.221901	TCTGTCAACACCCAAGCTGG	TTTGCGCGTGTAGTTGAACG	0.259888	GCTCGACTTGACAAACACCG	GGAATTGCCGGACGAAATCG	0.28815	ACCTCTGTCAACACCCAAGC	CCAAAGAGACCCATTTGCGC
NCU00934T0	2	5	NCU00934T0_input.txt	NCU00934T0_output.txt	0.21575	TGCAATTGCCATTTTCCCCG	GTAAACATGGCGCGGAAAGG	0.426394	TGCAATTGCCATTTTCCCCG	GGAAAGGCGACAATTTGGCC	0.639642	TGCAATTGCCATTTTCCCCG	AGGAAAGGCGACAATTTGGC	0.846607	TGCAATTGCCATTTTCCCCG	AGCTAGTAAACATGGCGCGG	0.893057	CCGTTTCAAGATGTCGTCCG	GTAAACATGGCGCGGAAAGG
NCU00935T0	3	5	NCU00935T0_input.txt	NCU00935T0_output.txt	0.282283	ATGGACTTCAGATCGACGGC	TGTCGCTGCATGACCATAGG	0.353692	CGCTGAAGAAGAGGAGACCC	TGTCGCTGCATGACCATAGG	0.859356	AGCCTTGAAGCTGCTGATGG	TGTCGCTGCATGACCATAGG	0.913328	CGGCCTTGTCAGACTTCTCG	TGTCGCTGCATGACCATAGG	1.16714	AAGAAGAGGAGACCCTTGCC	TGTCGCTGCATGACCATAGG
NCU00936T2	4	5	NCU00936T2_input.txt	NCU00936T2_output.txt	0.483778	GCTACGTCAATGGCGAATGG	GGGTGGTGAGATCATCGTGG	0.682962	GCTACGTCAATGGCGAATGG	CTTGTGCATCGAATTCGGGG	0.6942	TGTTTGCTACGTCAATGGCG	GGGTGGTGAGATCATCGTGG	0.893384	TGTTTGCTACGTCAATGGCG	CTTGTGCATCGAATTCGGGG	0.9344	ATGGCGAATGGGTAAAGGCC	GGGTGGTGAGATCATCGTGG
NCU00936T1	4	5	NCU00936T1_input.txt	NCU00936T1_output.txt	0.483778	GCTACGTCAATGGCGAATGG	GGGTGGTGAGATCATCGTGG	0.682962	GCTACGTCAATGGCGAATGG	CTTGTGCATCGAATTCGGGG	0.6942	TGTTTGCTACGTCAATGGCG	GGGTGGTGAGATCATCGTGG	0.893384	TGTTTGCTACGTCAATGGCG	CTTGTGCATCGAATTCGGGG	0.9344	ATGGCGAATGGGTAAAGGCC	GGGTGGTGAGATCATCGTGG
NCU00936T0	3	5	NCU00936T0_input.txt	NCU00936T0_output.txt	0.483778	GCTACGTCAATGGCGAATGG	GGGTGGTGAGATCATCGTGG	0.682962	GCTACGTCAATGGCGAATGG	CTTGTGCATCGAATTCGGGG	0.6942	TGTTTGCTACGTCAATGGCG	GGGTGGTGAGATCATCGTGG	0.893384	TGTTTGCTACGTCAATGGCG	CTTGTGCATCGAATTCGGGG	0.9344	ATGGCGAATGGGTAAAGGCC	GGGTGGTGAGATCATCGTGG
NCU00937T0	4	5	NCU00937T0_input.txt	NCU00937T0_output.txt	1.00524	GTAACCCCTGGAGAGGTTGC	AGTTCCAGTCCTTCTCGTGG	1.1409	CAACAATGTGGGCATCGACC	AGTTCCAGTCCTTCTCGTGG	1.27742	GTAACCCCTGGAGAGGTTGC	AGCATTCATGGCGAATAGGC	1.29309	GTAACCCCTGGAGAGGTTGC	TCCAGTTCCAGTCCTTCTCG	1.3726	GTAACCCCTGGAGAGGTTGC	CAGTTCCAGTCCTTCTCGTGG
NCU00938T0	3	5	NCU00938T0_input.txt	NCU00938T0_output.txt	0.271733	AGAAGAACTGCCAGATCGCC	CAGTGACGTTGACGATTGGC	0.271733	AGAAGAACTGCCAGATCGCC	GCAGTGACGTTGACGATTGG	0.277447	CGGTCTGATCGTCAGTCTCG	AGAGGGCGAAGTTTGCTAGG	0.418641	GGTACATTGCCAAGTCGTGC	AGAGGGCGAAGTTTGCTAGG	0.498809	GTCTGATCGTCAGTCTCGGC	AGAGGGCGAAGTTTGCTAGG
NCU00939T0	2	5	NCU00939T0_input.txt	NCU00939T0_output.txt	0.5044	TAGCGGATAGGTGGGAGAGG	GGAAAGCAGACGGAAGGAGG	0.715511	TAGCGGATAGGTGGGAGAGG	AACGGAAAGCAGACGGAAGG	0.71921	TAGCGGATAGGTGGGAGAGG	ATACCATACCATCGGTCGGC	0.937915	TTGGGAGGACGATGGATTGG	GGAAAGCAGACGGAAGGAGG	0.999736	GGGCCGAAAGAGAAAGAGGG	ATACCATACCATCGGTCGGC
NCU00940T0	5	5	NCU00940T0_input.txt	NCU00940T0_output.txt	0.138457	TCGAGAACCTCAAAACCCGG	TTCCCGTATCTGCACATCGG	0.500892	TCGAGAACCTCAAAACCCGG	TTGTGGTTGGTGGTGGTAGC	0.5053	AAGTGCCAGGTGGATCAAGG	TTGTGGTTGGTGGTGGTAGC	0.573077	GATCAAGGAGCCTCTGAGCC	TTGTGGTTGGTGGTGGTAGC	0.573077	GGATCAAGGAGCCTCTGAGC	TTGTGGTTGGTGGTGGTAGC
NCU00941T0	2	5	NCU00941T0_input.txt	NCU00941T0_output.txt	0.552748	CACAGCAGGGAGAGATTGGG	CCATTTCTCGCTGACTGTGC	0.753196	CGAAAGAAGTGTGTGTGGGC	CCATTTCTCGCTGACTGTGC	0.962752	GTGTTGATTGTCCTGTCGGC	CCATTTCTCGCTGACTGTGC	1.11397	GAAAGAAGTGTGTGTGGGCC	CCATTTCTCGCTGACTGTGC	1.14194	TGGTGGAGCCTAAAAGGTCC	CCATTTCTCGCTGACTGTGC
NCU00943T0	3	5	NCU00943T0_input.txt	NCU00943T0_output.txt	0.275602	CTACTACCTTGACCGCTCGC	GTTGGTTGTTGTCGACGTGG	0.553275	GGATTTGTTCCCAACGGAGC	GTTGGTTGTTGTCGACGTGG	1.02209	AGAAGGAATGGGAGTGGTGG	GTTGGTTGTTGTCGACGTGG	1.3582	CTCTACTACCTTGACCGCTCG	GTTGGTTGTTGTCGACGTGG	1.38278	AAGAAGGAATGGGAGTGGTGG	GTTGGTTGTTGTCGACGTGG
NCU00944T0	3	5	NCU00944T0_input.txt	NCU00944T0_output.txt	0.145674	TGCAAGAAGATCCCACCACC	TAGGCATGACAGGCTTGAGC	0.146764	CGTTTTGTCAGGCACCATGG	TAGGCATGACAGGCTTGAGC	0.425628	GTTTTGTCAGGCACCATGGG	TAGGCATGACAGGCTTGAGC	0.437104	AAGAAGATCCCACCACCAGC	TAGGCATGACAGGCTTGAGC	0.57443	ACCATGGGCAATCAGCTAGC	TAGGCATGACAGGCTTGAGC
NCU00945T0	5	5	NCU00945T0_input.txt	NCU00945T0_output.txt	0.207624	GGAACTGCCATTCATGCAGC	CAATGGCCGAGAAAGCATCG	0.348578	TTTCTGGTACAAGTCGGCCG	CAATGGCCGAGAAAGCATCG	0.349457	GGAACTGCCATTCATGCAGC	GTGGTTAACGAGCAATGGCC	0.35148	TCCAGCAGCTCTTCTTGACC	CAATGGCCGAGAAAGCATCG	0.490412	TTTCTGGTACAAGTCGGCCG	GTGGTTAACGAGCAATGGCC
NCU00946T0	3	5	NCU00946T0_input.txt	NCU00946T0_output.txt	1.0656	AGGCAGGATGTCATTGTCCG	TGGTGAGAAACATTTGCGGG	1.14653	GTGGTGGTGAATTTGGCAGC	TCCTTCGCTTCATCTCTGGG	1.23863	AGGCAGGATGTCATTGTCCG	CCCAGATGTTGACGTTGATGC	1.26941	GAAGAACTACTTTGGCGCCG	TCCTTCGCTTCATCTCTGGG	1.27791	GTGGTGGTGAATTTGGCAGC	TGGTGAGAAACATTTGCGGG
NCU00947T0	2	5	NCU00947T0_input.txt	NCU00947T0_output.txt	0.487306	AATTTGCCCGCTACTTTGGC	AGGATTTCCAAAGCGTTGCG	0.562244	AAGAACCACCCAATCGTCGG	AGGATTTCCAAAGCGTTGCG	0.69975	AATTTGCCCGCTACTTTGGC	CTGGCGAGGATTTCCAAAGC	0.774688	AAGAACCACCCAATCGTCGG	CTGGCGAGGATTTCCAAAGC	0.84234	CACTCTCGAGAACTGGCAGC	TATCCTTCTCCGCCATGTGC
NCU00948T0	4	5	NCU00948T0_input.txt	NCU00948T0_output.txt	1.1303	TACCGATACATACAGCGGCC	TCGGTGTCGAAATGAGGAGG	1.26735	TACCGATACATACAGCGGCC	GGACAGTTGTCTGGACTCGC	1.26826	TACCGATACATACAGCGGCC	CAGTTGTCTGGACTCGCTGG	1.27354	TACCGATACATACAGCGGCC	TGGACAGTTGTCTGGACTCG	1.4158	ACATTTCGGGCCCTTGATCG	GGACAGTTGTCTGGACTCGC
NCU00949T0	3	5	NCU00949T0_input.txt	NCU00949T0_output.txt	0.287163	TCATTGGACAGTGGTGCAGG	AACAAGTGGGCTAAGGTCGG	0.423124	TCTCGGGAGCCAATGTTTCG	CCAACGGCTGGTTTCTTTGG	0.427436	TCTCGGGAGCCAATGTTTCG	AACAAGTGGGCTAAGGTCGG	0.427999	TCATTGGACAGTGGTGCAGG	TGCACCGTAAGCATAGGTCC	0.488356	TCATTGGACAGTGGTGCAGG	GTCCTTGTTGCACCGTAAGC
NCU00950T0	2	5	NCU00950T0_input.txt	NCU00950T0_output.txt	0.428051	AATCGTTCTGGCTCCCATGG	GACGTTGTTGGTAGGGACCC	0.492265	GCAAAATCGTTCTGGCTCCC	GACGTTGTTGGTAGGGACCC	0.492265	GGCAAAATCGTTCTGGCTCC	GACGTTGTTGGTAGGGACCC	0.630856	ATGGTGCCGATCTCGTATGG	TTTGGAAAATGTGACGGCCG	0.639474	ATGGTGCCGATCTCGTATGG	GACGTTGTTGGTAGGGACCC
NCU00951T0	3	5	NCU00951T0_input.txt	NCU00951T0_output.txt	0.283291	TTGGTGTCCTGCTTGATGGG	ACCCTCATGCGTTGTTTTGC	0.353778	TTGGTGTCCTGCTTGATGGG	CGTGGGATAGGGACTTGTCG	0.430359	TTGGTGTCCTGCTTGATGGG	CTGAGGCTGTAGTCCATGCC	0.430394	TTGGTGTCCTGCTTGATGGG	GGGACTTGTCGAGGAGATGC	0.500744	TTGGTGTCCTGCTTGATGGG	TATGCGCGGTCAGAGATTGG
NCU00952T0	2	5	NCU00952T0_input.txt	NCU00952T0_output.txt	0.144677	TTCCACCGAGACTCCTTTGC	CCGCAAAGTTCGATTGGTGG	0.213896	TTCCACCGAGACTCCTTTGC	ATCCACCTCCTCGACAATGC	0.275454	GTATCAACGCGCTTCAACCC	ATCCACCTCCTCGACAATGC	0.426144	CGTATCAACGCGCTTCAACC	ATCCACCTCCTCGACAATGC	0.519208	TTCCTCTCCTTCCTCCCTCC	ATCCACCTCCTCGACAATGC
NCU00953T0	2	5	NCU00953T0_input.txt	NCU00953T0_output.txt	2.26964	CATGGATCGTAGTCGGATCCC	TCCTTGTATCTGTCATCCGCG	2.26964	CCATGGATCGTAGTCGGATCC	TCCTTGTATCTGTCATCCGCG	2.34633	AGGTACCTGGTGTTGATCAGC	TCCTTGTATCTGTCATCCGCG	2.61402	ATGGATCGTAGTCGGATCCC	TCCTTGTATCTGTCATCCGCG	2.67469	CGTAGTCGGATCCCACTTAGG	TCCTTGTATCTGTCATCCGCG
NCU00954T0	3	5	NCU00954T0_input.txt	NCU00954T0_output.txt	0.622695	AAGATGTTGTTGCTTGCGGG	CGGTGAAAGTCCACAAGTGC	0.637909	AAGATGTTGTTGCTTGCGGG	CCCCTGAGCCAATAGATCCG	0.769387	AAGATGTTGTTGCTTGCGGG	GTGCAATCGCCGTTTTCTCC	0.779541	AAGTTTTTGGAGGCCAGGGG	CGGTGAAAGTCCACAAGTGC	0.794755	AAGTTTTTGGAGGCCAGGGG	CCCCTGAGCCAATAGATCCG
NCU00955T0	5	5	NCU00955T0_input.txt	NCU00955T0_output.txt	0.347516	AACACATCTTTTTGCCCGCG	GTGAAAACACTGCCGTGACC	0.418719	TGGCGAAGTGATCAAGGTCG	GTGAAAACACTGCCGTGACC	0.425433	AACACATCTTTTTGCCCGCG	AGGGCAGATGGTCTTGATGC	0.565016	TTGCGCCATTGCTAACATGC	AGGGCAGATGGTCTTGATGC	0.628536	TTGCGCCATTGCTAACATGC	GTTGTACGGGGCATGAAAGC
NCU00956T0	2	5	NCU00956T0_input.txt	NCU00956T0_output.txt	0.070069	CTGTCCGGACCATGATAGCC	ATCATGGTAGGGCTATGCGC	0.070069	CCTGTCCGGACCATGATAGC	ATCATGGTAGGGCTATGCGC	0.072033	CTGTCCGGACCATGATAGCC	CACAAGAAGCCACCCATTGC	0.072033	CCTGTCCGGACCATGATAGC	CACAAGAAGCCACCCATTGC	0.213076	CTGTCCGGACCATGATAGCC	AGTGACACAAGAAGCCACCC
NCU00957T0	4	5	NCU00957T0_input.txt	NCU00957T0_output.txt	0.434963	ACCATCGGCGATCTTGAAGG	TGGGCTCCCTTCTTACATGC	0.496302	ACACTGTAGTTCTCGTCCGC	TGGGCTCCCTTCTTACATGC	0.498985	GTCCAGGTGTACGAGTCACC	TGGGCTCCCTTCTTACATGC	0.505006	ACCATCGGCGATCTTGAAGG	TTCTGCCAGTGATCCTGTGG	0.569028	GTCCAGGTGTACGAGTCACC	TTCTGCCAGTGATCCTGTGG
NCU00958T0	2	5	NCU00958T0_input.txt	NCU00958T0_output.txt	0.820963	CTTCAGTTTCTACAGCGCGG	TCATGATAGTGTCTGCGGGC	0.954397	CTTCAGTTTCTACAGCGCGG	CAACACACCACAGGAATCGC	1.03104	CTTCAGTTTCTACAGCGCGG	GGCAATCAACACACCACAGG	1.13939	CTGTTCACATGTGCCAGAGC	GTACAGGAAGAGGGTTGGGG	1.13939	CTGTTCACATGTGCCAGAGC	GGTACAGGAAGAGGGTTGGG
NCU00959T0	3	5	NCU00959T0_input.txt	NCU00959T0_output.txt	0.357191	CGACGTAGGTGTGAGGAAGG	ACTTAACAACCCACCCACCC	0.417399	GTTAGCATCGATCTGTGCGC	ACTTAACAACCCACCCACCC	0.434764	GGACGAGATCCTTGACGACG	ACTTAACAACCCACCCACCC	0.658247	CTGGAGGTAGGGCTTGATGG	ACTTAACAACCCACCCACCC	0.692297	CGACGTAGGTGTGAGGAAGG	GATCAACCGGCACAAAGTCC
NCU00959T1	2	5	NCU00959T1_input.txt	NCU00959T1_output.txt	0.64423	AAAAGCAAGCAAGGGAAGCC	TCCGATAGCCAGAGCAATGC	0.991259	AGACGAGGATGCGGAAAAGC	TCCGATAGCCAGAGCAATGC	1.28161	TTGGCGGATGAGGTGAATGC	TCCGATAGCCAGAGCAATGC	1.45474	TGAGGTGAATGCCAGACTACG	TCCGATAGCCAGAGCAATGC	1.61348	TGCGGAAAAGCAAGCAAGG	TCCGATAGCCAGAGCAATGC
NCU00960T0	3	5	NCU00960T0_input.txt	NCU00960T0_output.txt	0.284808	GCTTTACGCTTGACCAAGGC	ACGAGGTTCATTACTCCGCC	0.341018	CTTTACGCTTGACCAAGGCG	ACGAGGTTCATTACTCCGCC	0.352215	TACTGTGAGTTATGCGGGGC	ACGAGGTTCATTACTCCGCC	0.503951	GCTTTACGCTTGACCAAGGC	TCCGCAATGGTGAAGATGGG	0.56016	CTTTACGCTTGACCAAGGCG	TCCGCAATGGTGAAGATGGG
NCU00961T0	4	5	NCU00961T0_input.txt	NCU00961T0_output.txt	0.143787	TCGAAGCTTCCATCGTTCCC	ACCAAAGAGTGAAGGAGCCG	0.351661	AAACTGTACAGACCGACGGG	ACCAAAGAGTGAAGGAGCCG	0.705985	TGCTTACTTACCTGCCTGCC	TTGAGCGCTACAGTTCTGCC	0.710334	TGCTTACTTACCTGCCTGCC	CCTTCCAAGAACAGGCTCGG	0.710334	TGCTTACTTACCTGCCTGCC	CCCTTCCAAGAACAGGCTCG
NCU00962T0	3	5	NCU00962T0_input.txt	NCU00962T0_output.txt	0.286087	ACATGGGCAGTTGAGAGTGG	AGTAAACGTATCGAGCGGGC	0.356292	AATGCTCACGGTCCATGAGG	AGTAAACGTATCGAGCGGGC	0.365561	ACATGGGCAGTTGAGAGTGG	ACCAAGATCGGAAACTGGGG	0.367907	ACATGGGCAGTTGAGAGTGG	CTGGGGCTATGATGGATGGG	0.427881	GAGAGTGGTGGCTCGATTCC	AGTAAACGTATCGAGCGGGC
NCU00962T1	4	5	NCU00962T1_input.txt	NCU00962T1_output.txt	0.286087	ACATGGGCAGTTGAGAGTGG	AGTAAACGTATCGAGCGGGC	0.356292	AATGCTCACGGTCCATGAGG	AGTAAACGTATCGAGCGGGC	0.365561	ACATGGGCAGTTGAGAGTGG	ACCAAGATCGGAAACTGGGG	0.367907	ACATGGGCAGTTGAGAGTGG	CTGGGGCTATGATGGATGGG	0.427881	GAGAGTGGTGGCTCGATTCC	AGTAAACGTATCGAGCGGGC
NCU00963T0	4	5	NCU00963T0_input.txt	NCU00963T0_output.txt	0.364842	TCTATGTCCCCAGCATTGGC	ATCAACCCTCGATGAAGGCC	0.43199	CCAGCATCTATGTCCCCAGC	ATCAACCCTCGATGAAGGCC	0.657256	AAGGCCAGCATCTATGTCCC	ATCAACCCTCGATGAAGGCC	0.926121	CGGTTAAGGAGAAGGCCAGC	ATCAACCCTCGATGAAGGCC	1.04712	CAAGAACTTTGACGGTCCGG	ATCAACCCTCGATGAAGGCC
NCU00963T1	4	5	NCU00963T1_input.txt	NCU00963T1_output.txt	0.364842	TCTATGTCCCCAGCATTGGC	ATCAACCCTCGATGAAGGCC	0.43199	CCAGCATCTATGTCCCCAGC	ATCAACCCTCGATGAAGGCC	0.657256	AAGGCCAGCATCTATGTCCC	ATCAACCCTCGATGAAGGCC	0.926121	CGGTTAAGGAGAAGGCCAGC	ATCAACCCTCGATGAAGGCC	1.04712	CAAGAACTTTGACGGTCCGG	ATCAACCCTCGATGAAGGCC
NCU00964T0	3	5	NCU00964T0_input.txt	NCU00964T0_output.txt	0.919808	TGCTGGCTCTTGTGTTCTCG	GGATGATCGACTGGGTAGGC	1.09987	GAGAGTATCGGCCAGGAAGC	TGACAAGGTGACAGAGTGACG	1.26047	TGCTGGCTCTTGTGTTCTCG	CGTCAAGGCATGCATAGTGG	1.27244	ATTGAGGCAGCCCAACTTCC	CGTCAAGGCATGCATAGTGG	1.51838	TGCTGGCTCTTGTGTTCTCG	TGGGTAGGCAGGGGTAAAGG
NCU00965T0	2	5	NCU00965T0_input.txt	NCU00965T0_output.txt	0.637242	CTTTGGCTTCACGTTGTGGG	TTGAGGTAGTTGACGAGGGC	0.785616	CACTTTTCTCGCACATCGCC	AAGTGTGGGATTGCACGAGG	0.785616	CCACTTTTCTCGCACATCGC	AAGTGTGGGATTGCACGAGG	0.785818	CACTTTTCTCGCACATCGCC	TTGAGGTAGTTGACGAGGGC	0.785818	CCACTTTTCTCGCACATCGC	TTGAGGTAGTTGACGAGGGC
NCU00966T0	5	5	NCU00966T0_input.txt	NCU00966T0_output.txt	0.076799	TCCTTGGTCATGACACCTGC	CACAAGCAGACGAAAAGGCC	0.076799	TCCTTGGTCATGACACCTGC	CCACAAGCAGACGAAAAGGC	0.357415	TCCTTGGTCATGACACCTGC	TGACATCCCACAAGCAGACG	0.361987	TCATGACACCTGCCTGAAGC	CACAAGCAGACGAAAAGGCC	0.361987	TCATGACACCTGCCTGAAGC	CCACAAGCAGACGAAAAGGC
NCU00967T0	3	5	NCU00967T0_input.txt	NCU00967T0_output.txt	0.353474	CAACTTGGGCTTTGCTTCCC	TATATGAGCGCGGCTTGTCC	0.3566	GCTTTGCTTCCCCAATGTGG	TATATGAGCGCGGCTTGTCC	0.57147	TGGTAGGATTCAACTGGGCG	TATATGAGCGCGGCTTGTCC	0.832019	TGGTAGGATTCAACTGGGCG	AAAGGTCGTTTTCGTGCTCG	0.920601	GCAACTTGGGCTTTGCTTCC	TATATGAGCGCGGCTTGTCC
NCU00968T0	2	5	NCU00968T0_input.txt	NCU00968T0_output.txt	2.60465	AGGCGAATGGTCTTGTTTCC	CTGACGCTGAAGCTGAGACG	2.6159	AGGCGAATGGTCTTGTTTCC	TGACGCTGAAGCTGAGACG	2.76293	AAGACGGGAGGCAAAAATCG	GGTTGTCCAAAGTGAGTGACG	2.95647	AAGGCGAATGGTCTTGTTTCC	CTGACGCTGAAGCTGAGACG	2.95778	AGGCGAATGGTCTTGTTTCC	GTGATGCTGACGCTGAAGC
NCU00968T1	1	5	NCU00968T1_input.txt	NCU00968T1_output.txt	1.05648	TTTCAAATCGGGACAAGCCG	CAAGGACAGATGGGGGTACG	1.19272	TTTCAAATCGGGACAAGCCG	GACAGATGGGGGTACGATCG	1.26635	TTTCAAATCGGGACAAGCCG	CTATTTGCATGCTGGCTGGG	1.31071	GGGCTACGAGTGATATAGGCG	CAAGGACAGATGGGGGTACG	1.31376	CTTTCAAATCGGGACAAGCCG	CAAGGACAGATGGGGGTACG
NCU00968T2	2	5	NCU00968T2_input.txt	NCU00968T2_output.txt	1.94329	AGGTGTTCAAAGACGGGAGG	TGTGTGTTGTTTGGGTTGTCC	1.99447	AGGTGTTCAAAGACGGGAGG	GGTTGTCCAAAGTGAGTGACG	2.3046	AGGCGAATGGTCTTGTTTCC	ATGATGAGGGTGAGGATGGC	2.37	AGGCGAATGGTCTTGTTTCC	TGCTGATGATGAGGGTGAGG	2.5643	AGGTGTTCAAAGACGGGAGG	ATGTGTGTTGTTTGGGTTGTCC
NCU00969T0	3	5	NCU00969T0_input.txt	NCU00969T0_output.txt	1.16884	TCACCAGAGCGTTCTTGTCC	CGTTAGACTGCTCCTCCTTCC	1.45734	CTCCTCCCACTTCTGCAACC	CGTTAGACTGCTCCTCCTTCC	1.4993	TCACCAGAGCGTTCTTGTCC	AGACGTTAGACTGCTCCTCC	1.51651	TCACCAGAGCGTTCTTGTCC	GTTAGACTGCTCCTCCTTCCC	1.72358	CCACTTCTGCAACCACTTCG	CGTTAGACTGCTCCTCCTTCC
NCU00970T0	2	5	NCU00970T0_input.txt	NCU00970T0_output.txt	1.09143	TGATGATGATGGAGGGGACG	GGGTTCGTGTGTGAATGTGC	1.23011	TGATGATGATGGAGGGGACG	CAGCTGACGTGGGACTATGG	1.28648	TGGAGGGGACGACTACAACG	GGGTTCGTGTGTGAATGTGC	1.28716	AGGGGACGACTACAACGACC	GGGTTCGTGTGTGAATGTGC	1.42516	TGGAGGGGACGACTACAACG	CAGCTGACGTGGGACTATGG
NCU00971T0	4	5	NCU00971T0_input.txt	NCU00971T0_output.txt	0.280922	TTGTCCCCGAGATGATTGGC	GAGAAGAGTGGGTAGCACCG	0.280922	TTGTCCCCGAGATGATTGGC	CGAGAAGAGTGGGTAGCACC	0.282084	TGACATGATCGTTGTCCCCG	GAGAAGAGTGGGTAGCACCG	0.282084	TGACATGATCGTTGTCCCCG	CGAGAAGAGTGGGTAGCACC	0.407814	GATGATTGGCAGCGTCATCG	GAGAAGAGTGGGTAGCACCG
NCU00972T0	2	5	NCU00972T0_input.txt	NCU00972T0_output.txt	0.823827	GTATAACATCGCGCGCTTGC	AGGGATAGAACGAGACCCCC	1.03681	TCGTGGTATAACATCGCGCG	AGGGATAGAACGAGACCCCC	1.074	AGAGACTCGAGGCTGAACCC	AGGGATAGAACGAGACCCCC	1.29505	CTTCGTGGTATAACATCGCGC	AGGGATAGAACGAGACCCCC	1.30645	GTGGTATAACATCGCGCGC	AGGGATAGAACGAGACCCCC
NCU00973T0	2	5	NCU00973T0_input.txt	NCU00973T0_output.txt	0.056826	ATGAGTCGCCAGAGTATGCG	CATTCGTAGCACGCTCAAGC	0.056962	GCTACTGAGGATGAGTCGCC	CATTCGTAGCACGCTCAAGC	0.139928	ATGAGTCGCCAGAGTATGCG	ACGATCCTCTGCTTGTTCGG	0.140064	GCTACTGAGGATGAGTCGCC	ACGATCCTCTGCTTGTTCGG	0.336367	GTCACCAAGCTTTTGACGGG	CATTCGTAGCACGCTCAAGC
NCU00974T0	3	5	NCU00974T0_input.txt	NCU00974T0_output.txt	0.348665	TCGCTTTCTTCGAGTACGGG	TTGTTGTGCCTCCCAGAAGG	0.435541	CTCCTATGCTTATCCCGCCG	TCAAGGTCCCCAATTCGTCC	0.491488	CTCCTATGCTTATCCCGCCG	CCATGTGCCAATCGTCATGG	0.57744	CCTCCTATGCTTATCCCGCC	TCAAGGTCCCCAATTCGTCC	0.633386	CCTCCTATGCTTATCCCGCC	CCATGTGCCAATCGTCATGG
NCU00974T1	2	5	NCU00974T1_input.txt	NCU00974T1_output.txt	0.072368	TGAATGTCGTCGACAAGGGG	AGCAGAAGGTTGGATGGAGC	0.501351	TGAATGTCGTCGACAAGGGG	TGGATGGAGCGGGAAAATCG	0.764524	TGAATGTCGTCGACAAGGGG	ATTAAGTCATGGCGTGCACG	0.774483	GAATGTCGTCGACAAGGGGG	AGCAGAAGGTTGGATGGAGC	0.783542	TGAATGTCGTCGACAAGGGG	CAGAAGGTTGGATGGAGCGG
NCU00975T0	1	5	NCU00975T0_input.txt	NCU00975T0_output.txt	0.215298	AGTGCTTTGGACCGTTAGGG	TTGTTGTGCCTCCCAGAAGG	0.28293	GGAGGTGAAGATGAGCGAGG	TTGTTGTGCCTCCCAGAAGG	0.28713	CGAGGAAGTAGTTGCAGGGG	TTGTTGTGCCTCCCAGAAGG	0.288031	GTCTGCTCTGAAGGTCGTCC	TTGTTGTGCCTCCCAGAAGG	0.35897	GTCCAAGGTGGGGTGTATCC	CCTCGCTCATCTTCACCTCC
NCU00976T0	4	5	NCU00976T0_input.txt	NCU00976T0_output.txt	3.6823	GCTGAAGTTGAAGCTAGGGC	ACTACCCGACGATAAAAGGC	3.87199	AGGCTGAAGTTGAAGCTAGGG	ACTACCCGACGATAAAAGGC	4.15805	GCTGAAGTTGAAGCTAGGGC	AGTACTACCCGACGATAAAAGGC	4.33557	GGCTGAAGTTGAAGCTAGGG	ACTACCCGACGATAAAAGGC	4.34774	AGGCTGAAGTTGAAGCTAGGG	AGTACTACCCGACGATAAAAGGC
NCU00977T0	1	5	NCU00977T0_input.txt	NCU00977T0_output.txt	0.071069	TGGTAGGCTCAACTTGCTGG	TCGACAACTTCCCCCTTTCG	0.141304	GAGGAAAGATGGTGGGAGGC	TCGACAACTTCCCCCTTTCG	0.350719	TGGTAGGCTCAACTTGCTGG	CAACTTCCCCCTTTCGTTGC	0.420954	GAGGAAAGATGGTGGGAGGC	CAACTTCCCCCTTTCGTTGC	0.429711	TGACTTGCTGGCTTATCGGG	AGCAAGTTGAGCCTACCAGC
NCU00978T0	2	5	NCU00978T0_input.txt	NCU00978T0_output.txt	0.421444	AGGGTGTCTCTCGAACATGC	AAGGTTGGATCGAGACGAGC	0.483319	AACATGCCGACGAAAACACC	AAGGTTGGATCGAGACGAGC	0.758584	GACGAAAACACCGTGAAGGG	AAGGTTGGATCGAGACGAGC	0.914928	GGGTGTCTCTCGAACATGCC	AAGGTTGGATCGAGACGAGC	1.16237	GTTTGAATGGTGTGGAACGGG	GATCACTGTGCACAACGTCG
NCU00979T0	4	5	NCU00979T0_input.txt	NCU00979T0_output.txt	0.288672	AGTTGATCGCTGAGGGTTCC	GAAGCCCATATCCTCGTCGG	0.288672	AGTTGATCGCTGAGGGTTCC	GACCGAAGCCCATATCCTCG	0.352995	AGTTGATCGCTGAGGGTTCC	CCGGACAATGGTAGGAGACG	0.358721	AGTTGATCGCTGAGGGTTCC	TATCCTCGTCGGACTCCTCC	0.427326	GAGCAGACTTGAGTGTCCGG	GAAGCCCATATCCTCGTCGG
NCU00980T0	2	5	NCU00980T0_input.txt	NCU00980T0_output.txt	0.144419	TGATCGGGGACTTGGTTTCG	CCTTCATCCGAACCCACTCC	0.215754	TGATCGGGGACTTGGTTTCG	AAGTTGTCCACTGGCCTTCC	0.27771	TGATCGGGGACTTGGTTTCG	CCACGTTTTCCTGGACATGC	0.286727	AAGAATCCTGCGTGATCGGG	CCTTCATCCGAACCCACTCC	0.420018	AAGAATCCTGCGTGATCGGG	CCACGTTTTCCTGGACATGC
NCU00981T0	5	5	NCU00981T0_input.txt	NCU00981T0_output.txt	0.144519	GCTCCTCTTCGCTGATACCC	CGCGCAAAATATCTCGTCCG	0.265118	GCTCCTCTTCGCTGATACCC	GCGCAAAATATCTCGTCCGG	0.265118	GCTCCTCTTCGCTGATACCC	CCGCGCAAAATATCTCGTCC	0.503898	ACGCTTGCTCTTGATCTGGG	CGCGCAAAATATCTCGTCCG	0.580352	GACCTTGGGAATAGGGACCG	CGCGCAAAATATCTCGTCCG
NCU00983T0	3	5	NCU00983T0_input.txt	NCU00983T0_output.txt	0.068391	TTCGGTTCGTCCACTTGAGG	AAGTATTCACGCCCACCAGG	0.143576	GTCCACTTGAGGATGGTCGG	AAGTATTCACGCCCACCAGG	0.207566	GGAGTAGGTTCGGTTCGTCC	AAGTATTCACGCCCACCAGG	0.209601	AATTTGAAGGGCATGCTCGC	AAGTATTCACGCCCACCAGG	0.284587	TTCGGTTCGTCCACTTGAGG	CTGGCTCCTGAGACTTTCCC
NCU00984T1	3	5	NCU00984T1_input.txt	NCU00984T1_output.txt	0.444495	CTGAGCTGTTGGAGACTGGG	TCCCTCCCAAACACATTCCC	0.444495	CCTGAGCTGTTGGAGACTGG	TCCCTCCCAAACACATTCCC	0.662666	TTCTACGGGAAATGGCTGGG	TCCCTCCCAAACACATTCCC	0.729927	CTGTTGGAGACTGGGAAGCC	TCCCTCCCAAACACATTCCC	1.07426	ATTGAGCCCATCCTTGCTGC	AGGCAAGGACAATGATGGGG
NCU00984T0	2	5	NCU00984T0_input.txt	NCU00984T0_output.txt	0.069671	GAGGGAAGGATGATAGCGGC	AGGCAAGGACAATGATGGGG	0.073164	GAGGGAAGGATGATAGCGGC	AGGCGTGTTTGTAAGGAGGG	0.355299	GAGGGAAGGATGATAGCGGC	TTCTGTTGAGGAGCTCGTGG	0.364091	TGGGGTACTTGCTGATTGGG	AGGCAAGGACAATGATGGGG	0.367584	TGGGGTACTTGCTGATTGGG	AGGCGTGTTTGTAAGGAGGG
NCU00985T0	4	5	NCU00985T0_input.txt	NCU00985T0_output.txt	0.28895	CGCAGGCGTAGTAGTAGAGC	AGTAACGTATGACCGTCGCG	0.361208	CGCAGGCGTAGTAGTAGAGC	TGTGGAAGGCGAGGTAAACG	0.499678	CGCAGGCGTAGTAGTAGAGC	CAGACGACGGATGTGGAAGG	0.846124	CGCAGGCGTAGTAGTAGAGC	AAGCTTTGTACGATGCTGCC	1.04617	CGCAGGCGTAGTAGTAGAGC	TAGTAACGTATGACCGTCGCG
NCU00986T0	4	5	NCU00986T0_input.txt	NCU00986T0_output.txt	0.076867	CTGCATTCCGGGCATATTGC	CCAGATTTTGTGCAGGTGCC	0.289793	CTGCATTCCGGGCATATTGC	TTGCTGCTCAAGTTCCCTCC	0.426514	CTGCATTCCGGGCATATTGC	CAGATTTTGTGCAGGTGCCG	0.640228	TGATGGAGCGCTCAATGAGG	TCACGGGTATGGTCATTGCG	0.714525	CTGCATTCCGGGCATATTGC	ACCAGATTTTGTGCAGGTGC
NCU00987T0	5	5	NCU00987T0_input.txt	NCU00987T0_output.txt	0.134747	TCTGTGCGAGATCGAATGGG	CCATACTAGGGGACGAACGC	0.148249	TCTCGAGCTCACGGTTTTCC	TAACCTGGCGCCATAATCCC	0.212748	TCTGTGCGAGATCGAATGGG	TAACCTGGCGCCATAATCCC	0.348275	GAGCTCACGGTTTTCCTTGC	TAACCTGGCGCCATAATCCC	0.358947	TCTCGAGCTCACGGTTTTCC	AACGGTCGGTGTCTTGATGG
NCU00988T0	3	5	NCU00988T0_input.txt	NCU00988T0_output.txt	0.85033	TGCGGGTTATGTAGCGTTGG	GTAGGACACGTTGAGGGAGC	0.970594	CTTTATGTCCGCATCTCGCC	GTAGGACACGTTGAGGGAGC	0.970594	CCTTTATGTCCGCATCTCGC	GTAGGACACGTTGAGGGAGC	0.970594	GCCTTTATGTCCGCATCTCG	GTAGGACACGTTGAGGGAGC	0.982931	TTTATGTCCGCATCTCGCCG	GTAGGACACGTTGAGGGAGC
NCU00989T0	2	5	NCU00989T0_input.txt	NCU00989T0_output.txt	1.49846	GCCTCGATATCCTCCAGTCC	TTTGAAGAGCCAAGCCGAGG	1.89542	GCCTCGATATCCTCCAGTCC	TTGAAGAGCCAAGCCGAGG	2.30617	TTTCACTCTGGCCATTCCCC	GAGCCAGAATCAGAACAGACG	2.41643	TTTCACTCTGGCCATTCCCC	AGCCAGAATCAGAACAGACG	2.43556	GATTTCCACACTGCTTCGGC	GAGCCAGAATCAGAACAGACG
NCU00990T0	3	5	NCU00990T0_input.txt	NCU00990T0_output.txt	0.42689	AGAACATGTTCTCGCCGAGG	CGGAGAGTCAAGCTATCGCC	0.490772	AGAACATGTTCTCGCCGAGG	TGCGGAGAGTCAAGCTATCG	0.558002	AGAACATGTTCTCGCCGAGG	CGCCATCCTTGACTTTGAGC	0.568186	GCGGCTTGTGGGTAGATAGG	CGGAGAGTCAAGCTATCGCC	0.611888	TACGTCCCGCTTTGAGTAGC	CAATGTGCTGTCGGTCTTCG
NCU00992T1	4	5	NCU00992T1_input.txt	NCU00992T1_output.txt	0.285572	GACTGGAGGGAGAAGTTGGC	TTGAACCGGTTGCCAAATGC	0.286172	ATGGATGAAAGACTGGGCGG	TAATGAGACGACGAACCGGC	0.358651	ATGGATGAAAGACTGGGCGG	GGGAGGAGAAGAGTTGCTGG	0.429359	GACTAGGGCCCGGTTAAAGG	TTGAACCGGTTGCCAAATGC	0.48821	GAGAAGTTGGCGGAAGTTGC	TTGAACCGGTTGCCAAATGC
NCU00992T0	3	5	NCU00992T0_input.txt	NCU00992T0_output.txt	0.285572	GACTGGAGGGAGAAGTTGGC	TTGAACCGGTTGCCAAATGC	0.286172	ATGGATGAAAGACTGGGCGG	TAATGAGACGACGAACCGGC	0.358651	ATGGATGAAAGACTGGGCGG	GGGAGGAGAAGAGTTGCTGG	0.429359	GACTAGGGCCCGGTTAAAGG	TTGAACCGGTTGCCAAATGC	0.48821	GAGAAGTTGGCGGAAGTTGC	TTGAACCGGTTGCCAAATGC
NCU00993T0	3	5	NCU00993T0_input.txt	NCU00993T0_output.txt	0.707349	AGATCAGAATACCGCGGTCC	GTAGGCGAGGATCTGGAAGC	0.777689	TCCGGCTCTGAATAGTTCGG	GTAGGCGAGGATCTGGAAGC	0.924768	AGATCAGAATACCGCGGTCC	TTCCATGAGCGTCTGGAAGG	0.995108	TCCGGCTCTGAATAGTTCGG	TTCCATGAGCGTCTGGAAGG	0.995385	TCCGGCTCTGAATAGTTCGG	GGCGGAGGATGGATTCTTCC
NCU00994T0	2	5	NCU00994T0_input.txt	NCU00994T0_output.txt	0.553327	TTCATCCGAGTTCACCGACG	GTTGCCGATATATGCTGCGG	0.656022	GATGGCTTGTTGGGTTTGGG	TGAAACCCCAATAGCCCTGG	0.656365	GATGGCTTGTTGGGTTTGGG	AGGTGAAACCCCAATAGCCC	0.759304	CGCTCCTTTGTTTACCGTCG	ACTTGGGCAGAAGCAGTAGC	0.765215	GATGGCTTGTTGGGTTTGGG	GTTGCCGATATATGCTGCGG
NCU00995T0	2	5	NCU00995T0_input.txt	NCU00995T0_output.txt	1.08258	ACAGGTTCCGATTGACTCCG	ATCTAGAGTGGCCTGCTTGG	1.09941	ACAGGTTCCGATTGACTCCG	CTGTCGTTGTCTCAACACCG	1.13854	ACAGGTTCCGATTGACTCCG	AAAACCCCGGAACATGGTCG	1.16947	CTTGTTTGCAACGGACGACC	CTGTCGTTGTCTCAACACCG	1.21917	GGGTCGTGGTAGGTATGTCG	ATCTAGAGTGGCCTGCTTGG
NCU00998T0	6	5	NCU00998T0_input.txt	NCU00998T0_output.txt	0.782551	TCATGGTCTCCTTGTTGCGG	AGCGAGCAGGAATTCGAAGG	0.816008	TTGTTGCGGCAAAGTGTACC	CGTTTGTAGACGCAGGTTCG	0.843502	TTGTTGCGGCAAAGTGTACC	AGCGAGCAGGAATTCGAAGG	1.14644	AGGATGATGGTTTGCTGGCC	AGCGAGCAGGAATTCGAAGG	1.25976	GTCATGGTCTCCTTGTTGCG	AGCGAGCAGGAATTCGAAGG
NCU00999T0	2	5	NCU00999T0_input.txt	NCU00999T0_output.txt	1.31491	TTGTCGTCTCGTCTTGGTGG	AGGACATTTCCCAGCTCTTCC	1.39208	GTCTCGTCTTGGTGGTAGGC	AGGACATTTCCCAGCTCTTCC	1.42763	GAGGGTCGTCTTGGTAGAGG	TTTTACGGGCCATGTCTGGG	1.45388	CGTCTCGTCTTGGTGGTAGG	AGGACATTTCCCAGCTCTTCC	1.78801	TTGTCGTCTCGTCTTGGTGG	GGACATTTCCCAGCTCTTCC
NCU01000T0	3	5	NCU01000T0_input.txt	NCU01000T0_output.txt	0.280626	GAAGGCTGGAGAGGTGTACG	TGTGTTCCGGGATTATGGGC	0.357213	TTGCTCGAGGTTTCCAGTGG	TGTGTTCCGGGATTATGGGC	0.429374	TGGTGGGATTTTGCTCGAGG	TGTGTTCCGGGATTATGGGC	0.716049	AGGTGGTGGGATTTTGCTCG	TGTGTTCCGGGATTATGGGC	0.850549	TTGCTCGAGGTTTCCAGTGG	AAAACTGCCTGAGGTCGACG
NCU01000T1	2	5	NCU01000T1_input.txt	NCU01000T1_output.txt	0.143093	GGAGTGGTCGAATGGGAAGG	TTGTTGGAGAGGATTCCGCC	0.370115	TGGGAAGGTGGGCTTATTGG	TTGTTGGAGAGGATTCCGCC	0.432553	GAAGGTGGGCTTATTGGGGG	TTGTTGGAGAGGATTCCGCC	0.432553	GGAAGGTGGGCTTATTGGGG	TTGTTGGAGAGGATTCCGCC	0.432553	GGGAAGGTGGGCTTATTGGG	TTGTTGGAGAGGATTCCGCC
NCU01001T0	1	5	NCU01001T0_input.txt	NCU01001T0_output.txt	0.35361	ACCATTTCCGCGAGATACCC	TGGTCACTTGGAGCTGATCG	0.354674	TCTCCATCCACCATTTCCGC	TGGTCACTTGGAGCTGATCG	0.357817	ATCAGCTCCAAGTGACCAGC	CCAACCCTGGACTAAACCGG	0.357817	ATCAGCTCCAAGTGACCAGC	CCCAACCCTGGACTAAACCG	0.360714	AGTGGACAGTCGTTTAGCCG	CCAACCCTGGACTAAACCGG
NCU01002T0	3	5	NCU01002T0_input.txt	NCU01002T0_output.txt	0.284626	TACTGGACAAGATTCGGCCG	CGCCTCACCCAAAACATTCG	0.41208	TACTGGACAAGATTCGGCCG	TTCGTCATTCGCCTTGTTGC	0.563365	TACTGGACAAGATTCGGCCG	GCCTCACCCAAAACATTCGC	0.570092	AGATTCGGCCGAGTACAAGG	CGCCTCACCCAAAACATTCG	0.627653	CCGTACGGAGTCTCGTTTCG	GATCGGTCAAGAAGGGGTGG
NCU01003T0	4	5	NCU01003T0_input.txt	NCU01003T0_output.txt	0.279372	TCTCAGCTTCCACGACTTCG	AAGAACTGAAGAGGGTCGCG	0.488949	TCTCAGCTTCCACGACTTCG	CTCCAACCTGACGGAAGAGG	0.649856	AGTTCCAAGACTCCAAGCCC	CTCCAACCTGACGGAAGAGG	0.695999	CACTCGGGAATTTCCATCGC	AAGAACTGAAGAGGGTCGCG	0.857142	GTTCCAAGACTCCAAGCCCC	CTCCAACCTGACGGAAGAGG
NCU01004T0	4	5	NCU01004T0_input.txt	NCU01004T0_output.txt	0.572111	GTGGGATGAGGATCTGGTGC	ATATCGCCCTCGTTCTTGGG	0.575138	CAGGATGGTGTGGGATGAGG	ATATCGCCCTCGTTCTTGGG	0.695757	GAACTCGCTTCTGCCTTTGG	CGGAGACCACTTCCTCATGG	0.724205	GTGGGATGAGGATCTGGTGC	ATCCACTGTGGCTCATCAGG	0.727232	CAGGATGGTGTGGGATGAGG	ATCCACTGTGGCTCATCAGG
NCU01005T0	1	5	NCU01005T0_input.txt	NCU01005T0_output.txt	0.358385	TTGGGTGTTGAGGAAGTCGG	TCCACCACAATCGACCAACC	0.42134	TGGTTGAGTTTCTGGAGGGC	CTTCCTCAACACCCAAACGC	0.421784	GAGCGGTTTTTGAGGGATGC	TCCACCACAATCGACCAACC	0.435689	TGGTTGAGTTTCTGGAGGGC	ACAACCCATAATGCCACCCC	0.482085	GAGCGGTTTTTGAGGGATGC	CTTCCTCAACACCCAAACGC
NCU01006T0	3	5	NCU01006T0_input.txt	NCU01006T0_output.txt	0.140744	GTGGGGGAGAAAGATGGACG	GTCGGGAAGGGCGTTATAGG	0.143146	GTGTGGCAGAAGATGTTGCG	GTCGGGAAGGGCGTTATAGG	0.275107	GGTGTGGCAGAAGATGTTGC	GTCGGGAAGGGCGTTATAGG	0.360981	GTGGGGGAGAAAGATGGACG	GTACTCCTCCTTTGCCCAGG	0.363382	GTGTGGCAGAAGATGTTGCG	GTACTCCTCCTTTGCCCAGG
NCU01007T0	3	5	NCU01007T0_input.txt	NCU01007T0_output.txt	0.222819	TTTGGAAGGAAGTGGTGGGG	GGAGGAATGCGGATAGTGGG	0.363811	TTTGGAAGGAAGTGGTGGGG	GTTTGGGCTTGGATGATGGC	0.404024	GGCGTTGTTGTTGTTGTTGC	GGAGGAATGCGGATAGTGGG	0.410912	TTGTTGTTGTTGCTCGACGG	GGAGGAATGCGGATAGTGGG	0.477792	GGCGTTGTTGTTGTTGTTGC	GAGACCCTGACGGAGAAACG
NCU01008T0	5	5	NCU01008T0_input.txt	NCU01008T0_output.txt	0.277965	GATATGCCACAGTCCCTCCG	AAGTCTGGTCATGACGACGG	0.346393	CTCCAGACAACGAGGTGAGG	CAGGATCACGGACCTCTTCG	0.4889	CTCCAGACAACGAGGTGAGG	AAGTCTGGTCATGACGACGG	0.634378	GCTTCCTCCAGACAACGAGG	AAGTCTGGTCATGACGACGG	0.985098	GATATGCCACAGTCCCTCCG	CAAAGGCCGAGACTGTGACC
NCU01009T0	4	5	NCU01009T0_input.txt	NCU01009T0_output.txt	0.215067	TACTGGGTCCATTGGCATCG	AGGGTAAGGAATATGGCGCG	0.285019	TGGACGTGGTGCTTTACTGG	AGGGTAAGGAATATGGCGCG	0.287083	ATCTGTGGCGGAACTCAAGG	AACAGGTACCGGTATGTGGC	0.486993	ATCTGTGGCGGAACTCAAGG	GGAGTAGGTCGGAACAGTCG	0.639717	ATCTGTGGCGGAACTCAAGG	CCGTGTATGCCATGCCTAGG
NCU01010T0	1	5	NCU01010T0_input.txt	NCU01010T0_output.txt	0.500616	TTGGAGGGCTTTTGTGAGGG	CTTCACCTGCACCCTACACC	0.566102	GTGTAGGGTGCAGGTGAAGG	TCATGGGTCACGTAACGTCC	0.640352	GTGTAGGGTGCAGGTGAAGG	TTGAGGAGTGTCGCTTGTCG	0.644559	GAGGGCTTTTGTGAGGGAGG	CTTCACCTGCACCCTACACC	0.657884	ATTGGGAGGGTTTTGAGGGG	TCATGGGTCACGTAACGTCC
NCU01011T0	1	5	NCU01011T0_input.txt	NCU01011T0_output.txt	0.346603	CACGGACAAGGAATGGTTGC	TAATGTCTCCTCCTCCCCCG	0.560845	CACGGACAAGGAATGGTTGC	CCCCGCTGATCTTATCACCG	0.705319	CACGGACAAGGAATGGTTGC	TTGATCTTCATCAGCGCCCC	0.709633	GGTGATAAGATCAGCGGGGC	TAATGTCTCCTCCTCCCCCG	0.84492	CACGGACAAGGAATGGTTGC	GCCCCGCTGATCTTATCACC
NCU01012T0	2	5	NCU01012T0_input.txt	NCU01012T0_output.txt	1.72771	GAAGGCATTGTGGTGTCAGG	GCGTCGTGGTTTCAAAAAGC	1.89592	GAAGGCATTGTGGTGTCAGG	AGCACATAGATTGCACTGCG	1.9515	GAAGGCATTGTGGTGTCAGG	TGCACTGCGATCTACAGATCC	2.14638	ATTGTGGTGTCAGGACGGC	GCGTCGTGGTTTCAAAAAGC	2.28327	GAAGGCATTGTGGTGTCAGG	AAGCACATAGATTGCACTGCG
NCU01013T0	3	5	NCU01013T0_input.txt	NCU01013T0_output.txt	0.547745	GGCCATATCAAAGCCACACG	ATGCGTTGTTTCGTAGCTGC	1.26934	AGCACGGGCCATATCAAAGC	ATGCGTTGTTTCGTAGCTGC	1.34616	GGCCATATCAAAGCCACACG	ATTCAGTTCCTGCTGGCAGC	1.35664	GGCCATATCAAAGCCACACG	GCAATGCGTTGTTTCGTAGC	1.44745	TACTGTGTGCCCCTTCAACC	TGGTAGCAACAGTCATCCACG
NCU01014T0	1	5	NCU01014T0_input.txt	NCU01014T0_output.txt	0.132774	CCGTCCCCATCTTCTCTTCG	GTACTGCTCATCCGTCTCCG	0.132774	CCGTCCCCATCTTCTCTTCG	CGTACTGCTCATCCGTCTCC	0.145081	GAAGTTCACCTGGACTCGGG	CCCAGATCACCAACGGTACC	0.211056	CCGTCCCCATCTTCTCTTCG	CCCAGATCACCAACGGTACC	0.213998	ACGGTCCTGTTCTTCACACC	CCCAGATCACCAACGGTACC
NCU01015T0	1	5	NCU01015T0_input.txt	NCU01015T0_output.txt	0.141428	TTTCCATCTGACTCGGTGGC	CTCTATCTTGGTGTCGGCCC	0.144219	TTTCCATCTGACTCGGTGGC	TCCAACCTCCGACAACAAGG	0.215434	TTTCCATCTGACTCGGTGGC	ACCAGGCTCCGTTCATATGC	0.285461	TTTCCATCTGACTCGGTGGC	CGGCTCTATCTTGGTGTCGG	0.480733	ATATGAACGGAGCCTGGTGC	CAGACGATGCCAACATACGC
NCU01016T0	2	5	NCU01016T0_input.txt	NCU01016T0_output.txt	0.359131	GAACGAGGACGAGAACGAGG	GAGAATCACAGGGCAGGAGG	0.359131	GAACGAGGACGAGAACGAGG	GGAGAGAATCACAGGGCAGG	0.770935	GAACGAGGACGAGAACGAGG	GATACAAGAGTCCGTCGCCG	0.868939	GAACGAGGACGAGAACGAGG	TACCGGGACAGGGAAGATGG	0.918756	GAACGAGGACGAGAACGAGG	AGATACAAGAGTCCGTCGCC
NCU01017T0	2	5	NCU01017T0_input.txt	NCU01017T0_output.txt	0.5674	GGTAGTGCCTGGGTAAGTCG	GGAGTCTCAGCCCTTTCAGC	0.649257	GGTAGTGCCTGGGTAAGTCG	AGATAGGATTTGCGGGGTGG	0.712444	GGTAGTGCCTGGGTAAGTCG	GATAGGATTTGCGGGGTGGG	0.780976	CCAGTTCTGTCCGTTCGAGG	GGAGTCTCAGCCCTTTCAGC	0.862833	CCAGTTCTGTCCGTTCGAGG	AGATAGGATTTGCGGGGTGG
NCU01019T0	5	5	NCU01019T0_input.txt	NCU01019T0_output.txt	0.145684	ACAAGCATATGTCCCCCAGC	GCTGTTGCACTGGTAAAGCC	0.148234	CCTCAATATGGCGCAATGGC	GGCATGGGAGGAGTGTATGG	0.148234	CCTCAATATGGCGCAATGGC	GATACACTGGGCATGGGAGG	0.215861	ACAAGCATATGTCCCCCAGC	GGCATGGGAGGAGTGTATGG	0.215861	ACAAGCATATGTCCCCCAGC	GATACACTGGGCATGGGAGG
NCU01021T0	2	5	NCU01021T0_input.txt	NCU01021T0_output.txt	0.574707	AGTGTGAGGGTAGGTCTCGG	ATGGGACGTCTTTGGTTGGG	0.716003	AGTGTGAGGGTAGGTCTCGG	TGGGTCTCAAGCAATACGGC	1.06308	CAGTGTGAGGGTAGGTCTCG	ATGGGACGTCTTTGGTTGGG	1.14948	CACTCCAGTGTGAGGGTAGG	ATGGGACGTCTTTGGTTGGG	1.20438	CAGTGTGAGGGTAGGTCTCG	TGGGTCTCAAGCAATACGGC
NCU01022T0	3	5	NCU01022T0_input.txt	NCU01022T0_output.txt	0.357141	TTACTGCAACCGGTCAGTGG	ATCATCAAGACCTTGGGGCG	0.418912	TTACTGCAACCGGTCAGTGG	ATTTTGACGCATGACTGGCG	0.493369	TAAGCACACCGAGTTCGACG	ATCATCAAGACCTTGGGGCG	0.495666	TTCGACGAAGCTGAGAAGGC	ATCATCAAGACCTTGGGGCG	0.849652	GCTGAGAAGGCAGTAGCACC	ATCATCAAGACCTTGGGGCG
NCU01023T0	2	5	NCU01023T0_input.txt	NCU01023T0_output.txt	0.629573	GACCCGAAATTTTCTCGGCC	ACTTGGGAGACTGGCAAACC	0.629573	GGACCCGAAATTTTCTCGGC	ACTTGGGAGACTGGCAAACC	0.630773	CGAAATTTTCTCGGCCCTGG	ACTTGGGAGACTGGCAAACC	0.648134	TGCTTTTGGGGTCCTTGTCC	ACTTGGGAGACTGGCAAACC	0.996644	GAAATTTTCTCGGCCCTGGG	ACTTGGGAGACTGGCAAACC
NCU01024T0	2	5	NCU01024T0_input.txt	NCU01024T0_output.txt	0.277457	CCCTTCGTTCGGTAGAGTCG	GTAGGAGGTCGGATTGGTGC	0.287683	GCAGCAATGGGTTTCGTAGC	TTCATCGTTGACGGGGTAGC	0.358244	GCAGCAATGGGTTTCGTAGC	GTAGGAGGTCGGATTGGTGC	0.425798	GCAGCAATGGGTTTCGTAGC	AGGTCTTCATCGTTGACGGG	0.552105	CGTTCGGTAGAGTCGAGACC	GTAGGAGGTCGGATTGGTGC
NCU01025T0	1	5	NCU01025T0_input.txt	NCU01025T0_output.txt	0.075291	TACCCACTGTTCATCACCGC	TGAAGAACGGAGACTTCGCC	0.07583	AGACTGATGTTGGCAGTGGG	TGAAGAACGGAGACTTCGCC	0.141335	TTCCAGGTTGAACTCCACGG	TTCTCCCTTCGATATGGCGC	0.212522	GGAATCCCATCACCCCTTCG	TTCTCCCTTCGATATGGCGC	0.215782	TACCCACTGTTCATCACCGC	CGAAGGGGTGATGGGATTCC
NCU01026T0	2	5	NCU01026T0_input.txt	NCU01026T0_output.txt	0.130893	TTGAGTGGAATCCGTGGTGG	GTTGCACGATAAGACACGGC	0.142872	TTGAGTGGAATCCGTGGTGG	TCGATTGCTGGGCTATGACC	0.265737	GTGATGTGGTCAATTGCGGG	GTTGCACGATAAGACACGGC	0.273922	CGTGATGTGGTCAATTGCGG	GTTGCACGATAAGACACGGC	0.273922	CCGTGATGTGGTCAATTGCG	GTTGCACGATAAGACACGGC
NCU01027T0	1	5	NCU01027T0_input.txt	NCU01027T0_output.txt	0.212777	GAGTTCCAGGACGATCACCG	GCGTAGAGGTATTCCCCTGC	0.212777	CGAGTTCCAGGACGATCACC	GCGTAGAGGTATTCCCCTGC	0.283754	GAGTTCCAGGACGATCACCG	TAGAGGTATTCCCCTGCCCC	0.283754	CGAGTTCCAGGACGATCACC	TAGAGGTATTCCCCTGCCCC	0.283779	GCCTCCCATAAACCCTACGG	TTCTTTCATCCTCGAGGCCG
NCU01032T0	1	5	NCU01032T0_input.txt	NCU01032T0_output.txt	0.212717	GCAGGACGAACATGAAAGCG	AAATGACCGTCCCAATCCCC	0.477372	CAGGACGAACATGAAAGCGG	AAATGACCGTCCCAATCCCC	0.707147	AGGACGAACATGAAAGCGGG	AAATGACCGTCCCAATCCCC	0.907892	TGCAGGACGAACATGAAAGC	AAATGACCGTCCCAATCCCC	0.987969	GCAGGACGAACATGAAAGCG	CGCATACCCTTGACCAAACC
NCU01033T0	1	5	NCU01033T0_input.txt	NCU01033T0_output.txt	0.073929	CGAAAACCAAAGCACGGAGG	CCCATTCCCATACCTCGTCG	0.215909	CAACTTCACTCCCCTGGACC	CTAACATCTCCCCCAGCAGC	0.219459	CGAAAACCAAAGCACGGAGG	CTAACATCTCCCCCAGCAGC	0.293353	ACCTCCTTTCCCTCCTCTGG	CCTCCGTGCTTTGGTTTTCG	0.293752	AATCCAAACCTCGCTCCTCC	CCTCCGTGCTTTGGTTTTCG
NCU01034T1	2	5	NCU01034T1_input.txt	NCU01034T1_output.txt	0.13906	GAAAAACCAGGCAGTGCAGG	CATGACCTCCATCCCCAACC	0.143752	GGCGAAGAGGATAATCCCCG	CATGACCTCCATCCCCAACC	0.623552	GGCGAAGAGGATAATCCCCG	ATTTGCACGATATTCCCGCG	0.648752	AGAGGATAATCCCCGACCCG	CATGACCTCCATCCCCAACC	0.871409	TCACAACTGAGACCCCTTGG	CATGACCTCCATCCCCAACC
NCU01034T0	2	5	NCU01034T0_input.txt	NCU01034T0_output.txt	0.13906	GAAAAACCAGGCAGTGCAGG	CATGACCTCCATCCCCAACC	0.143752	GGCGAAGAGGATAATCCCCG	CATGACCTCCATCCCCAACC	0.623552	GGCGAAGAGGATAATCCCCG	ATTTGCACGATATTCCCGCG	0.648752	AGAGGATAATCCCCGACCCG	CATGACCTCCATCCCCAACC	0.871409	TCACAACTGAGACCCCTTGG	CATGACCTCCATCCCCAACC
NCU01036T0	2	5	NCU01036T0_input.txt	NCU01036T0_output.txt	0.429368	CCAAGGTCCTCAGTATGGCG	TAATGCTCATAGCCGGCACC	0.431645	CCCAAGGTCCTCAGTATGGC	TAATGCTCATAGCCGGCACC	0.501636	ACACTTCACCAATGCTCCCC	TAATGCTCATAGCCGGCACC	0.583267	AATGCTCCCCCAAAGTCTCC	TAATGCTCATAGCCGGCACC	0.63129	CTCACGCCACAGTATAGGGC	ATCGCCGTCATGAAAATGGC
NCU01038T0	4	5	NCU01038T0_input.txt	NCU01038T0_output.txt	0.569191	AACAGCTGACTTTGGGTCCG	GTGAAGGGGGTGGAGAATGG	0.763205	CCGATGTGAACACAGATGGC	GTGAAGGGGGTGGAGAATGG	0.785336	AACAGCTGACTTTGGGTCCG	TGGAGAATGGAGCGTTGAGG	0.852128	GTTGTCGGATACCCCATGGC	GTGAAGGGGGTGGAGAATGG	0.871361	AGTTGTCGGATACCCCATGG	GTGAAGGGGGTGGAGAATGG
NCU01039T0	7	5	NCU01039T0_input.txt	NCU01039T0_output.txt	1.16872	CCACGCAAAGGACATTCAGC	CGTCGTCAATTGATGTCACCG	1.24196	CCACGCAAAGGACATTCAGC	ACCTCTATCCTCCATTCCCCC	1.299	CCACGCAAAGGACATTCAGC	GTCACCGATACTCGAAAGCG	1.32377	GACTCCGGAAAGATCGCTGG	GTCGCAGCATGGATATCTGC	1.45895	CCACGCAAAGGACATTCAGC	GCACCTCTATCCTCCATTCCC
NCU01041T0	3	5	NCU01041T0_input.txt	NCU01041T0_output.txt	0.642888	TCCAGGAAGCAAAGCAATGC	AAAGGAAGGGAAGGAAGCCG	0.770993	GCTTCCCCTTTCATGCTTCG	AGTCGTGGTTTGAGACGTCG	0.847742	GCTTCCCCTTTCATGCTTCG	ACGGGGGAGAATGTTGATGC	0.861091	AACACCTTTGTCCGGTTCCC	ACGGGGGAGAATGTTGATGC	0.922181	TCCAGGAAGCAAAGCAATGC	AGTCGTGGTTTGAGACGTCG
NCU01042T0	2	5	NCU01042T0_input.txt	NCU01042T0_output.txt	0.214207	CATCCTCAGTCCAGGCAAGG	GGGAGGCGGTGAGAAATAGG	0.439866	ATTCTTCCGAGGGCGAATCC	AGATTGAAAGGGGTGGGAGC	0.440284	CATCCTCAGTCCAGGCAAGG	AGATTGAAAGGGGTGGGAGC	0.483026	GACGATGTCGAATTGTGCGG	GCGACGAAGAGTAAGGTGGG	0.483026	GACGATGTCGAATTGTGCGG	GGCGACGAAGAGTAAGGTGG
NCU01043T0	3	5	NCU01043T0_input.txt	NCU01043T0_output.txt	0.926606	CACGTTCAATGGTCCAAGGC	AACCGGAGAGACCAAAGACC	0.937402	TTCAATGGTCCAAGGCTGGG	AACCGGAGAGACCAAAGACC	1.3128	CACGTTCAATGGTCCAAGGC	AAACCGGAGAGACCAAAGACC	1.32177	TGGGAGTCGGCATTTTCCC	TGCTCCGTTAGGTGTCAAGG	1.3236	TTCAATGGTCCAAGGCTGGG	AAACCGGAGAGACCAAAGACC
NCU01044T0	1	5	NCU01044T0_input.txt	NCU01044T0_output.txt	0.291498	CACCATTGCGAGTGTGTTGG	AAGTCTTGCCCACATGGTCC	0.296047	CACCATTGCGAGTGTGTTGG	TCCCAGCCCATAAGTCTTGC	0.498347	TTGACGGGGTATAGGAGGGG	ACCCAAGACGCATCATCACC	0.635276	TTTGGTGTTTGGGCTTTGGC	GTACTTCGGCCTCGTGATGG	0.716357	TGTGGGCAAGACTTATGGGC	ACCCAAGACGCATCATCACC
NCU01045T0	2	5	NCU01045T0_input.txt	NCU01045T0_output.txt	0.142952	TCTTCTGCCATCTCTGCTGC	TGTGGGTGATGAGCATGTCC	0.213685	AGCTCTTCTGCCATCTCTGC	TGTGGGTGATGAGCATGTCC	0.360154	ATATCTGCGGCTCAGTCTGC	AGTTGTTGTATCGGTGGGGG	0.417896	ATATCTGCGGCTCAGTCTGC	GATCGGGAACTCGTACCAGG	0.417896	ATATCTGCGGCTCAGTCTGC	CAGGATCGGGAACTCGTACC
NCU01045T1	2	5	NCU01045T1_input.txt	NCU01045T1_output.txt	0.142952	TCTTCTGCCATCTCTGCTGC	TGTGGGTGATGAGCATGTCC	0.212292	ATATCTGCGGCTCAGTCTGC	GTTGTATCGGTGGGGGTAGC	0.213685	AGCTCTTCTGCCATCTCTGC	TGTGGGTGATGAGCATGTCC	0.345879	GAGGCTGTCGTTGATGTTGC	GTTGTATCGGTGGGGGTAGC	0.360154	ATATCTGCGGCTCAGTCTGC	AGTTGTTGTATCGGTGGGGG
NCU01047T0	1	5	NCU01047T0_input.txt	NCU01047T0_output.txt	0.067459	GGAGAGCTGGTATGTCGAGC	AGAAGCCATCAGTGTTCCCG	0.268948	GGAGAGCTGGTATGTCGAGC	AAACGCAAGGCTTAACTCGC	0.275149	CAAGCGAGTTAAGCCTTGCG	CGATCACAGCCAAGCTTTCG	0.286477	TGCTGAGGTGTTTGGAGAGC	AGAAGCCATCAGTGTTCCCG	0.359188	AGTGCAGAAGGGCATGAAGG	AGAAGCCATCAGTGTTCCCG
NCU01048T0	1	5	NCU01048T0_input.txt	NCU01048T0_output.txt	0.137557	GAGTCAGCGGAAGAGATCGG	CATCATCACCCTCCCCTTCG	0.137557	GGAGTCAGCGGAAGAGATCG	CATCATCACCCTCCCCTTCG	0.141514	GGCAGGTATGGATGAGACCG	CATCATCACCCTCCCCTTCG	0.209163	GAGTCAGCGGAAGAGATCGG	CTGTAGCACAGCCATCTCCC	0.209163	GGAGTCAGCGGAAGAGATCG	CTGTAGCACAGCCATCTCCC
NCU01049T0	1	5	NCU01049T0_input.txt	NCU01049T0_output.txt	0.213804	GGAGGCGGTAGGTAATGTGG	ATGCTTAGTTGCCCGACTCC	0.213872	GGGGGTGGAATATGGTGTGG	ATGCTTAGTTGCCCGACTCC	0.216617	TGTGGGAAGGGTACGTTTGG	ATGCTTAGTTGCCCGACTCC	0.285284	GGAGGCGGTAGGTAATGTGG	CTTAGTTGCCCGACTCCTCG	0.285352	GGGGGTGGAATATGGTGTGG	CTTAGTTGCCCGACTCCTCG
NCU01050T0	2	5	NCU01050T0_input.txt	NCU01050T0_output.txt	0.736713	CTTTCCTGGGGCTTACTCGG	ACCATGTTCCCACCATACCC	0.737531	GTGGTACGGGTGCTAAGACC	ACCATGTTCCCACCATACCC	0.947499	TCGACTGTCAGCTTTCCTGG	ACCATGTTCCCACCATACCC	0.950005	AATGTCGTTGGTGGTACGGG	ACCATGTTCCCACCATACCC	0.951067	GACTGTCAGCTTTCCTGGGG	ACCATGTTCCCACCATACCC
NCU01051T0	3	5	NCU01051T0_input.txt	NCU01051T0_output.txt	0.579567	GGAAAGGAGTCTCACGACCG	GAGTATTGGAGGGAGGCACC	0.583531	AGTGAAAGGGCTGGAAAGGG	GAGTATTGGAGGGAGGCACC	0.585493	AAGGGCTGGAAAGGGAAAGG	GAGTATTGGAGGGAGGCACC	0.717251	GGGAAAGGAGTCTCACGACC	GAGTATTGGAGGGAGGCACC	0.71983	CACGACCGAGGATGGATTCC	GAGTATTGGAGGGAGGCACC
NCU01052T0	2	5	NCU01052T0_input.txt	NCU01052T0_output.txt	0.145548	AAGACTGAGGATGGTGCTGC	GCCGCCAAAGTAAACGAAGG	0.218688	GTACCTAGCTGAGCCTTGCC	TGGCCATGACCCTTTCTTCC	0.218688	GGTACCTAGCTGAGCCTTGC	TGGCCATGACCCTTTCTTCC	0.288989	GTACCTAGCTGAGCCTTGCC	GCCGCCAAAGTAAACGAAGG	0.288989	GGTACCTAGCTGAGCCTTGC	GCCGCCAAAGTAAACGAAGG
NCU01053T0	2	5	NCU01053T0_input.txt	NCU01053T0_output.txt	0.359036	ATGGCGTGTAAGTGGTGAGG	TCACTCAGCACCTCACATGG	0.654209	ATGGCGTGTAAGTGGTGAGG	TGGAGTAAGAGGACCTGGGC	0.712225	ATGGCGTGTAAGTGGTGAGG	CACTCAGCACCTCACATGGG	0.77477	GTCAAAACGTTCGGCATCGG	TCACTCAGCACCTCACATGG	0.858654	GAGGATGAAGGGGAATGGCG	TCACTCAGCACCTCACATGG
NCU01054T0	1	5	NCU01054T0_input.txt	NCU01054T0_output.txt	0.35823	GTGGTCTTACGTCTCTCGGC	ATGGACGAGCTCATCCTTGC	0.35823	GTGGTCTTACGTCTCTCGGC	AGCAATGGACGAGCTCATCC	0.429037	GTGGTCTTACGTCTCTCGGC	TCAACCTGACAACTGAGCCG	0.493504	GTTTTTGGGTCAGGGATGCG	TCAACCTGACAACTGAGCCG	0.637885	GTGGTCTTACGTCTCTCGGC	GAGCCGACTGGTAGTGAAGC
NCU01055T0	3	5	NCU01055T0_input.txt	NCU01055T0_output.txt	0.483725	CAAGACGGATTCCTTGCTGC	TTAGCCGATCCGTAATGGCC	0.712385	AAGACGGATTCCTTGCTGCC	TTAGCCGATCCGTAATGGCC	0.909699	CAAGACGGATTCCTTGCTGC	ACCAGGATTCTCGTTAGCCG	1.11248	AGACGGATTCCTTGCTGCC	TTAGCCGATCCGTAATGGCC	1.12121	TGAGCAGGTGTACCAAGAGC	CGACAGTACCGGCGTTAAGG
NCU01056T0	5	5	NCU01056T0_input.txt	NCU01056T0_output.txt	0.142308	TTCGTCCCGTTCTCATCAGC	TGGTCTCGCTTTGACAGTCC	0.142823	CATGGCTTTTCCGGGTTTCG	TGGTCTCGCTTTGACAGTCC	0.353145	AGCTCGAACCGAACTGTTCC	TGGTCTCGCTTTGACAGTCC	0.362765	TCCTCTTTCACTGGCCATGG	TGGTCTCGCTTTGACAGTCC	0.560028	GTCCCGTTCTCATCAGCTCG	TGGTCTCGCTTTGACAGTCC
NCU01057T0	2	5	NCU01057T0_input.txt	NCU01057T0_output.txt	1.04268	GTGATCATTAGCCGGCGAGG	GGGCATTGAGTTACGAACGC	1.11842	GGACCGCCATCATGTTTACC	GGGCATTGAGTTACGAACGC	1.22971	CTTGCTGGTGTCGATTGCG	GGGCATTGAGTTACGAACGC	1.23298	CGATTGCGTGATCATTAGCCG	GGGCATTGAGTTACGAACGC	1.2506	GCTTGCTGGTGTCGATTGC	GGGCATTGAGTTACGAACGC
NCU01057T1	1	5	NCU01057T1_input.txt	NCU01057T1_output.txt	0.280643	CGTAGGGCTTAAGGACGTCG	GGCTCCCGGAATTCTAGTCG	0.427376	CTTCCTCATCGGTGAAGGGG	CGACGTCCTTAAGCCCTACG	0.496479	CTTCCTCATCGGTGAAGGGG	CATCTTCCCCGACGGTATCC	0.498391	GATCTCCTTGGGGAACTCCG	GGCTCCCGGAATTCTAGTCG	0.498391	CGATCTCCTTGGGGAACTCC	GGCTCCCGGAATTCTAGTCG
NCU01058T0	1	5	NCU01058T0_input.txt	NCU01058T0_output.txt	0.422656	AGGTCTGACGGAGAGAGAGG	TTGGTCAAATCACGCATCGC	0.560636	ATTGAGAAGCGACAGCCTCG	ATGTCTAACGCTCTGCTCCG	0.627145	AGCAGAAGATCCTTGTCGCG	TTGGTCAAATCACGCATCGC	0.627145	ATTGAGAAGCGACAGCCTCG	TTGGTCAAATCACGCATCGC	0.636548	AGGTCTGACGGAGAGAGAGG	AAATCACGCATCGCCATTCC
NCU01059T0	1	5	NCU01059T0_input.txt	NCU01059T0_output.txt	0.076124	GGTACTGGGGAGGTTTCTGC	TGCTTTTTACTTCGCACCGC	0.134425	CTTGTCTCTCGAGGCGTACC	GCAGAAACCTCCCCAGTACC	0.134711	CTTGTCTCTCGAGGCGTACC	ACCAAGATGAGACAGCTGCC	0.143481	GGTCATTGTCAGACTCCGGG	GCAGAAACCTCCCCAGTACC	0.148919	GTCTCATCTTGGTGACGGGG	TGCTTTTTACTTCGCACCGC
NCU01060T0	1	5	NCU01060T0_input.txt	NCU01060T0_output.txt	0.079402	AGTGAACACAGAGAGCGAGC	CATGCGGGCTTGATGATTCG	0.147709	ATGGCTAGGTGGTGTGATGC	CATGCGGGCTTGATGATTCG	0.555045	GACCCGACGAGTTTAGAGCG	TCTCTGTGTTCACTGCGTCC	0.565404	CAAATCACCATCCGCATCGC	CTCCCGCTCTAAACTCGTCG	0.568046	AGTGAACACAGAGAGCGAGC	CTCTACCACTGAGCCATGCG
NCU01061T0	1	5	NCU01061T0_input.txt	NCU01061T0_output.txt	0.288551	GAGCATGAGGAGGGTTCTGG	ATGCGTCTTCAACTCCTCCG	0.35225	GTGGGCGATTTTCAGGTTGG	ATGCGTCTTCAACTCCTCCG	0.357047	GGTTTCAAAGAACGTGCCGG	GAAACAACCGTGATGCACCC	0.357047	GGGTTTCAAAGAACGTGCCG	GAAACAACCGTGATGCACCC	0.42802	ATTTTCAGGTTGGCTGCTGC	ATGCGTCTTCAACTCCTCCG
NCU01063T0	2	5	NCU01063T0_input.txt	NCU01063T0_output.txt	0.621448	CGACTTCTTCTACGGGACCG	CCTCGGTGCAGTTCAAATGG	0.629026	CGACTTCTTCTACGGGACCG	AGCCGCATATCCAGTGAACG	0.696441	CGACTTCTTCTACGGGACCG	AAATGGAGTTTGACAGCCGC	0.774151	AGTTTGATTTCAACCGGCCG	TCGAGTAAATCTGGCCCTGC	0.908563	GGACCGTACAGTACACGTGC	TCGAGTAAATCTGGCCCTGC
NCU01064T0	2	5	NCU01064T0_input.txt	NCU01064T0_output.txt	1.12308	GTGGAGTGCAGATGTGATGC	CAGACCCTTGTGGATGGACG	1.13359	TGGAGTGCAGATGTGATGCG	CAGACCCTTGTGGATGGACG	1.50116	GGTGGGTTCTGCCATTTTGG	ACTCGATACCGATCTGGGGC	1.82628	GGAGTGCAGATGTGATGCGG	CAGACCCTTGTGGATGGACG	1.91123	GTGGAGTGCAGATGTGATGC	ACTCGATACCGATCTGGGGC
NCU01065T0	4	5	NCU01065T0_input.txt	NCU01065T0_output.txt	0.548962	AACATGAAGACCAGAGCGGG	CTTCTCACCAGCCGAAAACG	0.710591	AACATGAAGACCAGAGCGGG	TGCAATCTTCTCACCAGCCG	0.757728	AACATGAAGACCAGAGCGGG	GCTTGGAAAGACGTCATCCG	0.918937	AACATGAAGACCAGAGCGGG	TTCTCACCAGCCGAAAACGG	0.985407	AACATGAAGACCAGAGCGGG	AAAACGGGAGGACGAAAAGC
NCU01066T0	1	5	NCU01066T0_input.txt	NCU01066T0_output.txt	0.068554	GCTCCATACCGAGAGAAGGC	TCAAGGTTGAGGGTAACGCC	0.068825	GCTCCATACCGAGAGAAGGC	ATGGACTGCAAGGGTTCTCG	0.071655	GTTCCTCCTGGTGAAGCTCC	TCAAGGTTGAGGGTAACGCC	0.071925	GTTCCTCCTGGTGAAGCTCC	ATGGACTGCAAGGGTTCTCG	0.073251	CAGTCAGTCAGTCAGCCAGG	TCAAGGTTGAGGGTAACGCC
NCU01067T0	3	5	NCU01067T0_input.txt	NCU01067T0_output.txt	0.342436	GCGAACATGATCTGCGATGG	TTGCTCCCTAACTACTGCGC	0.356303	GTGCTGCGAACATGATCTGC	TTGCTCCCTAACTACTGCGC	0.413339	GCGAACATGATCTGCGATGG	GCGAAAATCGGTCGACAACC	0.427207	GTGCTGCGAACATGATCTGC	GCGAAAATCGGTCGACAACC	0.487433	GCGAACATGATCTGCGATGG	AGAATCTTCCCGGTTGCTCC
NCU01068T0	3	5	NCU01068T0_input.txt	NCU01068T0_output.txt	0.148853	CTTTTGCAGTCGGTCCATGC	TCGAACGAGTAAACGTGGGG	0.927231	CTTTTGCAGTCGGTCCATGC	TTTTGTGGACAGGAGCCACG	1.12001	CTTTTGCAGTCGGTCCATGC	CGAACGAGTAAACGTGGGGG	1.16625	GTCTTCGTACGAGTCGCAGC	TCGAACGAGTAAACGTGGGG	1.17333	TCTTCGTACGAGTCGCAGC	TCGAACGAGTAAACGTGGGG
NCU01069T0	5	5	NCU01069T0_input.txt	NCU01069T0_output.txt	0.285609	ACTCCGTCTTTAGCACCAGC	GATACGGAGGACACGGTTCG	0.286974	ACTCCGTCTTTAGCACCAGC	AGGTGTTGAAACGAGGTCCG	0.486223	ACTCCGTCTTTAGCACCAGC	TTGTCGATACGGAGGACACG	0.577218	ACTCCGTCTTTAGCACCAGC	TATCCCAGTGGAAAGGACGC	0.843471	CCAAGTCTTCCACTGCTTGC	GATACGGAGGACACGGTTCG
NCU01070T0	2	5	NCU01070T0_input.txt	NCU01070T0_output.txt	0.287712	CGGCGTAGGTTCAGTGTAGG	GTCCGAGGTCTTCAGGAAGC	0.343782	AGAAGGGACAGTGCTGAAGC	GTGTTTGAGGGTTGCTGTCG	0.415946	TGCTGAAGCTGTGATACCGG	GTGTTTGAGGGTTGCTGTCG	0.5584	AGGTTTCTCACAGCAGCTGG	GTGTTTGAGGGTTGCTGTCG	0.646529	CGGCGTAGGTTCAGTGTAGG	AGGATTCGAGCACCAGATGG
NCU01071T0	2	5	NCU01071T0_input.txt	NCU01071T0_output.txt	0.424365	AAGCCGAAGTCTTGGTCAGG	TTTCTTTACGAGACGGCCGG	0.572646	AAGCCGAAGTCTTGGTCAGG	TTGGATGAGACGAAGGAGGC	0.778448	AAGCCGAAGTCTTGGTCAGG	TTCGTTTAGGCCGCATGAGG	0.977874	CGGCGACAAAAGTCTTCACC	TTCGTTTAGGCCGCATGAGG	0.98408	AAGCCGAAGTCTTGGTCAGG	TGTTGCCGTTGGATGAGACG
NCU01072T0	2	5	NCU01072T0_input.txt	NCU01072T0_output.txt	0.287968	GTCCAAGGTAACCACTGGGG	TCGAAAGCTGGATGTCTGGG	0.428205	GTCCAAGGTAACCACTGGGG	GGACTCTGCAGGTTCCTTCG	0.567254	GAAGCTGGTTTGTGACACGC	TCGAAAGCTGGATGTCTGGG	0.660398	GTCCAAGGTAACCACTGGGG	AAAGCTGGATGTCTGGGAGG	0.707492	GAAGCTGGTTTGTGACACGC	GGACTCTGCAGGTTCCTTCG
NCU01073T0	1	5	NCU01073T0_input.txt	NCU01073T0_output.txt	0.069614	AAAGGCTGAGGCATCTTCCC	GTGGGAAACTGAGAGAGGCC	0.071545	CCCAGACAGGCTTCTCAAGG	GTGGGAAACTGAGAGAGGCC	0.071925	TTCTCAAGGCTGGCACTAGC	GTGGGAAACTGAGAGAGGCC	0.136849	CCCAGACAGGCTTCTCAAGG	GGATGCTGCATTTCGGTTCC	0.137229	TTCTCAAGGCTGGCACTAGC	GGATGCTGCATTTCGGTTCC
NCU01074T0	4	5	NCU01074T0_input.txt	NCU01074T0_output.txt	0.072768	CAGGATGTCGGAGGGTATGC	ACTGCTCTGTTCTCTGTCGC	0.141917	ACCGCTGTTCGATGAGATCC	ACTGCTCTGTTCTCTGTCGC	0.286445	GGGTATGCTGATAGGCGAGG	ACTGCTCTGTTCTCTGTCGC	0.286445	GGAGGGTATGCTGATAGGCG	ACTGCTCTGTTCTCTGTCGC	0.286445	CGGAGGGTATGCTGATAGGC	ACTGCTCTGTTCTCTGTCGC
NCU01074T1	4	5	NCU01074T1_input.txt	NCU01074T1_output.txt	0.072768	CAGGATGTCGGAGGGTATGC	ACTGCTCTGTTCTCTGTCGC	0.141917	ACCGCTGTTCGATGAGATCC	ACTGCTCTGTTCTCTGTCGC	0.286445	GGGTATGCTGATAGGCGAGG	ACTGCTCTGTTCTCTGTCGC	0.286445	GGAGGGTATGCTGATAGGCG	ACTGCTCTGTTCTCTGTCGC	0.286445	CGGAGGGTATGCTGATAGGC	ACTGCTCTGTTCTCTGTCGC
NCU01075T0	3	5	NCU01075T0_input.txt	NCU01075T0_output.txt	0.429151	GGTAGAAGGCTGCCTGTAGC	GCCTGGAAGGATAGCGAAGG	0.429151	GGTAGAAGGCTGCCTGTAGC	CCGAAGCCTGGAAGGATAGC	0.493717	CGTGGGTGAAAATCAAGGCC	GCCTGGAAGGATAGCGAAGG	0.493717	CGTGGGTGAAAATCAAGGCC	CCGAAGCCTGGAAGGATAGC	0.559448	GGTAGAAGGCTGCCTGTAGC	TTCACCAAGCGTTCTGTTGC
NCU01076T0	2	5	NCU01076T0_input.txt	NCU01076T0_output.txt	0.288925	GGTGCTAGAGTGGGAAAGGG	TATGTGTGGTTGACGTGGGG	0.288925	GGGTGCTAGAGTGGGAAAGG	TATGTGTGGTTGACGTGGGG	0.428731	GTGCTAGAGTGGGAAAGGGC	TATGTGTGGTTGACGTGGGG	0.580767	TGGAGAGGGTGAGGACAAGG	GGTAGATCTGGCCATTCCCG	0.642	TGCCGGAGAAGCTCTTTTGG	TATGTGTGGTTGACGTGGGG
NCU01077T0	2	5	NCU01077T0_input.txt	NCU01077T0_output.txt	0.284442	AGAACTCGTGATGGGTACGC	TTTTTGTTCGGGGGAGGAGG	0.351767	AGAACTCGTGATGGGTACGC	ATGAGTTTGTGGTGGTGGGG	1.17517	AGAACTCGTGATGGGTACGC	GACGTATGAGCAGCAGTTGG	1.19419	AGAACTCGTGATGGGTACGC	ACGTATGAGCAGCAGTTGGC	1.25494	CAGCAGAGAGTGAACAACGG	TTTTTGTTCGGGGGAGGAGG
NCU01078T0	3	5	NCU01078T0_input.txt	NCU01078T0_output.txt	1.54977	ACGTCGAGATGACCATTGCC	ATTGCAGCGTACCCATCACG	1.56244	ACGTCGAGATGACCATTGCC	TTTGGGGATACATTGCAGCG	1.62013	AATATGGGAGTGTCGCAGCG	ATTGCAGCGTACCCATCACG	1.63281	AATATGGGAGTGTCGCAGCG	TTTGGGGATACATTGCAGCG	1.68703	ACGTCGAGATGACCATTGCC	GGATACATTGCAGCGTACCC
NCU01079T0	2	5	NCU01079T0_input.txt	NCU01079T0_output.txt	0.219946	TTGGAATGGGTCTGGGTTGG	GAGGCAGAGGACTATGGTGC	0.993711	CGTTTTGGAATGGGTCTGGG	GAGGCAGAGGACTATGGTGC	1.24904	TTGGAATGGGTCTGGGTTGG	GGACTTACCGCAGTTACTCCC	1.44729	TCGTTGCCGTTTTGGAATGG	GGACTTACCGCAGTTACTCCC	1.51208	CGTAATCGCTTTTCCTGGCC	GGACTTACCGCAGTTACTCCC
NCU01080T0	1	5	NCU01080T0_input.txt	NCU01080T0_output.txt	0.48396	TCAGACTGGATGAAGACGCG	CGGCAACCAAAGGTTACACC	0.636686	AGGAAAGTAGGTGGTTCGGC	CGGCAACCAAAGGTTACACC	0.649121	AAGGGCTGGAGGATTTTCCC	CGGCAACCAAAGGTTACACC	0.709007	GGCTGGAGGATTTTCCCAGG	CGGCAACCAAAGGTTACACC	0.734333	AAGGGCTGGAGGATTTTCCC	ATCCATGCCTACATCACGGG
NCU01081T0	3	5	NCU01081T0_input.txt	NCU01081T0_output.txt	0.492329	GATCTCCAGCAGAGTCACCG	TTTTAGACGCAGGTACCGGC	0.559155	GATCTCCAGCAGAGTCACCG	TCGAAGATACCCGAAACCCG	0.690372	GATCTCCAGCAGAGTCACCG	CGCTGAGAAACTGTGTTGGG	0.690372	GATCTCCAGCAGAGTCACCG	CCGCTGAGAAACTGTGTTGG	0.700539	GATCTCCAGCAGAGTCACCG	GTACCGGCAGCCGTTATACC
NCU01082T0	2	5	NCU01082T0_input.txt	NCU01082T0_output.txt	0.139253	GTGGTGGTGTTGGAAGTTGC	ACAGAACAGTGGGATGAGCG	0.279442	GTGGTGGTGTTGGAAGTTGC	TTTCGGGATGGGAGTTAGCG	0.285983	GTGGTGTTGGAAGTTGCTGC	ACAGAACAGTGGGATGAGCG	0.353972	AAGTTGCTGCTTTTCGACGC	ACAGAACAGTGGGATGAGCG	0.407005	GTGGTGGTGTTGGAAGTTGC	CGAGAATGTATTGGTGCGCC
NCU01083T0	1	5	NCU01083T0_input.txt	NCU01083T0_output.txt	0.423996	TGAGAGAGTAGGCCCACAGG	TAGGTATCGGTTGTGTCGCG	0.431357	TGAGAGAGTAGGCCCACAGG	TCTCTCGGCCTTCCTCTACC	0.555747	GGGGAGAAGGTGTAGTTGGC	TCGTGAGACGTTCAGCTACC	0.569459	TGAGAGAGTAGGCCCACAGG	GACAAAGCCCACCATTCTGC	0.630126	TTTGAGTCGGGTTTGAGGGG	TCGTGAGACGTTCAGCTACC
NCU01084T0	2	5	NCU01084T0_input.txt	NCU01084T0_output.txt	0.76743	GCTGCTGATGAATCTTCGCC	GATGCACTGTACCGTCCTGG	0.986495	GAATCGGTTTGGGGTTGAGC	GATGCACTGTACCGTCCTGG	1.46412	TGTCCAAGACCCGTGATGC	GATGCACTGTACCGTCCTGG	1.53904	CGTGATGCGTCCTCTCAACC	GATGCACTGTACCGTCCTGG	1.64716	GCTGCTGATGAATCTTCGCC	TGGGATAAGCTGGTCACAAGC
NCU01085T0	1	5	NCU01085T0_input.txt	NCU01085T0_output.txt	0.151172	GACGACAAAAGCCAACGACC	GACCCAGCAAAAGCATGTCG	0.291913	GACGACAAAAGCCAACGACC	GTAACATCATCTCCCGCCCC	0.291913	GACGACAAAAGCCAACGACC	GGTAACATCATCTCCCGCCC	0.35102	GGGCGGGAGATGATGTTACC	AGACGACATTCATCCCGACG	0.362698	GACGACAAAAGCCAACGACC	CTTGACTGACCCTGCTGACC
NCU01086T0	2	5	NCU01086T0_input.txt	NCU01086T0_output.txt	0.214999	TGTTCGTATCCAGCCCAACC	GGAGACAATCTTGCGCTTGC	0.287699	TCCCGTTGTTCGTATCCAGC	GGAGACAATCTTGCGCTTGC	0.289665	TTCACAAGAAGCTGGGTCCC	GGAGACAATCTTGCGCTTGC	0.555819	TGTTCGTATCCAGCCCAACC	GAGACAATCTTGCGCTTGCG	0.628518	TCCCGTTGTTCGTATCCAGC	GAGACAATCTTGCGCTTGCG
NCU01087T0	1	5	NCU01087T0_input.txt	NCU01087T0_output.txt	0.206548	TGAGCCGGGATGACATATGC	TCCGTCACATTCTCTGCTCG	0.216751	ACGATCTTGGGGGTTGTTCC	ACAAGGTCTGCCACTGAACC	0.217561	CTAGGCCCTGCACTGAATCC	TCAACTTCCTCGAACGCTCC	0.279895	CTAGGCCCTGCACTGAATCC	CTTCCTCGAACGCTCCTACC	0.360279	ACGATCTTGGGGGTTGTTCC	AAGGGCGACATCAGAAACCC
NCU01088T0	3	5	NCU01088T0_input.txt	NCU01088T0_output.txt	0.575135	ACGGGTGGTTTGGCTAAAGG	TGTCCAATCTTGCCGACTCC	0.576058	GTGGGAGGTGTTGGGAAAGG	TGTCCAATCTTGCCGACTCC	0.639293	GTGAAGGGTTGGGACAGACG	TGTCCAATCTTGCCGACTCC	1.06787	ACGGGTGGTTTGGCTAAAGG	CCAGTAATACCCGTGACGGC	1.06879	GTGGGAGGTGTTGGGAAAGG	CCAGTAATACCCGTGACGGC
NCU01089T1	5	5	NCU01089T1_input.txt	NCU01089T1_output.txt	0.207511	ATAACCCTACGAGCGCTTGG	GCATGTAGGAGGAGTCGTGG	0.282299	AACCATAACCCTACGAGCGC	GCATGTAGGAGGAGTCGTGG	0.339188	ATAACCCTACGAGCGCTTGG	GTCGTCAGAAAACTTGGCGG	0.413976	AACCATAACCCTACGAGCGC	GTCGTCAGAAAACTTGGCGG	0.498381	ATGCCGGACAACCATAACCC	GCATGTAGGAGGAGTCGTGG
NCU01089T0	3	5	NCU01089T0_input.txt	NCU01089T0_output.txt	0.207511	ATAACCCTACGAGCGCTTGG	GCATGTAGGAGGAGTCGTGG	0.282299	AACCATAACCCTACGAGCGC	GCATGTAGGAGGAGTCGTGG	0.339188	ATAACCCTACGAGCGCTTGG	GTCGTCAGAAAACTTGGCGG	0.413976	AACCATAACCCTACGAGCGC	GTCGTCAGAAAACTTGGCGG	0.498381	ATGCCGGACAACCATAACCC	GCATGTAGGAGGAGTCGTGG
NCU01090T0	1	5	NCU01090T0_input.txt	NCU01090T0_output.txt	0.144902	ATTTCCTGGGAAGAGCGTCG	TCATCTCAACGAAACCCCCG	0.147138	CCTGGCGACAAGTTTAACGC	TCATCTCAACGAAACCCCCG	0.147138	GCCTGGCGACAAGTTTAACG	TCATCTCAACGAAACCCCCG	0.147765	CGACAAGTTTAACGCGGTGG	TCATCTCAACGAAACCCCCG	0.212525	TCGATTTCCTGGGAAGAGCG	TCATCTCAACGAAACCCCCG
NCU01091T0	2	5	NCU01091T0_input.txt	NCU01091T0_output.txt	0.069598	ACCACGAACAATCCTCGACC	ATTTGGTTGAACACGGCAGC	0.210294	GAACAATCCTCGACCTCCCC	ATTTGGTTGAACACGGCAGC	0.211101	CGAACAATCCTCGACCTCCC	ATTTGGTTGAACACGGCAGC	0.279729	ACTCTCTGGTTCGGACATGC	ATTTGGTTGAACACGGCAGC	0.358222	ACTCTCTGGTTCGGACATGC	TGGAGGAGAAACTTGGTGGC
NCU01092T0	1	5	NCU01092T0_input.txt	NCU01092T0_output.txt	0.213737	ACACGACCATGTGGGATACG	TACACGACCTCTTCAACGGC	0.337657	CTCGGGAAAATTGATCGGCG	TACGCATTAGCCGTGATCCC	0.353373	TGGCGTCTTCAACTGCTACC	TACGCATTAGCCGTGATCCC	0.413509	CTCGGGAAAATTGATCGGCG	TCTGCGTCAATCCTCGAACC	0.424125	ACACGACCATGTGGGATACG	CACTCGCCAAAAACCCAACC
NCU01093T0	1	5	NCU01093T0_input.txt	NCU01093T0_output.txt	0.359226	TGATGCTTTCGTCCTCTGGG	TAACCGCAGAAGCCACTACG	0.407194	GCGATGACGAGCTTCAATGG	ACCGGTCGATGTTGCTATCC	0.410104	GCGATGACGAGCTTCAATGG	ACATCATGCCCAAGGTACCG	0.432621	TTTGTAGGCGGAAGGAGTGG	TAACCGCAGAAGCCACTACG	0.479061	CATGGTTTCCTGCGATGACG	ACCGGTCGATGTTGCTATCC
NCU01094T0	3	5	NCU01094T0_input.txt	NCU01094T0_output.txt	0.070252	GCTTCACTCTCTCAACCCCC	TTGGCAGTCCGTAGAACACC	0.209623	GCTTCACTCTCTCAACCCCC	ATGACCCGAAACTCGAGAGC	0.281915	ATATCAGCCTGACCAGCAGC	ATGACCCGAAACTCGAGAGC	0.285313	GCTTCACTCTCTCAACCCCC	CCGTAGAAGTTGGTCAGGGG	0.285313	GCTTCACTCTCTCAACCCCC	ACCGTCAGCAGTAATGACCC
NCU01095T0	4	5	NCU01095T0_input.txt	NCU01095T0_output.txt	0.20388	CGACCGTCTACCTCATTCGG	TAACCGAGAATGAGTGGCGG	0.21282	CCTCTGCCATTGTGCAAACC	TAACCGAGAATGAGTGGCGG	0.333133	CGACCGTCTACCTCATTCGG	CCTTCGTAGTAGACCTCGCG	0.342073	CCTCTGCCATTGTGCAAACC	CCTTCGTAGTAGACCTCGCG	0.617155	CACATAAACAGACCACGCCG	TAACCGAGAATGAGTGGCGG
NCU01096T0	3	5	NCU01096T0_input.txt	NCU01096T0_output.txt	0.947941	CTCCCCATCTGATCAAGGGG	TAGAAGTTGCATCGAGGGGC	1.0207	ATCAAGGGGCAGAGACATCC	TAGAAGTTGCATCGAGGGGC	1.07763	CTCCCCATCTGATCAAGGGG	GATTGTCGCTTATTGGGCCG	1.07763	CTCCCCATCTGATCAAGGGG	CGATTGTCGCTTATTGGGCC	1.1504	ATCAAGGGGCAGAGACATCC	GATTGTCGCTTATTGGGCCG
NCU01097T0	3	5	NCU01097T0_input.txt	NCU01097T0_output.txt	0.20734	GGAGGTCATTGTCCCTAGCG	TGACGACGCATGAGGTATGG	0.210486	TGCAGCTCTTGTACCGATGG	TGACGACGCATGAGGTATGG	0.351747	TACCGATGGATTGCTGCTCG	TGACGACGCATGAGGTATGG	0.353497	GGAGGTCATTGTCCCTAGCG	AACTTGTTTCTGCGCAACCG	0.403746	GGAGGTCATTGTCCCTAGCG	CCGAATGCAAGATGACGACG
NCU01098T0	3	5	NCU01098T0_input.txt	NCU01098T0_output.txt	0.343218	AACTGAGAAGAAGGTGCGGG	GACCGCCAATATCAAAGCGG	0.354219	AACTGAGAAGAAGGTGCGGG	ACTCTTCCTGACTTGACCGC	0.425929	AACTGAGAAGAAGGTGCGGG	CTCTTCCTGACTTGACCGCC	0.481468	GGTGTGATCTCGAGTCCACC	GACCGCCAATATCAAAGCGG	0.486921	GTGTGATCTCGAGTCCACCG	GACCGCCAATATCAAAGCGG
NCU01099T0	1	5	NCU01099T0_input.txt	NCU01099T0_output.txt	0.643415	ATACCCATAGCAGTCACGGC	AAGCTCCAACAGACGTTCCC	0.643605	AAGGGAACGTCTGTTGGAGC	TTACGGGCACATTACAGGCC	0.786344	ATACCCATAGCAGTCACGGC	TTACGGGCACATTACAGGCC	0.84564	TCAAGGTTGCAAAATGGGCG	AGGGACGTTGTGTTTCACGG	0.847028	TTGCAAAATGGGCGAAAGGG	AGGGACGTTGTGTTTCACGG
NCU01100T0	3	5	NCU01100T0_input.txt	NCU01100T0_output.txt	0.206211	AGGCACTGTTGTCTTGGTCC	CGCTGGATGCTGATGAAACG	0.218636	AGGCACTGTTGTCTTGGTCC	TTCAACTGAAGGGATGGGCC	0.277062	TCGAGGCACTGTTGTCTTGG	CGCTGGATGCTGATGAAACG	0.289486	TCGAGGCACTGTTGTCTTGG	TTCAACTGAAGGGATGGGCC	0.352137	CTGGGGCCAATATACTCGGG	CGCTGGATGCTGATGAAACG
NCU01101T0	2	5	NCU01101T0_input.txt	NCU01101T0_output.txt	0.500605	TCCTCCCCTTTGTCAATGGC	CATCCAAGTCCACTCTCCGC	0.917208	ACTGTCTGGTCGCTATTCCG	CATCCAAGTCCACTCTCCGC	1.12796	TCCTCCCCTTTGTCAATGGC	CGCTCATCACTCCAAGCTGG	1.13061	GTCGTTCTGTACCAGCCACC	CATCCAAGTCCACTCTCCGC	1.22582	TCCTCCCCTTTGTCAATGGC	TCATCCAAGTCCACTCTCCG
NCU01102T0	3	5	NCU01102T0_input.txt	NCU01102T0_output.txt	0.071197	TTCCCCGACCTTACTGTTGC	AGGAAGTACCACTGCAGTGC	0.147138	TTCCCCGACCTTACTGTTGC	CATCGACTTCATCATGCGCG	0.269846	TTCCCCGACCTTACTGTTGC	CCATCGACTTCATCATGCGC	0.2832	TTCCCCGACCTTACTGTTGC	GAAGGTGGAAAATGCTGGCC	0.2832	TTCCCCGACCTTACTGTTGC	GGAAGGTGGAAAATGCTGGC
NCU01103T0	3	5	NCU01103T0_input.txt	NCU01103T0_output.txt	0.141446	TCATCGTCAAGCATACCGGG	TGACATCGTCCTGAACAGCC	0.485209	TCATCGTCAAGCATACCGGG	CGTCTCGACCTCATACACCC	0.485209	TCATCGTCAAGCATACCGGG	CCGTCTCGACCTCATACACC	0.492769	TCATCGTCAAGCATACCGGG	TCTTCGAGCTCCTTTCGTGC	0.715374	ATCAAGCAAAGACGCCCTCC	TGACATCGTCCTGAACAGCC
NCU01104T0	1	5	NCU01104T0_input.txt	NCU01104T0_output.txt	0.285387	GATGAGGATGAGGAAGGGCG	AGCAAACGTCCTTCCCTTCC	0.360354	TTGAAGTGTCTGGCCAGTCG	TCCTTGGTGCCTCTTTGTCC	0.43159	GATGAGGATGAGGAAGGGCG	TGGGCCAATGATAACTGCCC	0.499613	GCAGAAGTGAGGTGAGAGGG	AGCAAACGTCCTTCCCTTCC	0.502013	GAGGAAGGGCGATGTAGTGG	TGGGCCAATGATAACTGCCC
NCU01105T0	1	5	NCU01105T0_input.txt	NCU01105T0_output.txt	0.06761	GGGTTGGGAGGAGTTGAAGG	CAATAAGCGCCCGAACATGG	0.199862	AACCGTCGAAGGTCTCATCG	CAATAAGCGCCCGAACATGG	0.209317	TTTAGAGCAATGCGCAAGGC	CCTTCAACTCCTCCCAACCC	0.27375	TGATGTGGTACGACGAACCC	CAATAAGCGCCCGAACATGG	0.295349	AGGCTAATTGCTGGACCTGG	CCTTCAACTCCTCCCAACCC
NCU01106T0	4	5	NCU01106T0_input.txt	NCU01106T0_output.txt	0.494121	ATTACTCTACCCGCGCTTGG	TGAGTTCCTTCATGCGGTCG	0.54974	ATTACTCTACCCGCGCTTGG	CACTCGACATTTCTGGCTGC	0.632987	ATTACTCTACCCGCGCTTGG	CGGGCTTCTCGATGAGTTCC	0.832294	TCGCAAGTGTCGTACAGAGC	CACTCGACATTTCTGGCTGC	0.841863	TCGCAAGTGTCGTACAGAGC	GAGACCGGTAGAGGTTTCGG
NCU01107T0	2	5	NCU01107T0_input.txt	NCU01107T0_output.txt	0.075106	GTACGGGAGGACCAAGTTGG	TCCATTGTTGTTGCATGGCG	0.427209	TATCTATGCGGCTTCGGTGC	ATCTTGGGGTCAGTAAGCGC	0.559743	GTACGGGAGGACCAAGTTGG	CTTCACATCACGGCCAAAGG	0.565367	TATCTATGCGGCTTCGGTGC	GTCGGGGTCACTGAAGTACC	0.842627	TATCTATGCGGCTTCGGTGC	CTTCACATCACGGCCAAAGG
NCU01108T0	2	5	NCU01108T0_input.txt	NCU01108T0_output.txt	1.00314	TTGTTTGGGGGCTTCCTTCC	CCAACCCATACCAGCTTTGC	1.05757	TGATGACGTCTGAATCGGCG	CCAACCCATACCAGCTTTGC	1.17391	TGAATCGGCGATGAGTACCC	ATTACGACGACACGGTTTGC	1.27689	GACCGGCTGTCAAGATTCCC	CCAACCCATACCAGCTTTGC	1.38865	TGAATCGGCGATGAGTACCC	ACACGGTTTGCACATTTAGGC
NCU01109T0	2	5	NCU01109T0_input.txt	NCU01109T0_output.txt	0.069528	AAGGGCTTCGGATTCAAGGG	AGGTAGGTGCGGTTGAATGG	0.216789	CTTCGGATTCAAGGGGGAGG	AGGTAGGTGCGGTTGAATGG	0.279346	TCGTACCAGTCAAGAGCTGC	AGGTAGGTGCGGTTGAATGG	0.847354	ATCGGACTGTCCTGTCTTCG	AGGTAGGTGCGGTTGAATGG	0.913088	AGCATTAGATGGCAGCGACG	AGGTAGGTGCGGTTGAATGG
NCU01111T0	2	5	NCU01111T0_input.txt	NCU01111T0_output.txt	0.279145	CTGAGGTGTCGACTGTCTGG	GAGACTGAAGAGGTGGGTGC	0.340348	GAGACGCATCGCCAATTAGC	ATGAGACATGGCCTTTCGGG	0.482294	GAAGCTCAAGTGGTGATGCG	GAGACTGAAGAGGTGGGTGC	0.580608	AGAGCGAGGGAAAAGGATGG	GAGACTGAAGAGGTGGGTGC	0.63542	TCGACTGTCTGGAGAAGTGC	GAGACTGAAGAGGTGGGTGC
NCU01112T0	4	5	NCU01112T0_input.txt	NCU01112T0_output.txt	0.912335	GCGAGAAGCTGCATTTGTCG	TTTGCATGTCCACAAAGCCC	0.990401	AGCTGCATTTGTCGAAACCC	TTTGCATGTCCACAAAGCCC	0.999009	AACCCAAGGAGAGAAAGCGC	TTTGCATGTCCACAAAGCCC	1.03702	TATGTCATCTTGGCCCTCGC	TGCGCATAGATGAAGTTCGC	1.20237	CTGGGGATACGACAAAGCGG	TTTGCATGTCCACAAAGCCC
NCU01113T0	1	5	NCU01113T0_input.txt	NCU01113T0_output.txt	0.21266	GAAGGAGGCTCTACAACGGG	CCAACTTCCCACGGTAGACC	0.286633	GAAGGAGGCTCTACAACGGG	CTCTTTGGACGCTTCAACGC	0.432314	TGTACTTCAGCCTGACCTGC	CTCTTTGGACGCTTCAACGC	0.47898	CAACGGGAGCAACATACACG	CCAACTTCCCACGGTAGACC	0.484472	CGAAGTCGCAGGGATTTTGG	CCAACTTCCCACGGTAGACC
NCU01114T0	2	5	NCU01114T0_input.txt	NCU01114T0_output.txt	0.718531	TCTTGGCGGGTTTCTCTTGG	CCTTCCTTCCTAGCTGAGCC	0.718531	TCTTGGCGGGTTTCTCTTGG	CCCTTCCTTCCTAGCTGAGC	0.921581	TCTTGGCGGGTTTCTCTTGG	GAGCCACTTGAACCTCGTCC	0.935188	ATGATGAGACTCTTGGCGGG	CCTTCCTTCCTAGCTGAGCC	0.935188	ATGATGAGACTCTTGGCGGG	CCCTTCCTTCCTAGCTGAGC
NCU01115T0	2	5	NCU01115T0_input.txt	NCU01115T0_output.txt	1.23991	CTTGGGTGATGTCGTTGTGC	TGCTGAAATGAGATCGTGCG	1.25382	TTCCTCCAATTGGGCTTGGG	TGCTGAAATGAGATCGTGCG	1.61695	TCCAGTCATGCTGTTCCTCC	TGCTGAAATGAGATCGTGCG	1.68255	ATTGGGCTTGGGTGATGTCG	TGCTGAAATGAGATCGTGCG	1.82471	CTTGGGTGATGTCGTTGTGC	AATGAGATCGTGCGAATGGG
NCU01116T0	2	5	NCU01116T0_input.txt	NCU01116T0_output.txt	0.064997	TTCTCCTCCAACTTGTCGGC	GAGACGGATCGAGAGCTTGG	0.14255	TTCTCCTCCAACTTGTCGGC	GTGGGGGACTTCATTCTCGG	0.143394	TCGGTCCTTTTTCCCTTCGG	GTGGGGGACTTCATTCTCGG	0.288223	TTCTCCTCCAACTTGTCGGC	GAGCTTGGACTTGGGGTAGG	0.418971	TCGGTCCTTTTTCCCTTCGG	CATTCTCGGGCAATGAAGGC
NCU01118T0	2	5	NCU01118T0_input.txt	NCU01118T0_output.txt	0.075949	ACAAGAAGGTGAGCGTCTCG	AGTTGGTCCCAAGCTACTGC	0.48231	GCTGACATTCTGGTTGAGCG	AGTTGGTCCCAAGCTACTGC	0.555181	GTGTCGGTTGATGGAAACGG	TTTCGTTGGCCTGATTTGCG	0.555181	GGTGTCGGTTGATGGAAACG	TTTCGTTGGCCTGATTTGCG	0.766728	GTGTCGGTTGATGGAAACGG	AGTTGTGGGAATTGGGTCCG
NCU01119T0	3	5	NCU01119T0_input.txt	NCU01119T0_output.txt	0.213324	TGGGTTCTTGGTGACGTAGC	TACAGAGGGATCTCGGAGGC	0.288119	AGTAAGGCCGTTTCGTACCG	TACAGAGGGATCTCGGAGGC	0.567121	TTCTTGGTGACGTAGCGAGC	TACAGAGGGATCTCGGAGGC	0.636839	TAGCGAGCGATGACAACACC	TACAGAGGGATCTCGGAGGC	0.638906	AGTAAGGCCGTTTCGTACCG	TCTCGCGAAATTGGGATCCG
NCU01120T0	8	5	NCU01120T0_input.txt	NCU01120T0_output.txt	0.573494	TCAGGGAAGTCAATCGAGCC	TTTCTCCCTGTCCCTTTCGC	0.716377	TCAGGGAAGTCAATCGAGCC	GTCGCTTGGATGGCTTTTCG	0.774686	TCAGGGAAGTCAATCGAGCC	TGAGTGACGCTGTGTAGTCG	0.781095	TCAGGGAAGTCAATCGAGCC	TCGACTTCTTGGCCTCTTCG	0.928318	TCAGGGAAGTCAATCGAGCC	TGTGTAGTCGCTTGGATGGC
NCU01121T0	2	5	NCU01121T0_input.txt	NCU01121T0_output.txt	0.062639	TCAACTTGCTTGCACATGGC	TAATCACGTCGAGATGGCCG	0.138992	GAGGGAGAAGGTTTCGGTCG	TAATCACGTCGAGATGGCCG	0.203943	CGAGAGGGAGAAGGTTTCGG	TAATCACGTCGAGATGGCCG	0.681361	TCAACTTGCTTGCACATGGC	GTATTGCCGTACTCGTTGGC	0.757714	GAGGGAGAAGGTTTCGGTCG	GTATTGCCGTACTCGTTGGC
NCU01122T1	2	5	NCU01122T1_input.txt	NCU01122T1_output.txt	0.206618	GCTCAGTCCTCTACGAAGCC	AGTAACCAGCTAGCCGATGC	0.274048	GCCTGAATTGCTTGACGTCC	AGTAACCAGCTAGCCGATGC	0.284174	CCTCTACGAAGCCAACTCGG	AGTAACCAGCTAGCCGATGC	0.285309	TGCACTTAAGTGGAACGGGG	TCGATGGTTATCCGGCATGG	0.355593	TGCACTTAAGTGGAACGGGG	AGTAACCAGCTAGCCGATGC
NCU01122T0	2	5	NCU01122T0_input.txt	NCU01122T0_output.txt	0.206618	GCTCAGTCCTCTACGAAGCC	AGTAACCAGCTAGCCGATGC	0.284174	CCTCTACGAAGCCAACTCGG	AGTAACCAGCTAGCCGATGC	0.285309	TGCACTTAAGTGGAACGGGG	TCGATGGTTATCCGGCATGG	0.355593	TGCACTTAAGTGGAACGGGG	AGTAACCAGCTAGCCGATGC	0.36015	TGCACTTAAGTGGAACGGGG	GCAAGTCGCAATGAAGTGGG
NCU01123T0	2	5	NCU01123T0_input.txt	NCU01123T0_output.txt	0.635808	TCTGATGACGGAGACAACGG	GCAAGTCGCAATGAAGTGGG	0.645339	CAAGAGGGAGAGCAAGGTCG	GGATCCTGAGGGCATTCTGC	0.645435	TAGTTAACGCGCCCAAGAGG	GGATCCTGAGGGCATTCTGC	0.719553	TGGCTTTGCACTGGATGAGG	GCAAGTCGCAATGAAGTGGG	0.910936	TCTGATGACGGAGACAACGG	CGCCAAACTCAAGCAAGTCG
NCU01124T0	3	5	NCU01124T0_input.txt	NCU01124T0_output.txt	0.356257	CCTAAGTGGGTGTGAGCAGG	CTGCCTACGGATGATGAGCC	0.416598	TTCGTCCACTTCTGTGACCC	CTCGCCATGAGTTTTACGCG	0.570974	TTGCCTAAGTGGGTGTGAGC	CTGCCTACGGATGATGAGCC	0.575406	TACTGGAGCCACTTGTTCGG	AGTATTTCCCGTTCCCTGCC	0.575453	TGTTCGGACTTACTGGCTGC	AGTATTTCCCGTTCCCTGCC
NCU01124T1	4	5	NCU01124T1_input.txt	NCU01124T1_output.txt	0.356257	CCTAAGTGGGTGTGAGCAGG	CTGCCTACGGATGATGAGCC	0.416598	TTCGTCCACTTCTGTGACCC	CTCGCCATGAGTTTTACGCG	0.570974	TTGCCTAAGTGGGTGTGAGC	CTGCCTACGGATGATGAGCC	0.575406	TACTGGAGCCACTTGTTCGG	AGTATTTCCCGTTCCCTGCC	0.575453	TGTTCGGACTTACTGGCTGC	AGTATTTCCCGTTCCCTGCC
NCU01127T0	3	5	NCU01127T0_input.txt	NCU01127T0_output.txt	0.289026	TTTTGCGATAACTGTGGCGC	CCTTGATCTCCTGCTTCCGG	0.361837	GGTACATCATGTGGGGGTCC	CCTTGATCTCCTGCTTCCGG	0.697005	CCAAGGGCGAGTTCTTTTGC	GTCATGCATGCCGTTACTCC	0.723285	TTCCGGTACATCATGTGGGG	CCTTGATCTCCTGCTTCCGG	0.767294	CCAAGGGCGAGTTCTTTTGC	TGCGATTATCGTCGATCCGC
NCU01132T0	3	5	NCU01132T0_input.txt	NCU01132T0_output.txt	0.712154	GGCCATTTCATCATTGGGCG	TCATGACCATCTTGCCTCGC	0.770341	CTGGGATGTTTTATCGGCGC	TCATGACCATCTTGCCTCGC	0.784144	TGTCGGTGCCATTCTTCAGG	TCATGACCATCTTGCCTCGC	0.788064	TTCATTGGCAATCCCTGGGG	TCATGACCATCTTGCCTCGC	0.85063	GGCCATTTCATCATTGGGCG	CAGGGGCAAAACTTAACCCG
NCU01134T0	6	5	NCU01134T0_input.txt	NCU01134T0_output.txt	0.142557	TTCGATCTGCCCATTGGACC	GTAGGACCACCCTTCTTGCC	0.212253	TTCGATCTGCCCATTGGACC	GCAGTTCCTCTACCATCGGG	0.274029	TTCGATCTGCCCATTGGACC	GCAACAACTCAAGCGCTAGG	0.362532	TTCGATCTGCCCATTGGACC	AGCCTTCTCAGCCATCTTGG	0.422559	CAACTTTGGTTTCGGACGCC	GCAGTTCCTCTACCATCGGG
NCU01135T0	2	5	NCU01135T0_input.txt	NCU01135T0_output.txt	0.28641	ATCGCTCTTGTTAGGCAGGG	TGGATAACCCATGGTGTCGC	0.356359	GTAGTCCGGGAAGACATCGC	TGGATAACCCATGGTGTCGC	0.427784	ATCGCTCTTGTTAGGCAGGG	GCTTTGATCCTGCGGATTGC	0.492079	GGTAGTCCGGGAAGACATCG	TGGATAACCCATGGTGTCGC	0.497733	GTAGTCCGGGAAGACATCGC	GCTTTGATCCTGCGGATTGC
NCU01136T0	1	5	NCU01136T0_input.txt	NCU01136T0_output.txt	0.675884	AACTCATCAAACTCGCACGC	GCGTTGTGTGTATGTGTCCG	0.689862	AACTCATCAAACTCGCACGC	GTCTGCCTAGAACCAGAGCC	0.692075	AACTCATCAAACTCGCACGC	CGTCTGCCTAGAACCAGAGC	0.69624	TCGGTTCTTTTGGTGGACGG	GCGTTGTGTGTATGTGTCCG	0.697135	TTTGGTGGACGGACAAGAGC	GCGTTGTGTGTATGTGTCCG
NCU01138T0	2	5	NCU01138T0_input.txt	NCU01138T0_output.txt	0.694235	TGTATTTTGCGGTCATGGCG	ACATGGAGCATGCAAAACCG	0.994957	TGTATTTTGCGGTCATGGCG	ATGCATGACCCAGAGACAGG	1.06512	TGTATTTTGCGGTCATGGCG	TGACCCAGAGACAGGAATGC	1.42555	CCCAGCAGGTTGGTCTTTGG	ACATGGAGCATGCAAAACCG	1.51469	TGTATTTTGCGGTCATGGCG	AATGCATGACCCAGAGACAGG
NCU01140T0	5	5	NCU01140T0_input.txt	NCU01140T0_output.txt	0.277327	TCAATACAGCCGACGTACCG	TCTCATCACTTAAGCCGGGC	0.285576	ATGGTCCCTGCTTCATGACG	TCTCATCACTTAAGCCGGGC	0.357239	ACGTCTCAATACAGCCGACG	TCTCATCACTTAAGCCGGGC	0.711785	CACAAAGATGCTCTTCGGCG	AGGAGAAAAGAAGGGCCTCG	0.715109	TCAATACAGCCGACGTACCG	AGGAGAAAAGAAGGGCCTCG
NCU01141T0	3	5	NCU01141T0_input.txt	NCU01141T0_output.txt	0.354679	CAATCTGGAATCATGCGCCG	TCGACCGCTAGTATGCATGG	0.423119	CTTGAGATGGGGTTTTGCGC	TCGACCGCTAGTATGCATGG	0.423119	GCTTGAGATGGGGTTTTGCG	TCGACCGCTAGTATGCATGG	0.632432	GCAATCTGGAATCATGCGCC	TCGACCGCTAGTATGCATGG	0.70818	CAATCTGGAATCATGCGCCG	CGACCGCTAGTATGCATGGG
NCU01142T0	5	5	NCU01142T0_input.txt	NCU01142T0_output.txt	0.420963	CTGGATCTCGTACGCCATCG	ACACCTCCTCTCGAGAGACC	0.493532	AACTATACGACACTGCCGGG	ACACCTCCTCTCGAGAGACC	0.635175	CTTCGCCAAGCACGATTACG	TGTCTAGGAGCAGCAACAGG	0.767636	CTTCGCCAAGCACGATTACG	GTCTAGGAGCAGCAACAGGC	0.996274	CTGGATCTCGTACGCCATCG	TGTCTAGGAGCAGCAACAGG
NCU01142T1	4	5	NCU01142T1_input.txt	NCU01142T1_output.txt	0.210429	ACACTTATTCCCCGTCGTCG	ACTTGTCGACGCCTACAAGG	0.358167	GAAGACCACGATATCCCGGC	ACTTGTCGACGCCTACAAGG	0.514433	ATTCTAGGATGCCTGGCACC	ACTTGTCGACGCCTACAAGG	0.572018	TCCACACTTATTCCCCGTCG	ACTTGTCGACGCCTACAAGG	0.572018	TCGTCCACACTTATTCCCCG	ACTTGTCGACGCCTACAAGG
NCU01143T0	2	5	NCU01143T0_input.txt	NCU01143T0_output.txt	0.410968	GGAGGTGATAGCTGTGTCGG	ACTTTTCTTCGCAACGCTGG	0.410968	GGGAGGTGATAGCTGTGTCG	ACTTTTCTTCGCAACGCTGG	0.480338	TGATAGCTGTGTCGGTTCGG	ACTTTTCTTCGCAACGCTGG	0.636018	AATGGAAGTCGAAGGTGGGG	ACTTTTCTTCGCAACGCTGG	0.778102	GAAGGTGGGGAGGTGATAGC	ACTTTTCTTCGCAACGCTGG
NCU01144T0	2	5	NCU01144T0_input.txt	NCU01144T0_output.txt	0.149405	AGACTCCAGTACCACTCCCC	AGACGGGTTGGACTGTTTCC	0.215628	TCATTTCTGTCTGCCCGTCC	CGAAGACGACATTGTGCTGC	0.298138	AGACTCCAGTACCACTCCCC	TTCATCCTCATGTGGCAGGG	0.494413	TCATTTCTGTCTGCCCGTCC	GTCGACTCCTAAGTTGCCGG	0.494413	TCATTTCTGTCTGCCCGTCC	CCGTCGACTCCTAAGTTGCC
NCU01145T0	4	5	NCU01145T0_input.txt	NCU01145T0_output.txt	0.219455	AGGGTCCAAGCCATTCAAGG	CATTCTTGTCGTGGCGTTCG	0.633332	AGGGTCCAAGCCATTCAAGG	AGTTGCATTCTTGTCGTGGC	0.765989	AGGGTCCAAGCCATTCAAGG	GTTGCATTCTTGTCGTGGCG	0.898715	CTACGTCACCAAACGCATCC	CATTCTTGTCGTGGCGTTCG	0.994701	TAGTCACAAAGGGGTCGTGC	TTCGCCATGGCTGAAGAACC
NCU01145T1	3	5	NCU01145T1_input.txt	NCU01145T1_output.txt	0.345636	CTCCTCAGATTGGGGCTTGG	CCCATCTCGTCGCTACTAGC	0.572943	CTCCTCAGATTGGGGCTTGG	AGAATTCTGCTAGGACCGCC	0.779219	CTCCTCAGATTGGGGCTTGG	TGTTTTCCCCATCTCGTCGC	0.789666	TCTTCCTCTCAGACGGGTCC	AGAATTCTGCTAGGACCGCC	0.857387	GACCAGAAGGCTTGGGTACG	AGAATTCTGCTAGGACCGCC
NCU01146T0	3	5	NCU01146T0_input.txt	NCU01146T0_output.txt	0.493076	TGGTGATGTCAATGAGGGCC	ACATCATGGCATGCAAACGC	0.621184	CCGTTTACGAGTTTGACGCC	ACATCATGGCATGCAAACGC	0.717424	GATATCGGCCTTCAGCTCGG	ATGTCTTGGGGAAGAACCGG	0.848056	GATATCGGCCTTCAGCTCGG	ACATCATGGCATGCAAACGC	0.908883	GCCGTTTACGAGTTTGACGC	ACATCATGGCATGCAAACGC
NCU01147T0	3	5	NCU01147T0_input.txt	NCU01147T0_output.txt	0.361231	CTCTCAGTCTTGGGAAGGGC	GCCTTCAGTTGGTCAATGCG	0.500069	GCGAACCTCTCAGTCTTGGG	GCCTTCAGTTGGTCAATGCG	0.500069	GGCGAACCTCTCAGTCTTGG	GCCTTCAGTTGGTCAATGCG	0.500337	CTCTCAGTCTTGGGAAGGGC	CTCTAAGCGAGAAGGTCCGC	0.501291	CTCTCAGTCTTGGGAAGGGC	GACCCTGCTGCTAGAATCGG
NCU01148T0	6	5	NCU01148T0_input.txt	NCU01148T0_output.txt	0.147096	GGCAGAGGAATCTATCGGGC	CAAACATGGAGTTCCGCACG	0.279246	GCTCAAACACCTCGGAATGC	CAAACATGGAGTTCCGCACG	0.289283	ACACCTCGGAATGCTATGGC	CAAACATGGAGTTCCGCACG	0.355231	CAGAGGAATCTATCGGGCGG	CAAACATGGAGTTCCGCACG	0.432544	GGCAGAGGAATCTATCGGGC	ACTCATGAGATGCCATCGGG
NCU01149T0	1	5	NCU01149T0_input.txt	NCU01149T0_output.txt	0.288773	TGAGGGTTGTTGCTTGGAGG	CTTGACGCCAACAATTCCCG	0.434025	TGAGGGTTGTTGCTTGGAGG	AACAATTCCCGCTCCTACCC	0.438165	TATGAGCTGGGTCTCCCTGG	CTATGCTCCCGTCGTCATCC	0.492664	TGAGGGTTGTTGCTTGGAGG	TGCTTGACGCCAACAATTCC	0.498806	GGTTGAGGGTTGTTGCTTGG	CTTGACGCCAACAATTCCCG
NCU01150T0	4	5	NCU01150T0_input.txt	NCU01150T0_output.txt	0.570203	TCTTCCTGTGTATGCGGTGC	AATGAACCTCTCCATCGCGG	1.11033	TGCCCGATTCTTCGTCTAGC	CGGCTTTTTGTTGTCGGGG	1.30703	TCTTCCTGTGTATGCGGTGC	CGCTGCATGTATTTTTGGCG	1.39898	TCTTCCTGTGTATGCGGTGC	CGGCTTTTTGTTGTCGGGG	1.60375	TCTTCCTGTGTATGCGGTGC	GAATGAACCTCTCCATCGCG
NCU01151T0	5	5	NCU01151T0_input.txt	NCU01151T0_output.txt	0.212742	GTAGACTTGGATGGGGAGCG	TGCACCATCATCTCCGAACC	0.284228	GTAGACTTGGATGGGGAGCG	GCGTTCGATCAAAGGCTTGG	0.343592	GTAGACTTGGATGGGGAGCG	GAACTTGCGCAAGAAGTCCC	0.343592	GTAGACTTGGATGGGGAGCG	GGAACTTGCGCAAGAAGTCC	0.352499	GTAGACTTGGATGGGGAGCG	GTGGCCCAATTTCTGAAGCC
NCU01153T0	2	5	NCU01153T0_input.txt	NCU01153T0_output.txt	0.217114	TTGTTCTTCGAGGTACGCCC	ATTGTGCTTATTTGGCGCCG	0.421157	AATCTCGCAAGCTTTGTGGC	ATTGTGCTTATTTGGCGCCG	0.427792	TTGTTCTTCGAGGTACGCCC	TGCTTGAGATCGTTGTCCCG	0.499561	TCCTGCGAGCACAAGTTACC	ATTGTGCTTATTTGGCGCCG	0.627197	TTGTTCTTCGAGGTACGCCC	TCGTTGTCCCGAAATTGTGC
NCU01154T0	4	5	NCU01154T0_input.txt	NCU01154T0_output.txt	0.138962	GAAGTGAAGAAAAGGCGCGG	TCGTTTGCGCTCAAGTTTGG	0.220384	GAAGTGAAGAAAAGGCGCGG	GCTCAAGTTTGGCGTAGTGC	0.270375	GAAGTGAAGAAAAGGCGCGG	CCGCGGTAATCGTATTTCGC	0.277007	GAAGTGAAGAAAAGGCGCGG	ATTGCAAAGAGTTCTCGCGC	0.42123	TGGTGACGGCATAGGAAAGC	TCGTTTGCGCTCAAGTTTGG
NCU01154T1	4	5	NCU01154T1_input.txt	NCU01154T1_output.txt	0.138962	GAAGTGAAGAAAAGGCGCGG	TCGTTTGCGCTCAAGTTTGG	0.220384	GAAGTGAAGAAAAGGCGCGG	GCTCAAGTTTGGCGTAGTGC	0.270375	GAAGTGAAGAAAAGGCGCGG	CCGCGGTAATCGTATTTCGC	0.277007	GAAGTGAAGAAAAGGCGCGG	ATTGCAAAGAGTTCTCGCGC	0.42123	TGGTGACGGCATAGGAAAGC	TCGTTTGCGCTCAAGTTTGG
NCU01156T0	2	5	NCU01156T0_input.txt	NCU01156T0_output.txt	1.99289	GGCGGTTCCCTCCATTATGC	TTGTGGGTTTACTGTGGCCG	2.40082	GGCGGTTCCCTCCATTATGC	TGTGGGTTTACTGTGGCCG	2.44502	GGCGGTTCCCTCCATTATGC	CATTGTGGGTTTACTGTGGCC	2.76542	GCGCTGGTTTTGGATAACTCC	ACGGAGGGGAGGGTTTATGC	2.77482	GGATAACTCCTTGGGCTGAGG	ACGGAGGGGAGGGTTTATGC
NCU01157T0	6	5	NCU01157T0_input.txt	NCU01157T0_output.txt	0.276468	TAAGAGTCTTGCTGTCGGCC	CTGCATTGCCTTGGATACGC	0.279702	TTGAGAATATCGGCCTGGCG	CTGCATTGCCTTGGATACGC	0.48855	GAGCGCAGTCTCCTGTTACC	CTGCATTGCCTTGGATACGC	1.03427	AAGAGTCTTGCTGTCGGCC	CTGCATTGCCTTGGATACGC	1.05509	TAAGAGTCTTGCTGTCGGCC	TTGCCTTGGATACGCTACGC
NCU01158T1	3	5	NCU01158T1_input.txt	NCU01158T1_output.txt	0.359317	AGGTGAGATCGAGGTTTGCC	AGTTGTGTGTCCTATCGCGG	0.50077	GGGTCGTCCATAGTAAGCCC	AGTTGTGTGTCCTATCGCGG	0.571003	GGGTCGTCCATAGTAAGCCC	AGGGGTGTGATCATGCATCG	0.841953	GGTATTTGAGGTTCGGCTGC	AGTTGTGTGTCCTATCGCGG	0.912187	GGTATTTGAGGTTCGGCTGC	AGGGGTGTGATCATGCATCG
NCU01158T0	3	5	NCU01158T0_input.txt	NCU01158T0_output.txt	0.359317	AGGTGAGATCGAGGTTTGCC	AGTTGTGTGTCCTATCGCGG	0.50077	GGGTCGTCCATAGTAAGCCC	AGTTGTGTGTCCTATCGCGG	0.571003	GGGTCGTCCATAGTAAGCCC	AGGGGTGTGATCATGCATCG	0.841953	GGTATTTGAGGTTCGGCTGC	AGTTGTGTGTCCTATCGCGG	0.912187	GGTATTTGAGGTTCGGCTGC	AGGGGTGTGATCATGCATCG
NCU01159T0	2	5	NCU01159T0_input.txt	NCU01159T0_output.txt	0.569672	TCTGAAGTCGTACCCATGCC	TATGGCGCCCGAAATAGACC	0.57063	CAATCTCCTCGCCATCCTGG	AAGGGACATGAACACCGTCG	0.639183	ACTTCCTGAACTCACGAGCC	AAGGGACATGAACACCGTCG	0.689039	CAATCTCCTCGCCATCCTGG	GACATGAACACCGTCGAAGC	0.71052	CAATCTCCTCGCCATCCTGG	AGACCAATAAGAGGACGGCG
NCU01160T0	4	5	NCU01160T0_input.txt	NCU01160T0_output.txt	0.214149	ACGTCGCAGAGAAAAGGAGG	CTTACTCGCCCACCTCTTCC	0.429422	ACGTCGCAGAGAAAAGGAGG	CAACCTCTTACTCGCCCACC	0.492611	ACGTCGCAGAGAAAAGGAGG	CTTTTAAGCGCCGACCAAGC	0.496184	ACGTCGCAGAGAAAAGGAGG	CGTCAACCTCTTACTCGCCC	0.699062	CTTCATCTGGTTGGCGTTGG	CTTACTCGCCCACCTCTTCC
NCU01161T0	4	5	NCU01161T0_input.txt	NCU01161T0_output.txt	0.351433	GAACTCTCAGTGCTCGAGGG	GGAGTAAGTCGATGGTGGCC	0.358257	CGAACTCTCAGTGCTCGAGG	GGAGTAAGTCGATGGTGGCC	0.498981	TGAAGGCGAACTCTCAGTGC	GGAGTAAGTCGATGGTGGCC	0.500752	TTCGAAGCTGGAGGTGAAGG	GGAGTAAGTCGATGGTGGCC	0.700169	GAACTCTCAGTGCTCGAGGG	GAGTAAGTCGATGGTGGCCG
NCU01162T0	5	5	NCU01162T0_input.txt	NCU01162T0_output.txt	0.142357	TTCACCGGTTATGGCATCCC	AACCGGGTACTTGCTCATGG	0.144364	TTCACCGGTTATGGCATCCC	AGGCTTCTCCTCAACCTTGC	0.414678	TTCACCGGTTATGGCATCCC	GCTTGGCAATTCCGTATCCG	0.43046	TTCACCGGTTATGGCATCCC	ACCTCCCGAGTAGACACTGG	0.491586	TTCACCGGTTATGGCATCCC	GTATCCGTTCTCCTCCACCG
NCU01163T0	1	5	NCU01163T0_input.txt	NCU01163T0_output.txt	0.137175	GTCCCTTCCTGATGTGGTGG	TTCCAACTTTGCTGCCAACG	0.142515	GTCCCTTCCTGATGTGGTGG	CAAGGAAGAGGCCTACCAGC	0.215077	GGCTGTAGGGTACATGTGGG	AGATGAGGAACCAAGCCTGC	0.215077	GGGCTGTAGGGTACATGTGG	AGATGAGGAACCAAGCCTGC	0.282526	GGCTGTAGGGTACATGTGGG	TTCCAACTTTGCTGCCAACG
NCU01163T0	4	5	NCU01163T0_input.txt	NCU01163T0_output.txt	0.434974	ACTTACCAGCCCAGTTGACC	TCTCACACTAGGTCCTCCGG	0.837125	ACTTACCAGCCCAGTTGACC	CGTCTTCTTTCGCAGACAGC	0.874723	AGCGCAGTTGGACAAATTGC	TGTGGAGGATAAATGGGGGC	0.885131	AGCGCAGTTGGACAAATTGC	TGGTCCATAGTAGGGGAGGG	0.902786	GACCGTTGAACAAGCAGAGG	TCTCACACTAGGTCCTCCGG
NCU01164T0	5	5	NCU01164T0_input.txt	NCU01164T0_output.txt	0.212407	AGACGCTGTCAAGAAGGAGC	GCTGAGAGGTGACTGGTAGC	0.213691	ACGAGACGCTGTCAAGAAGG	GCTGAGAGGTGACTGGTAGC	0.275288	AGACGCTGTCAAGAAGGAGC	GGCGAACGTTGGAAAAGAGG	0.275288	AGACGCTGTCAAGAAGGAGC	GGAAGAAAAGGTGGCGAACG	0.276572	ACGAGACGCTGTCAAGAAGG	GGCGAACGTTGGAAAAGAGG
NCU01165T0	2	5	NCU01165T0_input.txt	NCU01165T0_output.txt	1.64629	ATGGCTCGAGACCTGAGTGG	TAACTGAACGGCGTCTTGGG	2.04574	CACTCCATCGCTGCAATGG	TAACTGAACGGCGTCTTGGG	2.43723	ACTCCATCGCTGCAATGGC	TAACTGAACGGCGTCTTGGG	2.60884	ACAATTCAAAATGGTCCGTGCC	TAACTGAACGGCGTCTTGGG	2.65244	CACTCCATCGCTGCAATGGC	TAACTGAACGGCGTCTTGGG
NCU01166T0	4	5	NCU01166T0_input.txt	NCU01166T0_output.txt	0.144574	TGCTTTGGTAGAGAAGCCGG	TGTACATGAGGGCAAGCTCG	0.286902	TGCTTTGGTAGAGAAGCCGG	ATCTCGCCAACCTTCTGTCC	0.356288	TGCTTTGGTAGAGAAGCCGG	AGACAACAGTAGCAGCACGG	0.429484	TTTGGTAGAGAAGCCGGTGC	TGTACATGAGGGCAAGCTCG	0.484189	TGCTTTGGTAGAGAAGCCGG	CGTTGTACATGAGGGCAAGC
NCU01166T1	3	5	NCU01166T1_input.txt	NCU01166T1_output.txt	0.144574	TGCTTTGGTAGAGAAGCCGG	TGTACATGAGGGCAAGCTCG	0.286902	TGCTTTGGTAGAGAAGCCGG	ATCTCGCCAACCTTCTGTCC	0.356288	TGCTTTGGTAGAGAAGCCGG	AGACAACAGTAGCAGCACGG	0.429484	TTTGGTAGAGAAGCCGGTGC	TGTACATGAGGGCAAGCTCG	0.484189	TGCTTTGGTAGAGAAGCCGG	CGTTGTACATGAGGGCAAGC
NCU01167T0	2	5	NCU01167T0_input.txt	NCU01167T0_output.txt	0.215407	TCGGGTACGGCGTAAAATCC	AGACGCCTTTCCTAACCAGC	0.422749	TCGGGTACGGCGTAAAATCC	GTTCTGGGAACAAATGGGCG	0.422749	TCGGGTACGGCGTAAAATCC	GCGGTTCTGGGAACAAATGG	0.422835	GACCCTATGTTTGCGTTGCG	GTTCTGGGAACAAATGGGCG	0.422835	GACCCTATGTTTGCGTTGCG	GCGGTTCTGGGAACAAATGG
NCU01169T0	3	5	NCU01169T0_input.txt	NCU01169T0_output.txt	0.347236	GACCTTTTCATTGTCGGCCG	AAGCCGATTCCTGTCTACGC	0.364268	AACTTGAAGGGGATGTCGGG	ATGTCCTTGGTCGAGCTTGG	0.507366	AACTTGAAGGGGATGTCGGG	AAGCCGATTCCTGTCTACGC	1.05057	GTCGGCCGAGAACTTGAAGG	ATGTCCTTGGTCGAGCTTGG	1.12533	GATCGAGCAGGGGCATAACG	AAGCCGATTCCTGTCTACGC
NCU01170T0	2	5	NCU01170T0_input.txt	NCU01170T0_output.txt	0.705659	ATCATCTATGCGCTGTCGGC	CCCTCATATAGCCAGCCACG	1.10309	CATCATCTATGCGCTGTCGG	CCCTCATATAGCCAGCCACG	1.306	GCACGGAGGTGTTTTTCAAGG	CCCTCATATAGCCAGCCACG	1.33711	TCATCTATGCGCTGTCGGC	CCCTCATATAGCCAGCCACG	1.34049	ATCATCTATGCGCTGTCGGC	CTCATATAGCCAGCCACGCC
NCU01171T0	3	5	NCU01171T0_input.txt	NCU01171T0_output.txt	0.83979	CAGAGGGATAATCTCGGCGG	CACAGTTTTCAACGGCCAGC	0.847545	GTCGGGCAGGTCTATCTTGG	ATGCCCTGAATGTCATTGCG	0.981047	CAGAGGGATAATCTCGGCGG	TGTCACAGTTTTCAACGGCC	0.987499	CAGAGGGATAATCTCGGCGG	ATGCCCTGAATGTCATTGCG	1.11604	GTCGCCAATGTTGACATCGC	CACAGTTTTCAACGGCCAGC
NCU01172T0	3	5	NCU01172T0_input.txt	NCU01172T0_output.txt	0.429979	ACTAGACAGCTACCCGAGGG	TGTTGATAAGGTGCTGGCCC	0.433095	GCGCATGATCATGATGCTGG	TGTTGATAAGGTGCTGGCCC	0.502349	AGACACTGGCCAAGGAAACC	TGTTGATAAGGTGCTGGCCC	0.645906	ACGTTCAAGGGATTGGAGCC	TGTTGATAAGGTGCTGGCCC	0.710218	GGTGCGCATGATCATGATGC	TGTTGATAAGGTGCTGGCCC
NCU01173T0	1	5	NCU01173T0_input.txt	NCU01173T0_output.txt	0.210305	AGAACTGCTTCACTCCGACG	TGGACTCGCTCAGATCAACG	0.212782	AGAACTGCTTCACTCCGACG	AGATCAACGTCGAGCTTCCC	0.216215	AGAACTGCTTCACTCCGACG	TTTCTATTCTGTCCCGGGCG	0.218119	AGAACTGCTTCACTCCGACG	ATCGTACTGGAATGCTGGCC	0.218261	AGAACTGCTTCACTCCGACG	ACTCGCTCAGATCAACGTCG
NCU01174T0	4	5	NCU01174T0_input.txt	NCU01174T0_output.txt	0.565236	CTCCAGCTCAGCTTCTACGG	ACCCAGTCGTGTGTTGTTCC	0.565236	CCTCCAGCTCAGCTTCTACG	ACCCAGTCGTGTGTTGTTCC	0.932438	TAGCACTGGATCAGGAACCG	AGTAACGGTCATCAAGGCGG	0.935551	TAGCACTGGATCAGGAACCG	CACGCGGTCACAAAGTAACG	0.976509	CTCCAGCTCAGCTTCTACGG	TTCTGTTGTCGGATTGCAGC
NCU01175T0	2	5	NCU01175T0_input.txt	NCU01175T0_output.txt	0.28066	AATTCGAGAGCGTCTTCCCC	GAGGAGCTCAGTCATCCAGC	0.348562	CTCCTCGAGTATGCCAAGGC	ACGAGTCCATGATGTCGTCG	0.348562	GCTCCTCGAGTATGCCAAGG	ACGAGTCCATGATGTCGTCG	0.354328	CTCCTCGAGTATGCCAAGGC	GAGGAGCTCAGTCATCCAGC	0.354328	GCTCCTCGAGTATGCCAAGG	GAGGAGCTCAGTCATCCAGC
NCU01176T0	3	5	NCU01176T0_input.txt	NCU01176T0_output.txt	0.617073	TGAGGATGGTGAGGAGGAGG	CACGATGCTAGGAATGCTGC	0.842383	TCTCCAACAGTAAGACGGCG	TCACTGAAGGTACGAACGGG	0.909365	TGAGGATGGTGAGGAGGAGG	ACGATGCTAGGAATGCTGCG	1.13869	GAGGAGGAGGGGGAAATTGG	CACGATGCTAGGAATGCTGC	1.24004	GCAGATTGAGATGCACGTCC	CACGATGCTAGGAATGCTGC
NCU01177T0	3	5	NCU01177T0_input.txt	NCU01177T0_output.txt	0.842309	GTCGACCTTGTCAGGGAAGC	CTCCCAGTTCGACTCTTCGG	0.848237	ATACCACGGGAAGCACAAGC	CTCCCAGTTCGACTCTTCGG	0.849854	GTCGACCTTGTCAGGGAAGC	AGATAAGCGACAGCCAAGGG	0.855782	ATACCACGGGAAGCACAAGC	AGATAAGCGACAGCCAAGGG	1.14135	GATCAGGAGGATACCACGGG	CTCCCAGTTCGACTCTTCGG
NCU01178T1	8	5	NCU01178T1_input.txt	NCU01178T1_output.txt	0.144145	TAGAAGAATGCTCGACCGGC	GCGAGTAGCTACTGAGAGCG	0.500332	TTCGATCCGCTTCAGGTACC	GCGAGTAGCTACTGAGAGCG	1.0484	TTCGATCCGCTTCAGGTACC	GAGCACACACTTGCAACACG	1.17603	TGTAGAAGAATGCTCGACCGG	GCGAGTAGCTACTGAGAGCG	1.17657	TTTCGATCCGCTTCAGGTACC	GCGAGTAGCTACTGAGAGCG
NCU01178T0	7	5	NCU01178T0_input.txt	NCU01178T0_output.txt	0.144145	TAGAAGAATGCTCGACCGGC	GCGAGTAGCTACTGAGAGCG	0.500332	TTCGATCCGCTTCAGGTACC	GCGAGTAGCTACTGAGAGCG	1.0484	TTCGATCCGCTTCAGGTACC	GAGCACACACTTGCAACACG	1.17603	TGTAGAAGAATGCTCGACCGG	GCGAGTAGCTACTGAGAGCG	1.17657	TTTCGATCCGCTTCAGGTACC	GCGAGTAGCTACTGAGAGCG
NCU01179T0	5	5	NCU01179T0_input.txt	NCU01179T0_output.txt	0.21164	CTCAGATCGACTCCAAGGGC	TCAATGGAGACGGACATGCC	0.21164	GCTCAGATCGACTCCAAGGG	TCAATGGAGACGGACATGCC	0.21164	GGCTCAGATCGACTCCAAGG	TCAATGGAGACGGACATGCC	0.283463	TGACGCTATCTGTTGCTCCC	TCAATGGAGACGGACATGCC	0.286792	CACCTTCAGGGCTCAGATCG	TCAATGGAGACGGACATGCC
NCU01180T0	6	5	NCU01180T0_input.txt	NCU01180T0_output.txt	0.575249	TGTTGTTCGAGTTCCTGGGC	CGTTACATCATGGCATGGCG	0.91246	TGTTGTTCGAGTTCCTGGGC	CATGGCGTTGGTGTATCAGC	0.912669	AGGTCTCAGTGATGAAGGCG	CATGGCGTTGGTGTATCAGC	1.11355	TTGTTCGAGTTCCTGGGCC	CGTTACATCATGGCATGGCG	1.27633	GTTGTTCGAGTTCCTGGGCC	CGTTACATCATGGCATGGCG
NCU01181T0	3	5	NCU01181T0_input.txt	NCU01181T0_output.txt	0.202794	CGCAATCGTGTTAGTGAGCG	CCTTGGCCTTGAGATCCTCG	0.347457	CGCAATCGTGTTAGTGAGCG	TTGCCTTGGCCTTGAGATCC	0.358196	ATCGTGTTAGTGAGCGAGCC	CCTTGGCCTTGAGATCCTCG	0.502859	ATCGTGTTAGTGAGCGAGCC	TTGCCTTGGCCTTGAGATCC	0.626797	CGCAATCGTGTTAGTGAGCG	GAAACATGTTCCACAGGCCC
NCU01182T0	3	5	NCU01182T0_input.txt	NCU01182T0_output.txt	0.203896	CAAGTACGTCTCTCCGTCGG	AGACCGTTGTTGGTGGTACC	0.203896	CCAAGTACGTCTCTCCGTCG	AGACCGTTGTTGGTGGTACC	0.214971	TCGGACAACATCATGAGCCC	AGACCGTTGTTGGTGGTACC	0.346026	CAAGTACGTCTCTCCGTCGG	TGCCCTCGAGTTTCTTAGCC	0.346026	CCAAGTACGTCTCTCCGTCG	TGCCCTCGAGTTTCTTAGCC
NCU01183T0	6	5	NCU01183T0_input.txt	NCU01183T0_output.txt	0.080714	CACCACTTTTGCTGACGTCG	ACGACTTCCATCACACGTCC	0.080806	CACCACTTTTGCTGACGTCG	TCCACGACTTCCATCACACG	0.141008	AAGCCGACCAGTGCTATACG	ACGACTTCCATCACACGTCC	0.141099	AAGCCGACCAGTGCTATACG	TCCACGACTTCCATCACACG	0.340814	TTTTGCTGACGTCGAAACCG	ACGACTTCCATCACACGTCC
NCU01184T0	2	5	NCU01184T0_input.txt	NCU01184T0_output.txt	0.705043	ACTATCGTGACGACATGGGC	TTGCTTCCTTGGCGAATTGG	0.781562	ACATTGAGGAGATCGTGGCC	TTGCTTCCTTGGCGAATTGG	0.991082	GCTTTAGCAGGCAAAACCGG	TTGCTTCCTTGGCGAATTGG	1.0611	CGTGACGGAGGACATTGAGG	TTGCTTCCTTGGCGAATTGG	1.13149	TGGTAGAATCCACGTGACGG	TTGCTTCCTTGGCGAATTGG
NCU01185T0	2	5	NCU01185T0_input.txt	NCU01185T0_output.txt	0.572201	TGTCTCTCTTTGGCTTCCGC	TTACTTGGAAAAGGGGGCGG	0.637543	AGGCGTCTTTCTAGATCGGC	TTACTTGGAAAAGGGGGCGG	0.643767	TGTCTCTCTTTGGCTTCCGC	TGAAAAGGGGTACATGGGCG	0.70911	AGGCGTCTTTCTAGATCGGC	TGAAAAGGGGTACATGGGCG	0.919222	GGACTCTTGCACGACACTCC	TTACTTGGAAAAGGGGGCGG
NCU01186T0	2	5	NCU01186T0_input.txt	NCU01186T0_output.txt	0.709845	TCGGCGATGGATGAAGAAGC	GACGAGTCTACAGCACGACC	0.84701	TCGGCGATGGATGAAGAAGC	GCTAGCGACGAGTCTACAGC	0.905646	TTATTGTTTCGCCGCAACGC	GACGAGTCTACAGCACGACC	1.15121	GTTATTGTTTCGCCGCAACG	GACGAGTCTACAGCACGACC	1.33357	TATTGTTTCGCCGCAACGC	GACGAGTCTACAGCACGACC
NCU01187T0	6	5	NCU01187T0_input.txt	NCU01187T0_output.txt	0.28428	TGGGTATATCGGCAACCAGC	GGGCCAATGTTGATGAAGCC	0.28701	TGGGTATATCGGCAACCAGC	GAAGGCTTCGTTGATGCTGC	0.427904	TGGGTATATCGGCAACCAGC	TTGTACTCCGAACCGCTTGG	0.647215	TGGTGGGTATATCGGCAACC	GGGCCAATGTTGATGAAGCC	0.649945	TGGTGGGTATATCGGCAACC	GAAGGCTTCGTTGATGCTGC
NCU01188T0	2	5	NCU01188T0_input.txt	NCU01188T0_output.txt	0.074363	TCGCCTTCACTTCCGTAACC	TTGAGGATGTTGAGGGTCGC	0.136455	AGTGAGATGAAGGCGCTACG	ATCAGGAAGCGGAACTTGGG	0.143014	TCGCCTTCACTTCCGTAACC	CATCTCGGCCCTGAAGTACC	0.206438	AGTGAGATGAAGGCGCTACG	CATCTCGGCCCTGAAGTACC	0.280405	AGTGAGATGAAGGCGCTACG	GGTGATGGGGATCAGGAAGC
NCU01189T0	5	5	NCU01189T0_input.txt	NCU01189T0_output.txt	0.70513	ACAATGGTGAGGTTCCTGCG	GCGTCATTCAACGGGATTGG	0.706858	TGACCTCGACAATGGTGAGG	GCGTCATTCAACGGGATTGG	0.763876	CTCTTCGTGGCATGACAAGC	TCAGAAGAGGTTCAGTGCCG	0.924842	ACAATGGTGAGGTTCCTGCG	TCAGAAGAGGTTCAGTGCCG	0.92657	TGACCTCGACAATGGTGAGG	TCAGAAGAGGTTCAGTGCCG
NCU01190T0	2	5	NCU01190T0_input.txt	NCU01190T0_output.txt	0.206688	AGTTTGAAGAGCCGACCAGG	GAACCAAATGCTTCTCGGCC	0.214492	AGTTTGAAGAGCCGACCAGG	AATGCTTCTCGGCCTCATCC	0.279074	GCTGGTGGACGTTTACAAGC	GTCGCCAAACTTTCGTGACC	0.355878	AGTTTGAAGAGCCGACCAGG	TTGCTCGCTGTCCTTGTACC	0.408729	GCTGGTGGACGTTTACAAGC	GAACCAAATGCTTCTCGGCC
NCU01191T0	2	5	NCU01191T0_input.txt	NCU01191T0_output.txt	0.48324	CTTCGATTGAAGCAACCGGG	ATGGTAACGAGGCTGGTTGG	0.487566	CTTCGATTGAAGCAACCGGG	GGGTTTCTTTCCCCCTCTGG	0.570965	GACAGGGTTAGGGTCTGACG	GGGTTTCTTTCCCCCTCTGG	0.770347	CTTCGATTGAAGCAACCGGG	GAGGCTGGTTGGTAGTTGGG	1.12145	CTTCGATTGAAGCAACCGGG	CGAGGCTGGTTGGTAGTTGG
NCU01192T0	3	5	NCU01192T0_input.txt	NCU01192T0_output.txt	0.504602	CACCAAGGGTATCGAGACGG	AGTTCTCTTTGGTCAGGGCC	0.567035	CACCAAGGGTATCGAGACGG	GGGCCTTGGTGATGACTAGC	0.695609	CACCAAGGGTATCGAGACGG	CTTGTTTTGCAGGAGGTCGG	0.712714	CACCAAGGGTATCGAGACGG	CTCTTTGGTCAGGGCCTTGG	1.13934	AAGGGTATCGAGACGGTTCG	AGTTCTCTTTGGTCAGGGCC
NCU01193T0	6	5	NCU01193T0_input.txt	NCU01193T0_output.txt	0.146112	GCAAAGTCAACATGGCCTGG	GGCCCGGAGATTCATATCGG	0.146112	CCTGCAAAGTCAACATGGCC	GGCCCGGAGATTCATATCGG	0.215986	ACATAGGTACCGCCAACAGC	GGCCCGGAGATTCATATCGG	0.282424	GCAAAGTCAACATGGCCTGG	TTTACCGGTACAGCGTCTGG	0.282424	CCTGCAAAGTCAACATGGCC	TTTACCGGTACAGCGTCTGG
NCU01195T0	3	5	NCU01195T0_input.txt	NCU01195T0_output.txt	0.285554	GTGCTTCTGGAAGAGGGAGG	CAGGCTTGGGTTCTTTTGGC	0.285554	GTGCTTCTGGAAGAGGGAGG	GCAGGCTTGGGTTCTTTTGG	0.641025	GTGCTTCTGGAAGAGGGAGG	TGCTATCTTACCGAGCAGGC	0.689999	CACGGAACTGAATGACACGC	GGCGGGTTTGATGACTTTCC	0.777845	GTGCTTCTGGAAGAGGGAGG	GGCGGGTTTGATGACTTTCC
NCU01196T0	2	5	NCU01196T0_input.txt	NCU01196T0_output.txt	0.429021	AAGGAGACAACGTCACAGCC	TCGCTTTGGATAGTCGCTGG	0.49659	AGAAACGACCGTCTGAAGGG	TCGCTTTGGATAGTCGCTGG	0.568407	TCGTGATGTTACGGTGCTGG	TCGCTTTGGATAGTCGCTGG	0.632391	TCGTGATGTTACGGTGCTGG	AAAGTGTACTCGACGAGGCC	0.848735	GAAACGACCGTCTGAAGGGG	TCGCTTTGGATAGTCGCTGG
NCU01197T0	3	5	NCU01197T0_input.txt	NCU01197T0_output.txt	0.213542	TTCGATCTGCTGCTGGATGG	AATAGCTTTGGTGACGGGGG	0.285784	TTCGATCTGCTGCTGGATGG	ATGGATAACTTGGCGGGTGG	0.841345	TAATCTGCTGTTGCTGCTGC	AATAGCTTTGGTGACGGGGG	0.843718	GGAGTTCGATCTGCTGCTGG	AATAGCTTTGGTGACGGGGG	0.877883	TTCGATCTGCTGCTGGATGG	ATGTGACAGAAAGGGACCCC
NCU01198T0	2	5	NCU01198T0_input.txt	NCU01198T0_output.txt	0.493307	TGTGTTGGACAACTCACGGG	CGACGAGGAAGGTATTCGGG	0.571266	TGTGTTGGACAACTCACGGG	AAATAGTGACGGGACCTGCG	0.633274	GTTGGACAACTCACGGGAGG	CGACGAGGAAGGTATTCGGG	0.638011	TGTGTTGGACAACTCACGGG	AGGTATTCGGGTCAACGAGC	0.698771	AGCAAAAGCAAATCAGGCGC	CGACGAGGAAGGTATTCGGG
NCU01199T0	2	5	NCU01199T0_input.txt	NCU01199T0_output.txt	0.276165	GTTGTCGGTCGCATCAATCG	ATGGTCCAGGTGAAAACGGG	0.293003	GGTCGCATCAATCGACATGC	ATGGTCCAGGTGAAAACGGG	0.410341	GTATAATGACGTTGCGGCCG	CCTACTGGATCACTGCAGCC	0.482444	GTATAATGACGTTGCGGCCG	ATGGTCCAGGTGAAAACGGG	0.77033	GTATAATGACGTTGCGGCCG	ACCTACTGGATCACTGCAGC
NCU01200T0	4	5	NCU01200T0_input.txt	NCU01200T0_output.txt	0.402291	ATTTTGTCGCAGTTGGCTCG	GGCTTCTCGTCTTCGTTTGC	0.417561	ATTTTGTCGCAGTTGGCTCG	GCTTCTCGTCTTCGTTTGCG	0.484511	GAGAACACCAAGACCGGTCC	GGCTTCTCGTCTTCGTTTGC	0.499781	GAGAACACCAAGACCGGTCC	GCTTCTCGTCTTCGTTTGCG	0.596182	ATTTTGTCGCAGTTGGCTCG	CTCGTCTTCGTTTGCGTACG
NCU01200T1	3	5	NCU01200T1_input.txt	NCU01200T1_output.txt	1.39392	TCTCCTCTCAATGGCCAACG	CACATGGATACCTTCAGGGGG	1.39392	TCTCCTCTCAATGGCCAACG	CCACATGGATACCTTCAGGGG	1.46335	GCACTCCAAGAAGGGTCTCC	GCGATCTTGATAGGCTCAGC	1.55882	GCACTCCAAGAAGGGTCTCC	ACATGGATACCTTCAGGGGG	1.60752	CAAGGATACCAACGGCTCCC	CACATGGATACCTTCAGGGGG
NCU01201T0	2	5	NCU01201T0_input.txt	NCU01201T0_output.txt	0.131131	CAATGTCTTGCCTCGCATCG	GGACTGAAGATCCTCTGGCG	0.131131	CAATGTCTTGCCTCGCATCG	CGGACTGAAGATCCTCTGGC	0.35001	CAATGTCTTGCCTCGCATCG	TTTGGGTCTCCATGAGCAGC	0.409709	CAATGTCTTGCCTCGCATCG	CCTCGTCGGACTGAAGATCC	0.420731	CAATGTCTTGCCTCGCATCG	CCAAGTGGCTAGGCAAGAGG
NCU01202T0	4	5	NCU01202T0_input.txt	NCU01202T0_output.txt	0.274712	CCTCAAGGGTATCGAGCACC	ACAAGAATGCACGCATGAGC	0.278945	TGAGAGCTAAACTGTCCGCG	ACAAGAATGCACGCATGAGC	0.348745	CAAGGGTATCGAGCACCAGG	ACAAGAATGCACGCATGAGC	0.849734	GGGTATAGTCGCCCTCAAGG	ACAAGAATGCACGCATGAGC	1.03874	CCTCAAGGGTATCGAGCACC	ATATGGGTTTGGGGGACAGG
NCU01203T0	2	5	NCU01203T0_input.txt	NCU01203T0_output.txt	0.640633	CGTTCTTTGTTGCCCCAAGG	TTCCTCGAGGTTCTTCTGCC	1.20041	TCACATTCGACAAGGACGCC	TGTTCTCGGTGGGTTTGTCG	1.20906	TCCACAAGCGTAAACAGGCC	ATAGCCCATCCCATTCGTCG	1.25566	CACGGCTGGAACGAATTAGG	CTCCTCCTCGACATCAAGCG	1.26705	CAAGCAGAGGAAGAGGCACG	CTCCTCCTCGACATCAAGCG
NCU01204T1	4	5	NCU01204T1_input.txt	NCU01204T1_output.txt	0.411894	GGGTGCGTGTATTTCGATGC	TACCGCTGTCAGGAATAGCG	0.41588	GGGTGCGTGTATTTCGATGC	AGCCGTTATCTAACTCCCGC	0.551778	TACTTCTCGTTGGTCTCGCG	TACCGCTGTCAGGAATAGCG	0.555764	TACTTCTCGTTGGTCTCGCG	AGCCGTTATCTAACTCCCGC	0.560646	GAGTCTTGTCAGCCTCCTCG	AGCCGTTATCTAACTCCCGC
NCU01204T0	3	5	NCU01204T0_input.txt	NCU01204T0_output.txt	0.558925	GAAGGTTCTCCTGCTCGAGG	TACCGCTGTCAGGAATAGCG	0.560298	CCTTAACCTGGGTCTCGAGC	TACCGCTGTCAGGAATAGCG	0.706317	GCTGTTCTTGTGGGAGAGGG	TACCGCTGTCAGGAATAGCG	0.776102	CCTGGGTCTCGAGCTTTTCC	TACCGCTGTCAGGAATAGCG	0.986947	TAGCACGCTGTTCTTGTGGG	TACCGCTGTCAGGAATAGCG
NCU01205T0	2	5	NCU01205T0_input.txt	NCU01205T0_output.txt	0.074221	CTTCACTAAGGGCACTGGGG	GGCTTGCTTTTGACGAAGGG	0.145564	CTTCACTAAGGGCACTGGGG	GCTTGATATCGGCATGCACG	0.218339	GGGCACGATTGTAAAAGGCG	GGCTTGCTTTTGACGAAGGG	0.42103	CTTCACTAAGGGCACTGGGG	CGGCTTGCTTTTGACGAAGG	0.425003	CTTCACTAAGGGCACTGGGG	ACGGTTGACTTGAGATCGCC
NCU01206T0	3	5	NCU01206T0_input.txt	NCU01206T0_output.txt	0.694457	ATACCTCAAGAGCGGCATCG	GATCCGTGCTTCCGATCTCG	0.840882	GCATGCCCAATTGTACAGCC	GATCCGTGCTTCCGATCTCG	0.84267	GCATGCCCAATTGTACAGCC	GGATACGATCCGTGCTTCCG	0.910523	TCCGCATCGACGATAACACC	GATCCGTGCTTCCGATCTCG	0.910894	GTAGCAGCTACCTCTTCCGC	GATCCGTGCTTCCGATCTCG
NCU01207T0	7	5	NCU01207T0_input.txt	NCU01207T0_output.txt	0.768084	AAAAGGCAATTGCTCAGGGC	CGAACTTGTCCAGCATCTGC	0.919248	AAAAGGCAATTGCTCAGGGC	TGACAGACGCGAACTTGTCC	1.0052	AGTCTCAAGTTCGAGGTGCC	TCATGTACACCCTCCTCCCG	1.03369	CAGAACTGGAACAAGGTGCG	CGAACTTGTCCAGCATCTGC	1.10222	CGGCTACTCAGACTACGACC	CGAACTTGTCCAGCATCTGC
NCU01208T1	2	5	NCU01208T1_input.txt	NCU01208T1_output.txt	0.144908	AAGCCGGTGATGAGAACTGG	CTCAACCCAGAGACTGCTCG	0.213937	GATGAGAACTGGTAGGGCGG	CTCAACCCAGAGACTGCTCG	0.217227	ACGAGGGCATTTACACTCGG	CTCAACCCAGAGACTGCTCG	0.79501	AGAAAGCCCCGAGAGAGAGG	CTCAACCCAGAGACTGCTCG	0.933007	TGATGAGAACTGGTAGGGCG	CTCAACCCAGAGACTGCTCG
NCU01208T0	3	5	NCU01208T0_input.txt	NCU01208T0_output.txt	0.503797	GGATGGGTGGCAGAAGAAGG	CTCAACCCAGAGACTGCTCG	1.34156	GCAAAAGGATTAGCCGGTCG	CCAGAAGAGGCAAGCAAGGG	1.35926	GGATGGGTGGCAGAAGAAGG	CCAGAAGAGGCAAGCAAGGG	1.39715	GGATGGGTGGCAGAAGAAGG	ATGACGACGTTGACGAGTGC	1.60127	GGATGGGTGGCAGAAGAAGG	TGCTCGAGCCCTTTAACTACC
NCU01209T0	2	5	NCU01209T0_input.txt	NCU01209T0_output.txt	0.137218	ACCCGATGTCAACGAACTCC	CAGACTGTGATCGAGTCCGG	0.196589	GAATGTGTCCGATGCAACCG	CAGACTGTGATCGAGTCCGG	0.205931	TACTTACTCTCCTCCGGGCC	CAGACTGTGATCGAGTCCGG	0.210859	ACCCGATGTCAACGAACTCC	CATTGGTGAAATGCGTCCCC	0.210859	ACCCGATGTCAACGAACTCC	CCATTGGTGAAATGCGTCCC
NCU01210T0	1	5	NCU01210T0_input.txt	NCU01210T0_output.txt	0.061419	AGTTCTGTGCCACTGAGAGC	GGTTCGCATCGATGACAAGC	0.064717	AGTTCTGTGCCACTGAGAGC	CATCGGTCTTCTCGAGGAGC	0.142072	AGTTCTGTGCCACTGAGAGC	ATGACAAGCAGGCGGATAGG	0.278546	TGAAGCCAACATCTTGGGGG	GGTTCGCATCGATGACAAGC	0.281843	TGAAGCCAACATCTTGGGGG	CATCGGTCTTCTCGAGGAGC
NCU01211T0	2	5	NCU01211T0_input.txt	NCU01211T0_output.txt	0.198898	GAAGAAGTTCGAGCAACGCC	TCACCCTGAACGAGAAAGCC	0.272617	GAAGAAGTTCGAGCAACGCC	AACCTCTCGATCAGCGTTGG	0.35759	GCATTTGGCGTTACGGATGG	GACTTGAATGGCGCTTTGGG	0.35759	GCATTTGGCGTTACGGATGG	GGACTTGAATGGCGCTTTGG	0.361048	TTCAACTATCTGCGGGTGGG	GACTTGAATGGCGCTTTGGG
NCU01212T0	2	5	NCU01212T0_input.txt	NCU01212T0_output.txt	0.216981	CTGGTGGGGCTAAGTAACGG	GACTTGAATGGCGCTTTGGG	0.216981	CTGGTGGGGCTAAGTAACGG	GGACTTGAATGGCGCTTTGG	0.427917	GTGGAGATATGGTCGGTCGC	GACTTGAATGGCGCTTTGGG	0.427917	GTGGAGATATGGTCGGTCGC	GGACTTGAATGGCGCTTTGG	0.498708	CTGGTGGGGCTAAGTAACGG	GTGTCGATGATGAGGGGAGG
NCU01213T0	3	5	NCU01213T0_input.txt	NCU01213T0_output.txt	0.068655	GGAGCATGCGTACTACCTCC	TAGCAAAGCCTTGAGGTCCG	0.205974	GGAGCATGCGTACTACCTCC	CTCACGACTACCCTGGAAGC	0.274284	GGAGCATGCGTACTACCTCC	ACTCGTCCGGGTTAGAAACG	0.285877	GCATGCGTACTACCTCCAGG	TAGCAAAGCCTTGAGGTCCG	0.347835	GGAGCATGCGTACTACCTCC	ACGCGATAGATCCCTCAAGC
NCU01214T0	3	5	NCU01214T0_input.txt	NCU01214T0_output.txt	0.348755	CCGTATACTCTGGCTGTCCG	TGAGTTTCCGAACATGGGGG	0.638165	CCGTATACTCTGGCTGTCCG	AAGATGAGGGGAGTGGAGGG	0.726074	AACAGTCCCCGTTACCTTGG	AAGATGAGGGGAGTGGAGGG	0.837377	CCGTATACTCTGGCTGTCCG	TGCGTAGTAGACACAGCTGG	0.851619	CCGTATACTCTGGCTGTCCG	GCTGGTGGGAAGGTAGTACC
NCU01215T0	1	5	NCU01215T0_input.txt	NCU01215T0_output.txt	0.701233	GAGAATGGCCATCTTGTGCG	TGTTGATTGAGCCTGTCCCG	0.711381	TTGATGTTCAGAGGACGGCG	TGTTGATTGAGCCTGTCCCG	0.921532	GAGAATGGCCATCTTGTGCG	TTCCTCTTTCCCGATGGAGC	0.987978	GAGAATGGCCATCTTGTGCG	CGGTGTCCCCCTTCTTTTCC	1.19222	GAGAATGGCCATCTTGTGCG	AACAACCAACAACGGTGTCC
NCU01216T0	4	5	NCU01216T0_input.txt	NCU01216T0_output.txt	0.208416	ATGGTGAATCGCTTGGGAGG	AGACTTCATAGGCGCTGTCG	0.354726	AACTCTCCAAATCCTCCCGC	AGACTTCATAGGCGCTGTCG	1.13185	AACTCTCCAAATCCTCCCGC	TTTTGACTCTGCACCCGTCG	1.24225	TATGGTGAATCGCTTGGGAGG	AGACTTCATAGGCGCTGTCG	1.26769	CAAGTGAGTGAGACGAGGGC	TTTTGACTCTGCACCCGTCG
NCU01218T0	1	5	NCU01218T0_input.txt	NCU01218T0_output.txt	0.20486	TGGCTGAACTACTTGGCTGG	ATAGGAGTGCAAAAACGCGC	0.217386	CGGAGAGGGTAAGTTGAGCG	TAGTTCAGCCACAGAGCACG	0.281887	GTTGGGGACGAGCAATTTGG	TAGTTCAGCCACAGAGCACG	0.282342	CGGAGAGGGTAAGTTGAGCG	ACTATGCTCTTTCTCGCCGG	0.42277	GTTGGGGACGAGCAATTTGG	CGCTCAACTTACCCTCTCCG
NCU01219T0	2	5	NCU01219T0_input.txt	NCU01219T0_output.txt	0.205732	GTGTGTCGAACTAGGGTGGG	ATAGGAGTGCAAAAACGCGC	0.27754	GACCGTGTGTCGAACTAGGG	ATAGGAGTGCAAAAACGCGC	0.556262	CGTGTGTCGAACTAGGGTGG	ATAGGAGTGCAAAAACGCGC	0.7748	GGGGGAGGAATAGCGATTGC	ATAGGAGTGCAAAAACGCGC	0.966903	CTAAGCACTGCAGAAACCGG	ATAGGAGTGCAAAAACGCGC
NCU01220T0	2	5	NCU01220T0_input.txt	NCU01220T0_output.txt	0.632493	GTTCACTGTTTGCTTGCCCG	TTCATCTGAACACCCGTCCG	0.632522	GTGGACGATTCTCTCCAGGG	GCTGCAAGTGCTCTCATTGG	0.632522	GGTGGACGATTCTCTCCAGG	GCTGCAAGTGCTCTCATTGG	0.638366	GATTCTCTCCAGGGTGAGGC	GCTGCAAGTGCTCTCATTGG	0.765357	GTTCACTGTTTGCTTGCCCG	GCTGCAAGTGCTCTCATTGG
NCU01221T0	6	5	NCU01221T0_input.txt	NCU01221T0_output.txt	0.216377	CAAGGTCTTCGAGGGTGTCC	TTCTTGCGCTCGTAGTAGGC	0.286799	GAAGATGGTCGTTCCCCAGG	TTCTTGCGCTCGTAGTAGGC	0.501781	TCTCCGTGTCCTGAGACTCC	TTCTTGCGCTCGTAGTAGGC	0.694456	GAAGATGGTCGTTCCCCAGG	GTCTTGTCGTTGACCTTGGC	0.909438	TCTCCGTGTCCTGAGACTCC	GTCTTGTCGTTGACCTTGGC
NCU01221T1	5	5	NCU01221T1_input.txt	NCU01221T1_output.txt	0.216377	CAAGGTCTTCGAGGGTGTCC	TTCTTGCGCTCGTAGTAGGC	0.286799	GAAGATGGTCGTTCCCCAGG	TTCTTGCGCTCGTAGTAGGC	0.501781	TCTCCGTGTCCTGAGACTCC	TTCTTGCGCTCGTAGTAGGC	0.694456	GAAGATGGTCGTTCCCCAGG	GTCTTGTCGTTGACCTTGGC	0.909438	TCTCCGTGTCCTGAGACTCC	GTCTTGTCGTTGACCTTGGC
NCU01223T0	2	5	NCU01223T0_input.txt	NCU01223T0_output.txt	0.565505	ACATCTAGGACTGCGTCTGC	CTTCACCGTGATCCCCTTCC	0.780397	ACATCTAGGACTGCGTCTGC	AAACTCCTCATTCGCACCCC	0.924652	CGCTGGCATCCACATCTAGG	AAACTCCTCATTCGCACCCC	1.43392	ACATCTAGGACTGCGTCTGC	TCTCCTTCACCGTGATCCCC	1.58178	ACATCTAGGACTGCGTCTGC	ATCTCCTTCACCGTGATCCC
NCU01224T0	4	5	NCU01224T0_input.txt	NCU01224T0_output.txt	0.146774	AGGAGTCGGAGTTTGCATCG	CCATCCTTCGTATCTCGCCC	0.217374	GAGTTTGCATCGGCTTGTCG	CCATCCTTCGTATCTCGCCC	0.409804	CTTCTTCTTGCGACCGATGC	CCATCCTTCGTATCTCGCCC	0.504339	AGGAGTCGGAGTTTGCATCG	CTCCACCAAGCCCATTACCC	0.504339	AGGAGTCGGAGTTTGCATCG	CCTCCACCAAGCCCATTACC
NCU01225T0	3	5	NCU01225T0_input.txt	NCU01225T0_output.txt	0.413758	CCCAGGGTGGACAAGATTCC	TCCTCGAGTTCGTAATCGGC	0.962997	CCCAGGGTGGACAAGATTCC	CCTCGAGTTCGTAATCGGCG	0.977734	CCGCAAAGGAAGGTTCAAGG	TCCTCGAGTTCGTAATCGGC	1.05489	CCGCAAAGGAAGGTTCAAGG	TCTCGAATGTCACTGCTCGC	1.10311	CCCAGGGTGGACAAGATTCC	TCGACCACCTTTTCTACGTCG
NCU01227T0	5	5	NCU01227T0_input.txt	NCU01227T0_output.txt	0.699713	GGGAATGCCTTCGGTAATGC	CCTATTGGCTTGAATGCGCC	0.917256	GTGATGCGAACCATGTCTGC	CCATTGCTCCATTGACACCC	0.919018	ATTCGCTTTCATCCGCTTGC	CCATTGCTCCATTGACACCC	1.14751	TTGTACTGACCATGCTGGGG	CCATTGCTCCATTGACACCC	1.32654	TGCCTTCGGTAATGCACACG	CCTATTGGCTTGAATGCGCC
NCU01229T0	1	5	NCU01229T0_input.txt	NCU01229T0_output.txt	0.218331	ATGTCCAAGTGGCTCGATGG	CTCAAACGCCTTTTCCGTCG	0.275636	ATGTCCAAGTGGCTCGATGG	GCACACCATACCTCAAACGC	0.350064	ATGTCCAAGTGGCTCGATGG	CCAAAACCGCACACCATACC	0.354772	CGAGAGGATTGCGAGAGACG	TGATCCACCCACAGGAAAGC	0.355045	ATGTCCAAGTGGCTCGATGG	CGCCTTTTCCGTCGTAATGC
NCU01230T0	2	5	NCU01230T0_input.txt	NCU01230T0_output.txt	0.069384	AGACCCTCTTTACGGCTTGC	AAGGTCCGTCGAAGTTGTCC	0.069384	AGCAAGACCCTCTTTACGGC	AAGGTCCGTCGAAGTTGTCC	0.216582	TTCACTATCATGCCCCCAGC	AAGGTCCGTCGAAGTTGTCC	0.426922	TCTGCATGTGATTGACCCCG	GAGGGTGGATGGCTATGACG	0.561962	AGACCCTCTTTACGGCTTGC	CGGTGAGAACCTCGATTCCG
NCU01231T0	4	5	NCU01231T0_input.txt	NCU01231T0_output.txt	0.503583	TCCAAGGCCATTGCAATTGC	TCTTATGCTCAGCTGAGGCC	0.576702	GGCGCACACATAACCAAAGG	TCTTATGCTCAGCTGAGGCC	0.58051	GGCGCACACATAACCAAAGG	TAGGGTCATGCAGCATCTGG	0.720264	CACGGTCTTCCAGCTATCGG	TAGGGTCATGCAGCATCTGG	0.782045	CCAAAACACGGTCTTCCAGC	TAGGGTCATGCAGCATCTGG
NCU01233T0	3	5	NCU01233T0_input.txt	NCU01233T0_output.txt	0.361498	GGAAGGAGAGGATGGCTTGG	GCTACGGTTGGATGTTTGCG	0.432852	GGAAGGAGAGGATGGCTTGG	TCACCCAAAGCTACGGTTGG	0.628521	GGAAGGAGAGGATGGCTTGG	CTACGGTTGGATGTTTGCGG	0.644478	GAAGGAGAGGATGGCTTGGC	GCTACGGTTGGATGTTTGCG	0.647004	GACAGGAAGGAGAGGATGGC	GCTACGGTTGGATGTTTGCG
NCU01234T0	4	5	NCU01234T0_input.txt	NCU01234T0_output.txt	0.928222	AGGTCGGCAACATTCATGGG	GCGATCACAACACGCTTAGC	1.05119	AGGTCGGCAACATTCATGGG	CGATCACAACACGCTTAGCC	1.06231	TCTGTCCTGTTGAAGCCACC	TTGTGGAGTTGCATGACAGC	1.07481	ATGTGCACCTGAAACACCCC	GCGATCACAACACGCTTAGC	1.17264	TCTGTCCTGTTGAAGCCACC	CGCTACAATACAAGGCAAGGC
NCU01235T0	2	5	NCU01235T0_input.txt	NCU01235T0_output.txt	0.496997	TGAATAGGGGAATTCGCGGG	GCACTCCAGTCTTGTCCTCG	0.498303	TGAATAGGGGAATTCGCGGG	GAAGAAGCTCACGGGACTGG	0.917133	ACAAGTCCGGCTCTTCTACG	GAAGAAGCTCACGGGACTGG	1.0839	TGAATAGGGGAATTCGCGGG	TAGGGGAAGAAGCTCACGGG	1.19308	CAAGTCCGGCTCTTCTACGC	GAAGAAGCTCACGGGACTGG
NCU01236T0	1	5	NCU01236T0_input.txt	NCU01236T0_output.txt	0.066823	AAGAAGAAGAGGCGAAGGGC	CTTCGCTATCCTCCACGACC	0.209915	GACATTGAGGATCAGGGGGC	CTTCGCTATCCTCCACGACC	0.354191	AAGAAGAAGAGGCGAAGGGC	CGCTGTCTTCGCTATCCTCC	0.41843	AAGAAGAAGAGGCGAAGGGC	ACTCGCTGTCTTCGCTATCC	0.432345	ACACCTTGACTGTTGGAGCC	ATCTCCCCAAAGAACCTCGC
NCU01238T0	4	5	NCU01238T0_input.txt	NCU01238T0_output.txt	0.213993	TCTTTCGTCCTTCTGCACCC	GAGACATCTCGGGCAGTTCC	0.494481	TCTTTCGTCCTTCTGCACCC	CAAACCAGCATGCATGAGCC	0.567746	TCGCTCTTTCGTCCTTCTGC	GAGACATCTCGGGCAGTTCC	0.57234	AGAGAGGACTCGAGTTCGGG	TGCTTGAGCGAATAGAGGCC	0.572364	AGAGAGGACTCGAGTTCGGG	GAGACATCTCGGGCAGTTCC
NCU01240T0	5	5	NCU01240T0_input.txt	NCU01240T0_output.txt	1.06495	AGGCGTCACTGTTGGTTTCC	GGACTGAGTCCCGTTTCTCC	1.07102	TATTGTGGAGTGGAGAGGCG	GGACTGAGTCCCGTTTCTCC	1.10614	CGTCACTGTTGGTTTCCTCG	GGACTGAGTCCCGTTTCTCC	1.12272	AAGGAGAACGAAGTGGCACC	ACTTCGGCAATTTCACGTCC	1.12886	AAGGAGAACGAAGTGGCACC	TGTTTGGTCGGCTGACTTCG
NCU01240T1	4	5	NCU01240T1_input.txt	NCU01240T1_output.txt	1.06495	AGGCGTCACTGTTGGTTTCC	GGACTGAGTCCCGTTTCTCC	1.07102	TATTGTGGAGTGGAGAGGCG	GGACTGAGTCCCGTTTCTCC	1.10614	CGTCACTGTTGGTTTCCTCG	GGACTGAGTCCCGTTTCTCC	1.12272	AAGGAGAACGAAGTGGCACC	ACTTCGGCAATTTCACGTCC	1.12886	AAGGAGAACGAAGTGGCACC	TGTTTGGTCGGCTGACTTCG
NCU01241T0	3	5	NCU01241T0_input.txt	NCU01241T0_output.txt	0.27587	TCCTTTATTGGCTCGGTCGG	ACGCGAATGTATGGCAAAGC	0.276577	TCCTTTATTGGCTCGGTCGG	GGCAATGAACGGATGAGTGC	0.407722	GGCAACGCTGAATAGGATGC	ACGCGAATGTATGGCAAAGC	0.408429	GGCAACGCTGAATAGGATGC	GGCAATGAACGGATGAGTGC	0.557271	AGGATGCTGTACTGTTCGCG	ACGCGAATGTATGGCAAAGC
NCU01242T0	4	5	NCU01242T0_input.txt	NCU01242T0_output.txt	0.714025	TGAAGCGATGGTGAACCTGG	ACGGATGGGTCGACAAATGG	0.827209	CTCCGGGAGAAGACTGAAGC	GACAAGATGGAATGGCGTCG	0.83035	CTCCGGGAGAAGACTGAAGC	GAATGGCGTCGGTACAATGG	0.845163	CTCCGGGAGAAGACTGAAGC	TCAGCCTTTAGTGCGAGTGC	0.849718	AGCGGTCGATGTAGTTCACG	TCAGCCTTTAGTGCGAGTGC
NCU01243T0	3	5	NCU01243T0_input.txt	NCU01243T0_output.txt	0.344044	TCTTCCAAGACTACGCACGG	GAATGATTGGAAGTGGCCGC	0.351453	TACAGCAGTGGAGATGGTGC	GAATGATTGGAAGTGGCCGC	0.621082	TCTTCCAAGACTACGCACGG	CGAATGATTGGAAGTGGCCG	0.628491	TACAGCAGTGGAGATGGTGC	CGAATGATTGGAAGTGGCCG	0.91403	CAGTGGAGATGGTGCATCGG	GAATGATTGGAAGTGGCCGC
NCU01245T0	2	5	NCU01245T0_input.txt	NCU01245T0_output.txt	0.691276	CACAGAATGGATGGTTGGCG	GTCTTGGCACACACATTCGG	0.922905	CACAGAATGGATGGTTGGCG	ACATTACCTCCGCAGATGGG	1.12752	CACAGAATGGATGGTTGGCG	GCGGGACTAGTGGTAGATGG	1.1974	CACAGAATGGATGGTTGGCG	ATGGGTTGTTGATCCGAGCG	1.39666	CACAGAATGGATGGTTGGCG	TGTCTTGGCACACACATTCG
NCU01246T0	1	5	NCU01246T0_input.txt	NCU01246T0_output.txt	0.848808	CGAACACAAAGACGCAAGGG	GGTCATTCACTGCTCTTGCC	0.9992	GGTGCTCCAGAGGTTGAAGC	CCCTTGCGTCTTTGTGTTCG	1.11835	GAACACAAAGACGCAAGGGG	GGTCATTCACTGCTCTTGCC	1.154	AGAGTGGTCTGCTTTGGTCC	AAGATCTCACCGATGCTCCC	1.20729	GGTGCTCCAGAGGTTGAAGC	AATAGTGCCTGTCACCGACC
NCU01247T0	3	5	NCU01247T0_input.txt	NCU01247T0_output.txt	0.065196	ACTGCATCCTCTTGTCTGCC	AAGCCGACTAGAAGATCGCG	0.068459	TTACCGACCTCGTCAACTGC	AAGCCGACTAGAAGATCGCG	0.074885	ACTGCATCCTCTTGTCTGCC	CATGCAAAACGTCCACCAGG	0.078148	TTACCGACCTCGTCAACTGC	CATGCAAAACGTCCACCAGG	0.132954	ACTGCATCCTCTTGTCTGCC	GATCTAGTAGATCGCGCCCG
[truncated: 709 more rows]

## Sheet: Sheet3
gene transcript	# of primers pairs	Set 1 Penalty	Set 1 Left Primer	Set 1 Right Primer	Set 2 Penalty	Set 2 Left Primer	Set 2 Right Primer	Set 3 Penalty	Set 3 Left Primer	Set 3 Right Primer	Set 4 Penalty	Set 4 Left Primer	Set 4 Right Primer	Set 5 Penalty	Set 5 Left Primer	Set 5 Right Primer
[truncated: 10,803 more rows]
