# Supplementary material for: A Tool Set for the Genome-Wide Analysis of Neurospora crassa by RT-PCR
Source: G3 (Bethesda). 2015 Aug 6;5(10):2043–9. doi: 10.1534/g3.115.019141 (PMC4592987; doi:10.1534/g3.115.019141)
Supplement: Supporting Information [file supp_g3.115.019141_FileS1.zip]

Archive with 21,572 entries (9,999 files):
- neurospora_crassa_or74a_12_primers.html
- neurospora_crassa_or74a_12_primers_detailed/
- neurospora_crassa_or74a_12_primers_detailed/NCU00003T0_input.txt
- neurospora_crassa_or74a_12_primers_detailed/NCU00003T0_output.txt
- neurospora_crassa_or74a_12_primers_detailed/NCU00004T0_input.txt
- neurospora_crassa_or74a_12_primers_detailed/NCU00004T0_output.txt
- neurospora_crassa_or74a_12_primers_detailed/NCU00005T0_input.txt
- neurospora_crassa_or74a_12_primers_detailed/NCU00005T0_output.txt
- neurospora_crassa_or74a_12_primers_detailed/NCU00006T0_input.txt
- neurospora_crassa_or74a_12_primers_detailed/NCU00006T0_output.txt
- neurospora_crassa_or74a_12_primers_detailed/NCU00006T1_input.txt
- neurospora_crassa_or74a_12_primers_detailed/NCU00006T1_output.txt
- neurospora_crassa_or74a_12_primers_detailed/NCU00007T0_input.txt
- neurospora_crassa_or74a_12_primers_detailed/NCU00007T0_output.txt
- neurospora_crassa_or74a_12_primers_detailed/NCU00008T0_input.txt
- neurospora_crassa_or74a_12_primers_detailed/NCU00008T0_output.txt
- neurospora_crassa_or74a_12_primers_detailed/NCU00009T0_input.txt
- neurospora_crassa_or74a_12_primers_detailed/NCU00009T0_output.txt
- neurospora_crassa_or74a_12_primers_detailed/NCU00010T0_input.txt
- neurospora_crassa_or74a_12_primers_detailed/NCU00010T0_output.txt
- neurospora_crassa_or74a_12_primers_detailed/NCU00011T0_input.txt
- neurospora_crassa_or74a_12_primers_detailed/NCU00011T0_output.txt
- neurospora_crassa_or74a_12_primers_detailed/NCU00013T0_input.txt
- neurospora_crassa_or74a_12_primers_detailed/NCU00013T0_output.txt
- neurospora_crassa_or74a_12_primers_detailed/NCU00014T0_input.txt
- neurospora_crassa_or74a_12_primers_detailed/NCU00014T0_output.txt
- neurospora_crassa_or74a_12_primers_detailed/NCU00015T0_input.txt
- neurospora_crassa_or74a_12_primers_detailed/NCU00015T0_output.txt
- neurospora_crassa_or74a_12_primers_detailed/NCU00017T0_input.txt
- neurospora_crassa_or74a_12_primers_detailed/NCU00017T0_output.txt
- neurospora_crassa_or74a_12_primers_detailed/NCU00018T0_input.txt
- neurospora_crassa_or74a_12_primers_detailed/NCU00018T0_output.txt
- neurospora_crassa_or74a_12_primers_detailed/NCU00018T1_input.txt
- neurospora_crassa_or74a_12_primers_detailed/NCU00018T1_output.txt
- neurospora_crassa_or74a_12_primers_detailed/NCU00019T0_input.txt
- neurospora_crassa_or74a_12_primers_detailed/NCU00019T0_output.txt
- neurospora_crassa_or74a_12_primers_detailed/NCU00021T0_input.txt
- neurospora_crassa_or74a_12_primers_detailed/NCU00021T0_output.txt
- neurospora_crassa_or74a_12_primers_detailed/NCU00022T0_input.txt
- neurospora_crassa_or74a_12_primers_detailed/NCU00022T0_output.txt
- neurospora_crassa_or74a_12_primers_detailed/NCU00023T0_input.txt
- neurospora_crassa_or74a_12_primers_detailed/NCU00023T0_output.txt
- neurospora_crassa_or74a_12_primers_detailed/NCU00024T0_input.txt
- neurospora_crassa_or74a_12_primers_detailed/NCU00024T0_output.txt
- neurospora_crassa_or74a_12_primers_detailed/NCU00024T1_input.txt
- neurospora_crassa_or74a_12_primers_detailed/NCU00024T1_output.txt
- neurospora_crassa_or74a_12_primers_detailed/NCU00025T0_input.txt
- neurospora_crassa_or74a_12_primers_detailed/NCU00025T0_output.txt
- neurospora_crassa_or74a_12_primers_detailed/NCU00026T0_input.txt
- neurospora_crassa_or74a_12_primers_detailed/NCU00026T0_output.txt
- neurospora_crassa_or74a_12_primers_detailed/NCU00027T0_input.txt
- neurospora_crassa_or74a_12_primers_detailed/NCU00027T0_output.txt
- neurospora_crassa_or74a_12_primers_detailed/NCU00028T0_input.txt
- neurospora_crassa_or74a_12_primers_detailed/NCU00028T0_output.txt
- neurospora_crassa_or74a_12_primers_detailed/NCU00028T1_input.txt
- neurospora_crassa_or74a_12_primers_detailed/NCU00028T1_output.txt
- neurospora_crassa_or74a_12_primers_detailed/NCU00029T0_input.txt
- neurospora_crassa_or74a_12_primers_detailed/NCU00029T0_output.txt
- neurospora_crassa_or74a_12_primers_detailed/NCU00030T0_input.txt
- neurospora_crassa_or74a_12_primers_detailed/NCU00030T0_output.txt
- neurospora_crassa_or74a_12_primers_detailed/NCU00031T0_input.txt
- neurospora_crassa_or74a_12_primers_detailed/NCU00031T0_output.txt
- neurospora_crassa_or74a_12_primers_detailed/NCU00032T0_input.txt
- neurospora_crassa_or74a_12_primers_detailed/NCU00032T0_output.txt
- neurospora_crassa_or74a_12_primers_detailed/NCU00033T0_input.txt
- neurospora_crassa_or74a_12_primers_detailed/NCU00033T0_output.txt
- neurospora_crassa_or74a_12_primers_detailed/NCU00034T0_input.txt
- neurospora_crassa_or74a_12_primers_detailed/NCU00034T0_output.txt
- neurospora_crassa_or74a_12_primers_detailed/NCU00034T1_input.txt
- neurospora_crassa_or74a_12_primers_detailed/NCU00034T1_output.txt
- neurospora_crassa_or74a_12_primers_detailed/NCU00035T0_input.txt
- neurospora_crassa_or74a_12_primers_detailed/NCU00035T0_output.txt
- neurospora_crassa_or74a_12_primers_detailed/NCU00035T1_input.txt
- neurospora_crassa_or74a_12_primers_detailed/NCU00035T1_output.txt
- neurospora_crassa_or74a_12_primers_detailed/NCU00037T0_input.txt
- neurospora_crassa_or74a_12_primers_detailed/NCU00037T0_output.txt
- neurospora_crassa_or74a_12_primers_detailed/NCU00037T1_input.txt
- neurospora_crassa_or74a_12_primers_detailed/NCU00037T1_output.txt
- neurospora_crassa_or74a_12_primers_detailed/NCU00038T0_input.txt
- neurospora_crassa_or74a_12_primers_detailed/NCU00038T0_output.txt
- neurospora_crassa_or74a_12_primers_detailed/NCU00039T0_input.txt
- neurospora_crassa_or74a_12_primers_detailed/NCU00039T0_output.txt
- neurospora_crassa_or74a_12_primers_detailed/NCU00040T0_input.txt
- neurospora_crassa_or74a_12_primers_detailed/NCU00040T0_output.txt
- neurospora_crassa_or74a_12_primers_detailed/NCU00041T0_input.txt
- neurospora_crassa_or74a_12_primers_detailed/NCU00041T0_output.txt
- neurospora_crassa_or74a_12_primers_detailed/NCU00042T0_input.txt
- neurospora_crassa_or74a_12_primers_detailed/NCU00042T0_output.txt
- neurospora_crassa_or74a_12_primers_detailed/NCU00043T0_input.txt
- neurospora_crassa_or74a_12_primers_detailed/NCU00043T0_output.txt
- neurospora_crassa_or74a_12_primers_detailed/NCU00045T0_input.txt
- neurospora_crassa_or74a_12_primers_detailed/NCU00045T0_output.txt
- neurospora_crassa_or74a_12_primers_detailed/NCU00046T0_input.txt
- neurospora_crassa_or74a_12_primers_detailed/NCU00046T0_output.txt
- neurospora_crassa_or74a_12_primers_detailed/NCU00046T1_input.txt
- neurospora_crassa_or74a_12_primers_detailed/NCU00046T1_output.txt
- neurospora_crassa_or74a_12_primers_detailed/NCU00047T0_input.txt
- neurospora_crassa_or74a_12_primers_detailed/NCU00047T0_output.txt
- neurospora_crassa_or74a_12_primers_detailed/NCU00048T0_input.txt
- neurospora_crassa_or74a_12_primers_detailed/NCU00048T0_output.txt
- neurospora_crassa_or74a_12_primers_detailed/NCU00050T0_input.txt
- neurospora_crassa_or74a_12_primers_detailed/NCU00050T0_output.txt
- neurospora_crassa_or74a_12_primers_detailed/NCU00051T0_input.txt
- neurospora_crassa_or74a_12_primers_detailed/NCU00051T0_output.txt
- neurospora_crassa_or74a_12_primers_detailed/NCU00052T0_input.txt
- neurospora_crassa_or74a_12_primers_detailed/NCU00052T0_output.txt
- neurospora_crassa_or74a_12_primers_detailed/NCU00054T0_input.txt
- neurospora_crassa_or74a_12_primers_detailed/NCU00054T0_output.txt
- neurospora_crassa_or74a_12_primers_detailed/NCU00055T0_input.txt
- neurospora_crassa_or74a_12_primers_detailed/NCU00055T0_output.txt
- neurospora_crassa_or74a_12_primers_detailed/NCU00056T0_input.txt
- neurospora_crassa_or74a_12_primers_detailed/NCU00056T0_output.txt
- neurospora_crassa_or74a_12_primers_detailed/NCU00057T0_input.txt
- neurospora_crassa_or74a_12_primers_detailed/NCU00057T0_output.txt
- neurospora_crassa_or74a_12_primers_detailed/NCU00059T0_input.txt
- neurospora_crassa_or74a_12_primers_detailed/NCU00059T0_output.txt
- neurospora_crassa_or74a_12_primers_detailed/NCU00060T0_input.txt
- neurospora_crassa_or74a_12_primers_detailed/NCU00060T0_output.txt
- neurospora_crassa_or74a_12_primers_detailed/NCU00060T1_input.txt
- neurospora_crassa_or74a_12_primers_detailed/NCU00060T1_output.txt
- neurospora_crassa_or74a_12_primers_detailed/NCU00060T2_input.txt
- neurospora_crassa_or74a_12_primers_detailed/NCU00060T2_output.txt
- neurospora_crassa_or74a_12_primers_detailed/NCU00061T0_input.txt
- neurospora_crassa_or74a_12_primers_detailed/NCU00061T0_output.txt
- neurospora_crassa_or74a_12_primers_detailed/NCU00064T0_input.txt
- neurospora_crassa_or74a_12_primers_detailed/NCU00064T0_output.txt
- neurospora_crassa_or74a_12_primers_detailed/NCU00065T0_input.txt
- neurospora_crassa_or74a_12_primers_detailed/NCU00065T0_output.txt
- neurospora_crassa_or74a_12_primers_detailed/NCU00066T0_input.txt
- neurospora_crassa_or74a_12_primers_detailed/NCU00066T0_output.txt
- neurospora_crassa_or74a_12_primers_detailed/NCU00067T0_input.txt
- neurospora_crassa_or74a_12_primers_detailed/NCU00067T0_output.txt
- neurospora_crassa_or74a_12_primers_detailed/NCU00068T0_input.txt
- neurospora_crassa_or74a_12_primers_detailed/NCU00068T0_output.txt
- neurospora_crassa_or74a_12_primers_detailed/NCU00068T1_input.txt
- neurospora_crassa_or74a_12_primers_detailed/NCU00068T1_output.txt
- neurospora_crassa_or74a_12_primers_detailed/NCU00069T0_input.txt
- neurospora_crassa_or74a_12_primers_detailed/NCU00069T0_output.txt
- neurospora_crassa_or74a_12_primers_detailed/NCU00070T0_input.txt
- neurospora_crassa_or74a_12_primers_detailed/NCU00070T0_output.txt
- neurospora_crassa_or74a_12_primers_detailed/NCU00071T0_input.txt
- neurospora_crassa_or74a_12_primers_detailed/NCU00071T0_output.txt
- neurospora_crassa_or74a_12_primers_detailed/NCU00072T0_input.txt
- neurospora_crassa_or74a_12_primers_detailed/NCU00072T0_output.txt
- neurospora_crassa_or74a_12_primers_detailed/NCU00073T0_input.txt
- neurospora_crassa_or74a_12_primers_detailed/NCU00073T0_output.txt
- neurospora_crassa_or74a_12_primers_detailed/NCU00074T0_input.txt
- neurospora_crassa_or74a_12_primers_detailed/NCU00074T0_output.txt
- neurospora_crassa_or74a_12_primers_detailed/NCU00075T0_input.txt
- neurospora_crassa_or74a_12_primers_detailed/NCU00075T0_output.txt
- neurospora_crassa_or74a_12_primers_detailed/NCU00076T0_input.txt
- neurospora_crassa_or74a_12_primers_detailed/NCU00076T0_output.txt
- neurospora_crassa_or74a_12_primers_detailed/NCU00076T1_input.txt
- neurospora_crassa_or74a_12_primers_detailed/NCU00076T1_output.txt
- neurospora_crassa_or74a_12_primers_detailed/NCU00077T0_input.txt
- neurospora_crassa_or74a_12_primers_detailed/NCU00077T0_output.txt
- neurospora_crassa_or74a_12_primers_detailed/NCU00078T0_input.txt
- neurospora_crassa_or74a_12_primers_detailed/NCU00078T0_output.txt
- neurospora_crassa_or74a_12_primers_detailed/NCU00079T0_input.txt
- neurospora_crassa_or74a_12_primers_detailed/NCU00079T0_output.txt
- neurospora_crassa_or74a_12_primers_detailed/NCU00080T0_input.txt
- neurospora_crassa_or74a_12_primers_detailed/NCU00080T0_output.txt
- neurospora_crassa_or74a_12_primers_detailed/NCU00081T0_input.txt
- neurospora_crassa_or74a_12_primers_detailed/NCU00081T0_output.txt
- neurospora_crassa_or74a_12_primers_detailed/NCU00082T0_input.txt
- neurospora_crassa_or74a_12_primers_detailed/NCU00082T0_output.txt
- neurospora_crassa_or74a_12_primers_detailed/NCU00083T0_input.txt
- neurospora_crassa_or74a_12_primers_detailed/NCU00083T0_output.txt
- neurospora_crassa_or74a_12_primers_detailed/NCU00084T0_input.txt
- neurospora_crassa_or74a_12_primers_detailed/NCU00084T0_output.txt
- neurospora_crassa_or74a_12_primers_detailed/NCU00085T0_input.txt
- neurospora_crassa_or74a_12_primers_detailed/NCU00085T0_output.txt
- neurospora_crassa_or74a_12_primers_detailed/NCU00086T0_input.txt
- neurospora_crassa_or74a_12_primers_detailed/NCU00086T0_output.txt
- neurospora_crassa_or74a_12_primers_detailed/NCU00087T0_input.txt
- neurospora_crassa_or74a_12_primers_detailed/NCU00087T0_output.txt
- neurospora_crassa_or74a_12_primers_detailed/NCU00088T0_input.txt
- neurospora_crassa_or74a_12_primers_detailed/NCU00088T0_output.txt
- neurospora_crassa_or74a_12_primers_detailed/NCU00089T0_input.txt
- neurospora_crassa_or74a_12_primers_detailed/NCU00089T0_output.txt
- neurospora_crassa_or74a_12_primers_detailed/NCU00089T1_input.txt
- neurospora_crassa_or74a_12_primers_detailed/NCU00089T1_output.txt
- neurospora_crassa_or74a_12_primers_detailed/NCU00089T2_input.txt
- neurospora_crassa_or74a_12_primers_detailed/NCU00089T2_output.txt
- neurospora_crassa_or74a_12_primers_detailed/NCU00089T3_input.txt
- neurospora_crassa_or74a_12_primers_detailed/NCU00089T3_output.txt
- neurospora_crassa_or74a_12_primers_detailed/NCU00090T0_input.txt
- neurospora_crassa_or74a_12_primers_detailed/NCU00090T0_output.txt
- neurospora_crassa_or74a_12_primers_detailed/NCU00091T0_input.txt
- neurospora_crassa_or74a_12_primers_detailed/NCU00091T0_output.txt
- neurospora_crassa_or74a_12_primers_detailed/NCU00091T1_input.txt
- neurospora_crassa_or74a_12_primers_detailed/NCU00091T1_output.txt
- neurospora_crassa_or74a_12_primers_detailed/NCU00092T0_input.txt
- neurospora_crassa_or74a_12_primers_detailed/NCU00092T0_output.txt
- neurospora_crassa_or74a_12_primers_detailed/NCU00093T0_input.txt
- neurospora_crassa_or74a_12_primers_detailed/NCU00093T0_output.txt
- neurospora_crassa_or74a_12_primers_detailed/NCU00095T0_input.txt
- neurospora_crassa_or74a_12_primers_detailed/NCU00095T0_output.txt
- neurospora_crassa_or74a_12_primers_detailed/NCU00096T0_input.txt
- neurospora_crassa_or74a_12_primers_detailed/NCU00096T0_output.txt
- neurospora_crassa_or74a_12_primers_detailed/NCU00097T0_input.txt
- neurospora_crassa_or74a_12_primers_detailed/NCU00097T0_output.txt
- neurospora_crassa_or74a_12_primers_detailed/NCU00099T0_input.txt
- neurospora_crassa_or74a_12_primers_detailed/NCU00099T0_output.txt
- neurospora_crassa_or74a_12_primers_detailed/NCU00100T0_input.txt
- neurospora_crassa_or74a_12_primers_detailed/NCU00100T0_output.txt
- neurospora_crassa_or74a_12_primers_detailed/NCU00101T0_input.txt
- neurospora_crassa_or74a_12_primers_detailed/NCU00101T0_output.txt
- neurospora_crassa_or74a_12_primers_detailed/NCU00102T0_input.txt
- neurospora_crassa_or74a_12_primers_detailed/NCU00102T0_output.txt
- neurospora_crassa_or74a_12_primers_detailed/NCU00103T0_input.txt
- neurospora_crassa_or74a_12_primers_detailed/NCU00103T0_output.txt
- neurospora_crassa_or74a_12_primers_detailed/NCU00104T0_input.txt
- neurospora_crassa_or74a_12_primers_detailed/NCU00104T0_output.txt
- neurospora_crassa_or74a_12_primers_detailed/NCU00105T0_input.txt
- neurospora_crassa_or74a_12_primers_detailed/NCU00105T0_output.txt
- neurospora_crassa_or74a_12_primers_detailed/NCU00106T0_input.txt
- neurospora_crassa_or74a_12_primers_detailed/NCU00106T0_output.txt
- neurospora_crassa_or74a_12_primers_detailed/NCU00107T0_input.txt
- neurospora_crassa_or74a_12_primers_detailed/NCU00107T0_output.txt
- neurospora_crassa_or74a_12_primers_detailed/NCU00108T0_input.txt
- neurospora_crassa_or74a_12_primers_detailed/NCU00108T0_output.txt
- neurospora_crassa_or74a_12_primers_detailed/NCU00109T0_input.txt
- neurospora_crassa_or74a_12_primers_detailed/NCU00109T0_output.txt
- neurospora_crassa_or74a_12_primers_detailed/NCU00109T1_input.txt
- neurospora_crassa_or74a_12_primers_detailed/NCU00109T1_output.txt
- neurospora_crassa_or74a_12_primers_detailed/NCU00110T0_input.txt
- neurospora_crassa_or74a_12_primers_detailed/NCU00110T0_output.txt
- neurospora_crassa_or74a_12_primers_detailed/NCU00111T0_input.txt
- neurospora_crassa_or74a_12_primers_detailed/NCU00111T0_output.txt
- neurospora_crassa_or74a_12_primers_detailed/NCU00112T0_input.txt
- neurospora_crassa_or74a_12_primers_detailed/NCU00112T0_output.txt
- neurospora_crassa_or74a_12_primers_detailed/NCU00114T0_input.txt
- neurospora_crassa_or74a_12_primers_detailed/NCU00114T0_output.txt
- neurospora_crassa_or74a_12_primers_detailed/NCU00115T0_input.txt
- neurospora_crassa_or74a_12_primers_detailed/NCU00115T0_output.txt
- neurospora_crassa_or74a_12_primers_detailed/NCU00116T0_input.txt
- neurospora_crassa_or74a_12_primers_detailed/NCU00116T0_output.txt
- neurospora_crassa_or74a_12_primers_detailed/NCU00116T1_input.txt
- neurospora_crassa_or74a_12_primers_detailed/NCU00116T1_output.txt
- neurospora_crassa_or74a_12_primers_detailed/NCU00116T2_input.txt
- neurospora_crassa_or74a_12_primers_detailed/NCU00116T2_output.txt
- neurospora_crassa_or74a_12_primers_detailed/NCU00117T0_input.txt
- neurospora_crassa_or74a_12_primers_detailed/NCU00117T0_output.txt
- neurospora_crassa_or74a_12_primers_detailed/NCU00118T0_input.txt
- neurospora_crassa_or74a_12_primers_detailed/NCU00118T0_output.txt
- neurospora_crassa_or74a_12_primers_detailed/NCU00119T0_input.txt
- neurospora_crassa_or74a_12_primers_detailed/NCU00119T0_output.txt
- neurospora_crassa_or74a_12_primers_detailed/NCU00120T0_input.txt
- neurospora_crassa_or74a_12_primers_detailed/NCU00120T0_output.txt
- neurospora_crassa_or74a_12_primers_detailed/NCU00121T0_input.txt
- neurospora_crassa_or74a_12_primers_detailed/NCU00121T0_output.txt
- neurospora_crassa_or74a_12_primers_detailed/NCU00122T0_input.txt
- neurospora_crassa_or74a_12_primers_detailed/NCU00122T0_output.txt
- neurospora_crassa_or74a_12_primers_detailed/NCU00123T0_input.txt
- neurospora_crassa_or74a_12_primers_detailed/NCU00123T0_output.txt
- neurospora_crassa_or74a_12_primers_detailed/NCU00124T0_input.txt
- neurospora_crassa_or74a_12_primers_detailed/NCU00124T0_output.txt
- neurospora_crassa_or74a_12_primers_detailed/NCU00124T1_input.txt
- neurospora_crassa_or74a_12_primers_detailed/NCU00124T1_output.txt
- neurospora_crassa_or74a_12_primers_detailed/NCU00125T0_input.txt
- neurospora_crassa_or74a_12_primers_detailed/NCU00125T0_output.txt
- neurospora_crassa_or74a_12_primers_detailed/NCU00125T1_input.txt
- neurospora_crassa_or74a_12_primers_detailed/NCU00125T1_output.txt
- neurospora_crassa_or74a_12_primers_detailed/NCU00126T0_input.txt
- neurospora_crassa_or74a_12_primers_detailed/NCU00126T0_output.txt
- neurospora_crassa_or74a_12_primers_detailed/NCU00127T0_input.txt
- neurospora_crassa_or74a_12_primers_detailed/NCU00127T0_output.txt
- neurospora_crassa_or74a_12_primers_detailed/NCU00128T0_input.txt
- neurospora_crassa_or74a_12_primers_detailed/NCU00128T0_output.txt
- neurospora_crassa_or74a_12_primers_detailed/NCU00129T0_input.txt
- neurospora_crassa_or74a_12_primers_detailed/NCU00129T0_output.txt
- neurospora_crassa_or74a_12_primers_detailed/NCU00130T0_input.txt
- neurospora_crassa_or74a_12_primers_detailed/NCU00130T0_output.txt
- neurospora_crassa_or74a_12_primers_detailed/NCU00130T1_input.txt
- neurospora_crassa_or74a_12_primers_detailed/NCU00130T1_output.txt
- neurospora_crassa_or74a_12_primers_detailed/NCU00132T0_input.txt
- neurospora_crassa_or74a_12_primers_detailed/NCU00132T0_output.txt
- neurospora_crassa_or74a_12_primers_detailed/NCU00133T0_input.txt
- neurospora_crassa_or74a_12_primers_detailed/NCU00133T0_output.txt
- neurospora_crassa_or74a_12_primers_detailed/NCU00134T0_input.txt
- neurospora_crassa_or74a_12_primers_detailed/NCU00134T0_output.txt
- neurospora_crassa_or74a_12_primers_detailed/NCU00134T1_input.txt
- neurospora_crassa_or74a_12_primers_detailed/NCU00134T1_output.txt
- neurospora_crassa_or74a_12_primers_detailed/NCU00135T0_input.txt
- neurospora_crassa_or74a_12_primers_detailed/NCU00135T0_output.txt
- neurospora_crassa_or74a_12_primers_detailed/NCU00135T1_input.txt
- neurospora_crassa_or74a_12_primers_detailed/NCU00135T1_output.txt
- neurospora_crassa_or74a_12_primers_detailed/NCU00136T0_input.txt
- neurospora_crassa_or74a_12_primers_detailed/NCU00136T0_output.txt
- neurospora_crassa_or74a_12_primers_detailed/NCU00137T0_input.txt
- neurospora_crassa_or74a_12_primers_detailed/NCU00137T0_output.txt
- neurospora_crassa_or74a_12_primers_detailed/NCU00137T1_input.txt
- neurospora_crassa_or74a_12_primers_detailed/NCU00137T1_output.txt
- neurospora_crassa_or74a_12_primers_detailed/NCU00138T0_input.txt
- neurospora_crassa_or74a_12_primers_detailed/NCU00138T0_output.txt
- neurospora_crassa_or74a_12_primers_detailed/NCU00142T0_input.txt
- neurospora_crassa_or74a_12_primers_detailed/NCU00142T0_output.txt
- neurospora_crassa_or74a_12_primers_detailed/NCU00143T0_input.txt
- neurospora_crassa_or74a_12_primers_detailed/NCU00143T0_output.txt
[truncated: 9,700 more entries]
