# Supplementary material for: A Tool Set for the Genome-Wide Analysis of Neurospora crassa by RT-PCR
Source: G3 (Bethesda). 2015 Aug 6;5(10):2043–9. doi: 10.1534/g3.115.019141 (PMC4592987; doi:10.1534/g3.115.019141)
Supplement: Supporting Information [file supp_g3.115.019141_FileS1.zip › neurospora_crassa_or74a_12_primers_detailed/NCU00005T0_output.txt]

PRIMER_MAX_SIZE=24
PRIMER_GC_CLAMP=2
PRIMER_THERMODYNAMIC_PARAMETERS_PATH=primer3_config/
PRIMER_MIN_GC=40
PRIMER_MAX_GC=60
PRIMER_MAX_TM=63
PRIMER_OPT_GC_PERCENT=50
PRIMER_MIN_TM=57
PRIMER_OPT_TM=60
PRIMER_NUM_RETURN=5
PRIMER_TM_FORMULA=1
PRIMER_PRODUCT_SIZE_RANGE=100-250
PRIMER_MIN_SIZE=18
PRIMER_SALT_CORRECTIONS=1
SEQUENCE_TEMPLATE=TTGCGGAGTAATTTGCCAAAGGAGGTGGGGAGGAGTGTGGGAGATGCGCTGGAAAGCGCCTTGGAGCCGGGATTTGTGATAAGTTGGTATGAAGCGTGGTATACGGTTGCCAGTGGACTTACGGTGTTGGGGATTTGGGTGGGGCGGAAGATGGGTGCGGGCACTTATAATTCTGCTGGAGGAGGAGGGGGCTGGTCAGGGCTGGATGAGTGGGAGGAGATTGGCGGGGAGGAGATGGGTGTTGGGGCTAAGAGGTCGTAATGGTCAAATGTTATGTGATGAAGTGTATTGGGTATGTTTTCCTTTGTAACGATAATTAATGGTATGAAGGGTCAGTCGGGTCAACGGGAGGCGCTGGAGGAGTATTTTGCTTGTATCAGATAACCTGGTGTTCAAGGGATGATTTATATATCCTTCTGGCTTGGGGTATACCAGGTACCAATGGACTGCTCCAATAAGCCGTGGTTTAGAATACAACTAAGCTTCGCGATCTCCCGAGAA
PRIMER_LEFT_NUM_RETURNED=5
PRIMER_RIGHT_NUM_RETURNED=5
PRIMER_INTERNAL_NUM_RETURNED=0
PRIMER_PAIR_NUM_RETURNED=5
PRIMER_PAIR_0_PENALTY=0.073798
PRIMER_LEFT_0_PENALTY=0.038455
PRIMER_RIGHT_0_PENALTY=0.035343
PRIMER_LEFT_0_SEQUENCE=TACGGTGTTGGGGATTTGGG
PRIMER_RIGHT_0_SEQUENCE=GACCTCTTAGCCCCAACACC
PRIMER_LEFT_0=119,20
PRIMER_RIGHT_0=256,20
PRIMER_LEFT_0_TM=59.962
PRIMER_RIGHT_0_TM=60.035
PRIMER_LEFT_0_GC_PERCENT=55.000
PRIMER_RIGHT_0_GC_PERCENT=60.000
PRIMER_LEFT_0_SELF_ANY_TH=0.00
PRIMER_RIGHT_0_SELF_ANY_TH=0.00
PRIMER_LEFT_0_SELF_END_TH=0.00
PRIMER_RIGHT_0_SELF_END_TH=0.00
PRIMER_LEFT_0_HAIRPIN_TH=0.00
PRIMER_RIGHT_0_HAIRPIN_TH=0.00
PRIMER_LEFT_0_END_STABILITY=4.1200
PRIMER_RIGHT_0_END_STABILITY=4.1600
PRIMER_PAIR_0_COMPL_ANY_TH=40.96
PRIMER_PAIR_0_COMPL_END_TH=31.79
PRIMER_PAIR_0_PRODUCT_SIZE=138
PRIMER_PAIR_1_PENALTY=0.286136
PRIMER_LEFT_1_PENALTY=0.250793
PRIMER_RIGHT_1_PENALTY=0.035343
PRIMER_LEFT_1_SEQUENCE=TGGTATACGGTTGCCAGTGG
PRIMER_RIGHT_1_SEQUENCE=GACCTCTTAGCCCCAACACC
PRIMER_LEFT_1=96,20
PRIMER_RIGHT_1=256,20
PRIMER_LEFT_1_TM=59.749
PRIMER_RIGHT_1_TM=60.035
PRIMER_LEFT_1_GC_PERCENT=55.000
PRIMER_RIGHT_1_GC_PERCENT=60.000
PRIMER_LEFT_1_SELF_ANY_TH=4.20
PRIMER_RIGHT_1_SELF_ANY_TH=0.00
PRIMER_LEFT_1_SELF_END_TH=4.20
PRIMER_RIGHT_1_SELF_END_TH=0.00
PRIMER_LEFT_1_HAIRPIN_TH=0.00
PRIMER_RIGHT_1_HAIRPIN_TH=0.00
PRIMER_LEFT_1_END_STABILITY=4.0000
PRIMER_RIGHT_1_END_STABILITY=4.1600
PRIMER_PAIR_1_COMPL_ANY_TH=0.00
PRIMER_PAIR_1_COMPL_END_TH=0.00
PRIMER_PAIR_1_PRODUCT_SIZE=161
PRIMER_PAIR_2_PENALTY=0.430655
PRIMER_LEFT_2_PENALTY=0.395312
PRIMER_RIGHT_2_PENALTY=0.035343
PRIMER_LEFT_2_SEQUENCE=AGTGGACTTACGGTGTTGGG
PRIMER_RIGHT_2_SEQUENCE=GACCTCTTAGCCCCAACACC
PRIMER_LEFT_2=111,20
PRIMER_RIGHT_2=256,20
PRIMER_LEFT_2_TM=59.605
PRIMER_RIGHT_2_TM=60.035
PRIMER_LEFT_2_GC_PERCENT=55.000
PRIMER_RIGHT_2_GC_PERCENT=60.000
PRIMER_LEFT_2_SELF_ANY_TH=0.00
PRIMER_RIGHT_2_SELF_ANY_TH=0.00
PRIMER_LEFT_2_SELF_END_TH=0.00
PRIMER_RIGHT_2_SELF_END_TH=0.00
PRIMER_LEFT_2_HAIRPIN_TH=0.00
PRIMER_RIGHT_2_HAIRPIN_TH=0.00
PRIMER_LEFT_2_END_STABILITY=4.1200
PRIMER_RIGHT_2_END_STABILITY=4.1600
PRIMER_PAIR_2_COMPL_ANY_TH=29.98
PRIMER_PAIR_2_COMPL_END_TH=29.98
PRIMER_PAIR_2_PRODUCT_SIZE=146
PRIMER_PAIR_3_PENALTY=0.486264
PRIMER_LEFT_3_PENALTY=0.378610
PRIMER_RIGHT_3_PENALTY=0.107654
PRIMER_LEFT_3_SEQUENCE=GCGCTGGAGGAGTATTTTGC
PRIMER_RIGHT_3_SEQUENCE=ACGGCTTATTGGAGCAGTCC
PRIMER_LEFT_3=351,20
PRIMER_RIGHT_3=462,20
PRIMER_LEFT_3_TM=59.621
PRIMER_RIGHT_3_TM=60.108
PRIMER_LEFT_3_GC_PERCENT=55.000
PRIMER_RIGHT_3_GC_PERCENT=55.000
PRIMER_LEFT_3_SELF_ANY_TH=0.00
PRIMER_RIGHT_3_SELF_ANY_TH=1.84
PRIMER_LEFT_3_SELF_END_TH=0.00
PRIMER_RIGHT_3_SELF_END_TH=0.00
PRIMER_LEFT_3_HAIRPIN_TH=0.00
PRIMER_RIGHT_3_HAIRPIN_TH=45.78
PRIMER_LEFT_3_END_STABILITY=3.6800
PRIMER_RIGHT_3_END_STABILITY=3.8500
PRIMER_PAIR_3_COMPL_ANY_TH=0.00
PRIMER_PAIR_3_COMPL_END_TH=0.00
PRIMER_PAIR_3_PRODUCT_SIZE=112
PRIMER_PAIR_4_PENALTY=0.498917
PRIMER_LEFT_4_PENALTY=0.391263
PRIMER_RIGHT_4_PENALTY=0.107654
PRIMER_LEFT_4_SEQUENCE=GTGTTGGGGCTAAGAGGTCG
PRIMER_RIGHT_4_SEQUENCE=ACGGCTTATTGGAGCAGTCC
PRIMER_LEFT_4=238,20
PRIMER_RIGHT_4=462,20
PRIMER_LEFT_4_TM=60.391
PRIMER_RIGHT_4_TM=60.108
PRIMER_LEFT_4_GC_PERCENT=60.000
PRIMER_RIGHT_4_GC_PERCENT=55.000
PRIMER_LEFT_4_SELF_ANY_TH=0.00
PRIMER_RIGHT_4_SELF_ANY_TH=1.84
PRIMER_LEFT_4_SELF_END_TH=0.00
PRIMER_RIGHT_4_SELF_END_TH=0.00
PRIMER_LEFT_4_HAIRPIN_TH=0.00
PRIMER_RIGHT_4_HAIRPIN_TH=45.78
PRIMER_LEFT_4_END_STABILITY=4.7900
PRIMER_RIGHT_4_END_STABILITY=3.8500
PRIMER_PAIR_4_COMPL_ANY_TH=0.00
PRIMER_PAIR_4_COMPL_END_TH=0.00
PRIMER_PAIR_4_PRODUCT_SIZE=225
=
