# Supplementary material for: A Tool Set for the Genome-Wide Analysis of Neurospora crassa by RT-PCR
Source: G3 (Bethesda). 2015 Aug 6;5(10):2043–9. doi: 10.1534/g3.115.019141 (PMC4592987; doi:10.1534/g3.115.019141)
Supplement: Supporting Information [file supp_g3.115.019141_FileS1.zip › neurospora_crassa_or74a_12_primers_detailed/NCU00008T0_output.txt]

PRIMER_MAX_SIZE=24
PRIMER_GC_CLAMP=2
PRIMER_THERMODYNAMIC_PARAMETERS_PATH=primer3_config/
PRIMER_MIN_GC=40
PRIMER_MAX_GC=60
PRIMER_MAX_TM=63
PRIMER_OPT_GC_PERCENT=50
PRIMER_MIN_TM=57
PRIMER_OPT_TM=60
PRIMER_NUM_RETURN=5
PRIMER_TM_FORMULA=1
PRIMER_PRODUCT_SIZE_RANGE=100-250
PRIMER_MIN_SIZE=18
PRIMER_SALT_CORRECTIONS=1
SEQUENCE_TEMPLATE=TACGAGAACTTCCCGCACAAGACCCATGTGGCTGTGTTCAAGTTTTACTACCTTTTCCAGGCTGCCTACTGGGCGCAGCAGGCCATCGTGCTTCTCCTGGGAATGGAAAAGCCCCGGAAGGATTTCAGGGAGTTGGTCTGCCATCATATTGTCAGCTTGGCTTTGATTGGCTTGAGCTACCGCTTCCACTTCACCTACATCGGTCTTGCGGTCTACATCACCCATGACATCAGTGATTTCTTCTTGGCGGnCATCCAAGACTCTCAACTACCTCGACCACGCGCTCACCGGCCCCTACTACTTCACCTTCATGTGTGTATGGATCTACCTGCGCCACTACCTCAACTTGCGCATCATTTGGAGTCTGTTCACCGAGTTCAAGACCGTCGGCCCTTACGAGCTCAACTGGGAGACTCAGCAGTACAAGTGCAGCCTCTCCTTCGTCATCACGCTCGCTTTGCTCGGCTCCCTTCAGGCACTCAACCTCTTTTGGCTGTTCTT
SEQUENCE_EXCLUDED_REGION=251,1
SEQUENCE_TARGET=251,1
PRIMER_LEFT_NUM_RETURNED=5
PRIMER_RIGHT_NUM_RETURNED=5
PRIMER_INTERNAL_NUM_RETURNED=0
PRIMER_PAIR_NUM_RETURNED=5
PRIMER_PAIR_0_PENALTY=0.073356
PRIMER_LEFT_0_PENALTY=0.041090
PRIMER_RIGHT_0_PENALTY=0.032267
PRIMER_LEFT_0_SEQUENCE=TCCTGGGAATGGAAAAGCCC
PRIMER_RIGHT_0_SEQUENCE=GTAGTGGCGCAGGTAGATCC
PRIMER_LEFT_0=94,20
PRIMER_RIGHT_0=339,20
PRIMER_LEFT_0_TM=59.959
PRIMER_RIGHT_0_TM=59.968
PRIMER_LEFT_0_GC_PERCENT=55.000
PRIMER_RIGHT_0_GC_PERCENT=60.000
PRIMER_LEFT_0_SELF_ANY_TH=0.00
PRIMER_RIGHT_0_SELF_ANY_TH=0.00
PRIMER_LEFT_0_SELF_END_TH=0.00
PRIMER_RIGHT_0_SELF_END_TH=0.00
PRIMER_LEFT_0_HAIRPIN_TH=34.97
PRIMER_RIGHT_0_HAIRPIN_TH=0.00
PRIMER_LEFT_0_END_STABILITY=5.1900
PRIMER_RIGHT_0_END_STABILITY=3.3600
PRIMER_PAIR_0_COMPL_ANY_TH=6.22
PRIMER_PAIR_0_COMPL_END_TH=0.00
PRIMER_PAIR_0_PRODUCT_SIZE=246
PRIMER_PAIR_1_PENALTY=0.204844
PRIMER_LEFT_1_PENALTY=0.172578
PRIMER_RIGHT_1_PENALTY=0.032267
PRIMER_LEFT_1_SEQUENCE=TCACCTACATCGGTCTTGCG
PRIMER_RIGHT_1_SEQUENCE=GTAGTGGCGCAGGTAGATCC
PRIMER_LEFT_1=190,20
PRIMER_RIGHT_1=339,20
PRIMER_LEFT_1_TM=59.827
PRIMER_RIGHT_1_TM=59.968
PRIMER_LEFT_1_GC_PERCENT=55.000
PRIMER_RIGHT_1_GC_PERCENT=60.000
PRIMER_LEFT_1_SELF_ANY_TH=0.00
PRIMER_RIGHT_1_SELF_ANY_TH=0.00
PRIMER_LEFT_1_SELF_END_TH=0.00
PRIMER_RIGHT_1_SELF_END_TH=0.00
PRIMER_LEFT_1_HAIRPIN_TH=34.29
PRIMER_RIGHT_1_HAIRPIN_TH=0.00
PRIMER_LEFT_1_END_STABILITY=4.8500
PRIMER_RIGHT_1_END_STABILITY=3.3600
PRIMER_PAIR_1_COMPL_ANY_TH=2.46
PRIMER_PAIR_1_COMPL_END_TH=2.46
PRIMER_PAIR_1_PRODUCT_SIZE=150
PRIMER_PAIR_2_PENALTY=0.344930
PRIMER_LEFT_2_PENALTY=0.172578
PRIMER_RIGHT_2_PENALTY=0.172352
PRIMER_LEFT_2_SEQUENCE=TCACCTACATCGGTCTTGCG
PRIMER_RIGHT_2_SEQUENCE=GAGTCTCCCAGTTGAGCTCG
PRIMER_LEFT_2=190,20
PRIMER_RIGHT_2=415,20
PRIMER_LEFT_2_TM=59.827
PRIMER_RIGHT_2_TM=59.828
PRIMER_LEFT_2_GC_PERCENT=55.000
PRIMER_RIGHT_2_GC_PERCENT=60.000
PRIMER_LEFT_2_SELF_ANY_TH=0.00
PRIMER_RIGHT_2_SELF_ANY_TH=9.64
PRIMER_LEFT_2_SELF_END_TH=0.00
PRIMER_RIGHT_2_SELF_END_TH=0.00
PRIMER_LEFT_2_HAIRPIN_TH=34.29
PRIMER_RIGHT_2_HAIRPIN_TH=31.09
PRIMER_LEFT_2_END_STABILITY=4.8500
PRIMER_RIGHT_2_END_STABILITY=5.0300
PRIMER_PAIR_2_COMPL_ANY_TH=0.00
PRIMER_PAIR_2_COMPL_END_TH=0.00
PRIMER_PAIR_2_PRODUCT_SIZE=226
PRIMER_PAIR_3_PENALTY=0.493700
PRIMER_LEFT_3_PENALTY=0.172578
PRIMER_RIGHT_3_PENALTY=0.321122
PRIMER_LEFT_3_SEQUENCE=TCACCTACATCGGTCTTGCG
PRIMER_RIGHT_3_SEQUENCE=AGAGGCTGCACTTGTACTGC
PRIMER_LEFT_3=190,20
PRIMER_RIGHT_3=436,20
PRIMER_LEFT_3_TM=59.827
PRIMER_RIGHT_3_TM=60.321
PRIMER_LEFT_3_GC_PERCENT=55.000
PRIMER_RIGHT_3_GC_PERCENT=55.000
PRIMER_LEFT_3_SELF_ANY_TH=0.00
PRIMER_RIGHT_3_SELF_ANY_TH=0.00
PRIMER_LEFT_3_SELF_END_TH=0.00
PRIMER_RIGHT_3_SELF_END_TH=0.00
PRIMER_LEFT_3_HAIRPIN_TH=34.29
PRIMER_RIGHT_3_HAIRPIN_TH=35.03
PRIMER_LEFT_3_END_STABILITY=4.8500
PRIMER_RIGHT_3_END_STABILITY=4.4000
PRIMER_PAIR_3_COMPL_ANY_TH=0.00
PRIMER_PAIR_3_COMPL_END_TH=0.00
PRIMER_PAIR_3_PRODUCT_SIZE=247
PRIMER_PAIR_4_PENALTY=0.563576
PRIMER_LEFT_4_PENALTY=0.172578
PRIMER_RIGHT_4_PENALTY=0.390998
PRIMER_LEFT_4_SEQUENCE=TCACCTACATCGGTCTTGCG
PRIMER_RIGHT_4_SEQUENCE=GCTGAGTCTCCCAGTTGAGC
PRIMER_LEFT_4=190,20
PRIMER_RIGHT_4=418,20
PRIMER_LEFT_4_TM=59.827
PRIMER_RIGHT_4_TM=60.391
PRIMER_LEFT_4_GC_PERCENT=55.000
PRIMER_RIGHT_4_GC_PERCENT=60.000
PRIMER_LEFT_4_SELF_ANY_TH=0.00
PRIMER_RIGHT_4_SELF_ANY_TH=0.00
PRIMER_LEFT_4_SELF_END_TH=0.00
PRIMER_RIGHT_4_SELF_END_TH=0.00
PRIMER_LEFT_4_HAIRPIN_TH=34.29
PRIMER_RIGHT_4_HAIRPIN_TH=32.22
PRIMER_LEFT_4_END_STABILITY=4.8500
PRIMER_RIGHT_4_END_STABILITY=4.2600
PRIMER_PAIR_4_COMPL_ANY_TH=0.00
PRIMER_PAIR_4_COMPL_END_TH=0.00
PRIMER_PAIR_4_PRODUCT_SIZE=229
=
