# Supplementary material for: A Tool Set for the Genome-Wide Analysis of Neurospora crassa by RT-PCR
Source: G3 (Bethesda). 2015 Aug 6;5(10):2043–9. doi: 10.1534/g3.115.019141 (PMC4592987; doi:10.1534/g3.115.019141)
Supplement: Supporting Information [file supp_g3.115.019141_FileS1.zip › neurospora_crassa_or74a_12_primers_detailed/NCU00009T0_output.txt]

PRIMER_MAX_SIZE=24
PRIMER_GC_CLAMP=2
PRIMER_THERMODYNAMIC_PARAMETERS_PATH=primer3_config/
PRIMER_MIN_GC=40
PRIMER_MAX_GC=60
PRIMER_MAX_TM=63
PRIMER_OPT_GC_PERCENT=50
PRIMER_MIN_TM=57
PRIMER_OPT_TM=60
PRIMER_NUM_RETURN=5
PRIMER_TM_FORMULA=1
PRIMER_PRODUCT_SIZE_RANGE=100-250
PRIMER_MIN_SIZE=18
PRIMER_SALT_CORRECTIONS=1
SEQUENCE_TEMPLATE=TCCTTGACTCTGTCCCTGGCCATGAGGAGGTGGAGGATGCTAGTCGGAAAAGGGGGATGGGTGAGTATGGTGTTTTGGTGCAAAATTGAAGGGGAGAAAAGAGGAAGAAGGATAAAAAGAAAACAAAAGGGAGACAGGGGTGCGGAAAGAAAAGCAAGTGGCTGAAAAAGTAAACTTTCACTTACAGCCCCCCGTGGTTGAGGAGGATGTTGTGTTGTTATTGTTGATTGTTGAGTTAGAACTGGACATGnCATTTACCACTACCACTACCCCAACCCCAAGACTTCTTCTTCTTCTTCTCCTCGGCTTCCTTCCTCTCATGCTCAATCGGCACCGCCATCAACTCGAAATGCTTGCTGTGGTCAACCACGCTAGGCATATTCTTCCACTCGCTGTACTCAAAGTGCTCGGTGAATCTGGATTCCCTTCTTGGCTGGACGGAGCTATTTGGGAAGGGAGATTTGTATGATGATGTTGCTGTTGTTGTTGTGGGTTTGGGTG
SEQUENCE_EXCLUDED_REGION=251,1
SEQUENCE_TARGET=251,1
PRIMER_LEFT_NUM_RETURNED=5
PRIMER_RIGHT_NUM_RETURNED=5
PRIMER_INTERNAL_NUM_RETURNED=0
PRIMER_PAIR_NUM_RETURNED=5
PRIMER_PAIR_0_PENALTY=0.884866
PRIMER_LEFT_0_PENALTY=0.401979
PRIMER_RIGHT_0_PENALTY=0.482887
PRIMER_LEFT_0_SEQUENCE=AGGGGGATGGGTGAGTATGG
PRIMER_RIGHT_0_SEQUENCE=AAGAAGTCTTGGGGTTGGGG
PRIMER_LEFT_0=50,20
PRIMER_RIGHT_0=288,20
PRIMER_LEFT_0_TM=60.402
PRIMER_RIGHT_0_TM=59.517
PRIMER_LEFT_0_GC_PERCENT=60.000
PRIMER_RIGHT_0_GC_PERCENT=55.000
PRIMER_LEFT_0_SELF_ANY_TH=0.00
PRIMER_RIGHT_0_SELF_ANY_TH=0.00
PRIMER_LEFT_0_SELF_END_TH=0.00
PRIMER_RIGHT_0_SELF_END_TH=0.00
PRIMER_LEFT_0_HAIRPIN_TH=0.00
PRIMER_RIGHT_0_HAIRPIN_TH=34.38
PRIMER_LEFT_0_END_STABILITY=2.7400
PRIMER_RIGHT_0_END_STABILITY=4.9600
PRIMER_PAIR_0_COMPL_ANY_TH=0.00
PRIMER_PAIR_0_COMPL_END_TH=0.00
PRIMER_PAIR_0_PRODUCT_SIZE=239
PRIMER_PAIR_1_PENALTY=1.018870
PRIMER_LEFT_1_PENALTY=0.401979
PRIMER_RIGHT_1_PENALTY=0.616891
PRIMER_LEFT_1_SEQUENCE=AGGGGGATGGGTGAGTATGG
PRIMER_RIGHT_1_SEQUENCE=GGTTGGGGTAGTGGTAGTGG
PRIMER_LEFT_1=50,20
PRIMER_RIGHT_1=276,20
PRIMER_LEFT_1_TM=60.402
PRIMER_RIGHT_1_TM=59.383
PRIMER_LEFT_1_GC_PERCENT=60.000
PRIMER_RIGHT_1_GC_PERCENT=60.000
PRIMER_LEFT_1_SELF_ANY_TH=0.00
PRIMER_RIGHT_1_SELF_ANY_TH=0.00
PRIMER_LEFT_1_SELF_END_TH=0.00
PRIMER_RIGHT_1_SELF_END_TH=0.00
PRIMER_LEFT_1_HAIRPIN_TH=0.00
PRIMER_RIGHT_1_HAIRPIN_TH=0.00
PRIMER_LEFT_1_END_STABILITY=2.7400
PRIMER_RIGHT_1_END_STABILITY=4.0000
PRIMER_PAIR_1_COMPL_ANY_TH=0.00
PRIMER_PAIR_1_COMPL_END_TH=0.00
PRIMER_PAIR_1_PRODUCT_SIZE=227
PRIMER_PAIR_2_PENALTY=1.074624
PRIMER_LEFT_2_PENALTY=0.895559
PRIMER_RIGHT_2_PENALTY=0.179065
PRIMER_LEFT_2_SEQUENCE=CAAAAGGGAGACAGGGGTGC
PRIMER_RIGHT_2_SEQUENCE=TGCCGATTGAGCATGAGAGG
PRIMER_LEFT_2=123,20
PRIMER_RIGHT_2=332,20
PRIMER_LEFT_2_TM=60.896
PRIMER_RIGHT_2_TM=60.179
PRIMER_LEFT_2_GC_PERCENT=60.000
PRIMER_RIGHT_2_GC_PERCENT=55.000
PRIMER_LEFT_2_SELF_ANY_TH=0.00
PRIMER_RIGHT_2_SELF_ANY_TH=0.00
PRIMER_LEFT_2_SELF_END_TH=0.00
PRIMER_RIGHT_2_SELF_END_TH=0.00
PRIMER_LEFT_2_HAIRPIN_TH=0.00
PRIMER_RIGHT_2_HAIRPIN_TH=0.00
PRIMER_LEFT_2_END_STABILITY=5.0100
PRIMER_RIGHT_2_END_STABILITY=3.6900
PRIMER_PAIR_2_COMPL_ANY_TH=0.00
PRIMER_PAIR_2_COMPL_END_TH=0.00
PRIMER_PAIR_2_PRODUCT_SIZE=210
PRIMER_PAIR_3_PENALTY=1.143774
PRIMER_LEFT_3_PENALTY=0.895559
PRIMER_RIGHT_3_PENALTY=0.248215
PRIMER_LEFT_3_SEQUENCE=CAAAAGGGAGACAGGGGTGC
PRIMER_RIGHT_3_SEQUENCE=GCATTTCGAGTTGATGGCGG
PRIMER_LEFT_3=123,20
PRIMER_RIGHT_3=352,20
PRIMER_LEFT_3_TM=60.896
PRIMER_RIGHT_3_TM=60.248
PRIMER_LEFT_3_GC_PERCENT=60.000
PRIMER_RIGHT_3_GC_PERCENT=55.000
PRIMER_LEFT_3_SELF_ANY_TH=0.00
PRIMER_RIGHT_3_SELF_ANY_TH=0.00
PRIMER_LEFT_3_SELF_END_TH=0.00
PRIMER_RIGHT_3_SELF_END_TH=0.00
PRIMER_LEFT_3_HAIRPIN_TH=0.00
PRIMER_RIGHT_3_HAIRPIN_TH=0.00
PRIMER_LEFT_3_END_STABILITY=5.0100
PRIMER_RIGHT_3_END_STABILITY=6.1300
PRIMER_PAIR_3_COMPL_ANY_TH=0.00
PRIMER_PAIR_3_COMPL_END_TH=0.00
PRIMER_PAIR_3_PRODUCT_SIZE=230
PRIMER_PAIR_4_PENALTY=1.163490
PRIMER_LEFT_4_PENALTY=0.546598
PRIMER_RIGHT_4_PENALTY=0.616891
PRIMER_LEFT_4_SEQUENCE=ATGCTAGTCGGAAAAGGGGG
PRIMER_RIGHT_4_SEQUENCE=GGTTGGGGTAGTGGTAGTGG
PRIMER_LEFT_4=36,20
PRIMER_RIGHT_4=276,20
PRIMER_LEFT_4_TM=59.453
PRIMER_RIGHT_4_TM=59.383
PRIMER_LEFT_4_GC_PERCENT=55.000
PRIMER_RIGHT_4_GC_PERCENT=60.000
PRIMER_LEFT_4_SELF_ANY_TH=0.00
PRIMER_RIGHT_4_SELF_ANY_TH=0.00
PRIMER_LEFT_4_SELF_END_TH=0.00
PRIMER_RIGHT_4_SELF_END_TH=0.00
PRIMER_LEFT_4_HAIRPIN_TH=0.00
PRIMER_RIGHT_4_HAIRPIN_TH=0.00
PRIMER_LEFT_4_END_STABILITY=5.4000
PRIMER_RIGHT_4_END_STABILITY=4.0000
PRIMER_PAIR_4_COMPL_ANY_TH=0.00
PRIMER_PAIR_4_COMPL_END_TH=0.00
PRIMER_PAIR_4_PRODUCT_SIZE=241
=
