# Supplementary material for: A Tool Set for the Genome-Wide Analysis of Neurospora crassa by RT-PCR
Source: G3 (Bethesda). 2015 Aug 6;5(10):2043–9. doi: 10.1534/g3.115.019141 (PMC4592987; doi:10.1534/g3.115.019141)
Supplement: Supporting Information [file supp_g3.115.019141_FileS1.zip › neurospora_crassa_or74a_12_primers_detailed/NCU00010T0_output.txt]

PRIMER_MAX_SIZE=24
PRIMER_GC_CLAMP=2
PRIMER_THERMODYNAMIC_PARAMETERS_PATH=primer3_config/
PRIMER_MIN_GC=40
PRIMER_MAX_GC=60
PRIMER_MAX_TM=63
PRIMER_OPT_GC_PERCENT=50
PRIMER_MIN_TM=57
PRIMER_OPT_TM=60
PRIMER_NUM_RETURN=5
PRIMER_TM_FORMULA=1
PRIMER_PRODUCT_SIZE_RANGE=100-250
PRIMER_MIN_SIZE=18
PRIMER_SALT_CORRECTIONS=1
SEQUENCE_TEMPLATE=GGCACCAATGCTGAGATCCACAAGGTCCCATCCGTCCAAGCCATCAGTTTGTTTCGGTATCGGGTCCTGAGCGCCGAAGTTGGAGTAGTGGCTCCCGGTAACAATGAGGGCGAATGATAACAGGACGACAATTTCGCCGCCGAGGCCGAGAACCCATGTAATGAAGTGGACGATATTCGGGCTGTGTTCCCAGTCAAACAACGTGATGAGAACGTATACGTAGAAGAAAGCTGACCCAGCAACGTAAACCnGCAATCATAACACACACCCTCTTTCCTTCAACTGAAGATAGTTCATCTCAAGTATTACAAACTACAAACGCACTGCACGCTAAGCTCACTGGGTATTTACCTCCGCTCTGAAGCATCATCCTTTTTCGAGCTGACAGAGTGAACCATTTTCACTCAGCAGCCAACACCAGACCCATGCACCAACACCATCGATCTGGGTATCTTGCTCCACCACTTCCACCCCTCCCACAAACCAGTCATAACGCAAATA
SEQUENCE_EXCLUDED_REGION=251,1
SEQUENCE_TARGET=251,1
PRIMER_LEFT_NUM_RETURNED=5
PRIMER_RIGHT_NUM_RETURNED=5
PRIMER_INTERNAL_NUM_RETURNED=0
PRIMER_PAIR_NUM_RETURNED=5
PRIMER_PAIR_0_PENALTY=1.125431
PRIMER_LEFT_0_PENALTY=0.872388
PRIMER_RIGHT_0_PENALTY=0.253044
PRIMER_LEFT_0_SEQUENCE=CTGACCCAGCAACGTAAACC
PRIMER_RIGHT_0_SEQUENCE=ACCCAGATCGATGGTGTTGG
PRIMER_LEFT_0=230,20
PRIMER_RIGHT_0=449,20
PRIMER_LEFT_0_TM=59.128
PRIMER_RIGHT_0_TM=59.747
PRIMER_LEFT_0_GC_PERCENT=55.000
PRIMER_RIGHT_0_GC_PERCENT=55.000
PRIMER_LEFT_0_SELF_ANY_TH=0.00
PRIMER_RIGHT_0_SELF_ANY_TH=1.84
PRIMER_LEFT_0_SELF_END_TH=0.00
PRIMER_RIGHT_0_SELF_END_TH=1.54
PRIMER_LEFT_0_HAIRPIN_TH=0.00
PRIMER_RIGHT_0_HAIRPIN_TH=38.81
PRIMER_LEFT_0_END_STABILITY=3.2700
PRIMER_RIGHT_0_END_STABILITY=3.7700
PRIMER_PAIR_0_COMPL_ANY_TH=0.00
PRIMER_PAIR_0_COMPL_END_TH=0.00
PRIMER_PAIR_0_PRODUCT_SIZE=220
PRIMER_PAIR_1_PENALTY=1.187639
PRIMER_LEFT_1_PENALTY=0.872388
PRIMER_RIGHT_1_PENALTY=0.315251
PRIMER_LEFT_1_SEQUENCE=CTGACCCAGCAACGTAAACC
PRIMER_RIGHT_1_SEQUENCE=TGGTTCACTCTGTCAGCTCG
PRIMER_LEFT_1=230,20
PRIMER_RIGHT_1=396,20
PRIMER_LEFT_1_TM=59.128
PRIMER_RIGHT_1_TM=59.685
PRIMER_LEFT_1_GC_PERCENT=55.000
PRIMER_RIGHT_1_GC_PERCENT=55.000
PRIMER_LEFT_1_SELF_ANY_TH=0.00
PRIMER_RIGHT_1_SELF_ANY_TH=0.00
PRIMER_LEFT_1_SELF_END_TH=0.00
PRIMER_RIGHT_1_SELF_END_TH=0.00
PRIMER_LEFT_1_HAIRPIN_TH=0.00
PRIMER_RIGHT_1_HAIRPIN_TH=0.00
PRIMER_LEFT_1_END_STABILITY=3.2700
PRIMER_RIGHT_1_END_STABILITY=5.0300
PRIMER_PAIR_1_COMPL_ANY_TH=0.00
PRIMER_PAIR_1_COMPL_END_TH=12.22
PRIMER_PAIR_1_PRODUCT_SIZE=167
PRIMER_PAIR_2_PENALTY=1.533133
PRIMER_LEFT_2_PENALTY=1.217882
PRIMER_RIGHT_2_PENALTY=0.315251
PRIMER_LEFT_2_SEQUENCE=CGATATTCGGGCTGTGTTCC
PRIMER_RIGHT_2_SEQUENCE=TGGTTCACTCTGTCAGCTCG
PRIMER_LEFT_2=170,20
PRIMER_RIGHT_2=396,20
PRIMER_LEFT_2_TM=58.782
PRIMER_RIGHT_2_TM=59.685
PRIMER_LEFT_2_GC_PERCENT=55.000
PRIMER_RIGHT_2_GC_PERCENT=55.000
PRIMER_LEFT_2_SELF_ANY_TH=0.00
PRIMER_RIGHT_2_SELF_ANY_TH=0.00
PRIMER_LEFT_2_SELF_END_TH=0.00
PRIMER_RIGHT_2_SELF_END_TH=0.00
PRIMER_LEFT_2_HAIRPIN_TH=38.37
PRIMER_RIGHT_2_HAIRPIN_TH=0.00
PRIMER_LEFT_2_END_STABILITY=3.6200
PRIMER_RIGHT_2_END_STABILITY=5.0300
PRIMER_PAIR_2_COMPL_ANY_TH=6.63
PRIMER_PAIR_2_COMPL_END_TH=4.59
PRIMER_PAIR_2_PRODUCT_SIZE=227
PRIMER_PAIR_3_PENALTY=1.601503
PRIMER_LEFT_3_PENALTY=0.872388
PRIMER_RIGHT_3_PENALTY=0.729116
PRIMER_LEFT_3_SEQUENCE=CTGACCCAGCAACGTAAACC
PRIMER_RIGHT_3_SEQUENCE=CAGATCGATGGTGTTGGTGC
PRIMER_LEFT_3=230,20
PRIMER_RIGHT_3=446,20
PRIMER_LEFT_3_TM=59.128
PRIMER_RIGHT_3_TM=59.271
PRIMER_LEFT_3_GC_PERCENT=55.000
PRIMER_RIGHT_3_GC_PERCENT=55.000
PRIMER_LEFT_3_SELF_ANY_TH=0.00
PRIMER_RIGHT_3_SELF_ANY_TH=0.00
PRIMER_LEFT_3_SELF_END_TH=0.00
PRIMER_RIGHT_3_SELF_END_TH=0.00
PRIMER_LEFT_3_HAIRPIN_TH=0.00
PRIMER_RIGHT_3_HAIRPIN_TH=0.00
PRIMER_LEFT_3_END_STABILITY=3.2700
PRIMER_RIGHT_3_END_STABILITY=5.0100
PRIMER_PAIR_3_COMPL_ANY_TH=7.64
PRIMER_PAIR_3_COMPL_END_TH=7.64
PRIMER_PAIR_3_PRODUCT_SIZE=217
PRIMER_PAIR_4_PENALTY=1.784874
PRIMER_LEFT_4_PENALTY=0.872388
PRIMER_RIGHT_4_PENALTY=0.912486
PRIMER_LEFT_4_SEQUENCE=CTGACCCAGCAACGTAAACC
PRIMER_RIGHT_4_SEQUENCE=AGTGGTGGAGCAAGATACCC
PRIMER_LEFT_4=230,20
PRIMER_RIGHT_4=465,20
PRIMER_LEFT_4_TM=59.128
PRIMER_RIGHT_4_TM=59.088
PRIMER_LEFT_4_GC_PERCENT=55.000
PRIMER_RIGHT_4_GC_PERCENT=55.000
PRIMER_LEFT_4_SELF_ANY_TH=0.00
PRIMER_RIGHT_4_SELF_ANY_TH=0.00
PRIMER_LEFT_4_SELF_END_TH=0.00
PRIMER_RIGHT_4_SELF_END_TH=0.00
PRIMER_LEFT_4_HAIRPIN_TH=0.00
PRIMER_RIGHT_4_HAIRPIN_TH=32.20
PRIMER_LEFT_4_END_STABILITY=3.2700
PRIMER_RIGHT_4_END_STABILITY=3.6900
PRIMER_PAIR_4_COMPL_ANY_TH=0.00
PRIMER_PAIR_4_COMPL_END_TH=0.00
PRIMER_PAIR_4_PRODUCT_SIZE=236
=
