# Supplementary material for: A Tool Set for the Genome-Wide Analysis of Neurospora crassa by RT-PCR
Source: G3 (Bethesda). 2015 Aug 6;5(10):2043–9. doi: 10.1534/g3.115.019141 (PMC4592987; doi:10.1534/g3.115.019141)
Supplement: Supporting Information [file supp_g3.115.019141_FileS1.zip › neurospora_crassa_or74a_12_primers_detailed/NCU00015T0_output.txt]

PRIMER_MAX_SIZE=24
PRIMER_GC_CLAMP=2
PRIMER_THERMODYNAMIC_PARAMETERS_PATH=primer3_config/
PRIMER_MIN_GC=40
PRIMER_MAX_GC=60
PRIMER_MAX_TM=63
PRIMER_OPT_GC_PERCENT=50
PRIMER_MIN_TM=57
PRIMER_OPT_TM=60
PRIMER_NUM_RETURN=5
PRIMER_TM_FORMULA=1
PRIMER_PRODUCT_SIZE_RANGE=100-250
PRIMER_MIN_SIZE=18
PRIMER_SALT_CORRECTIONS=1
SEQUENCE_TEMPLATE=TATGGGTGGCGTGGTATCGATTGGAACCTTTTTTCGGTGAGGGTCGGTTTGTATAAGTGCCCCTGCACTGGTGGGGGAGGAAGCTCTGGGTGCGCTAGCTAGGAAATAAACGGAACAGGTTATGGTAACATGATGGACTGAGGGTTGAAGCTCTTAAATAAAGTTCAATTGAGGTCATTGCTGTGCAATGATAATATGTAGAAACCGTTGGCCCGCGCTTCCCGAGCTCACAGCTATGCTCGACCGCCCAnCATAGCTGGAACTTGTTTTGACCAGTTGCAACGAGGAAGAAGCCGGTGAATCTGTAGCCCTGGTATACATATATGCCAAAAAAAAAACATGTATGAATCTGAACGAATTGTCGGGATAAAGACACATCTTCAAGGGAAGGGGAAACTATAGGTGTAACGCAGCGTCAAACCTCTGTGATTTTCATCCATCAGGACTCTCATTCTGTCTTTTCATATTACCAAACTCCCCGGCCTAATAAGTGAGAACGCC
SEQUENCE_EXCLUDED_REGION=251,1
SEQUENCE_TARGET=251,1
PRIMER_LEFT_NUM_RETURNED=5
PRIMER_RIGHT_NUM_RETURNED=5
PRIMER_INTERNAL_NUM_RETURNED=0
PRIMER_PAIR_NUM_RETURNED=5
PRIMER_PAIR_0_PENALTY=0.783660
PRIMER_LEFT_0_PENALTY=0.675522
PRIMER_RIGHT_0_PENALTY=0.108138
PRIMER_LEFT_0_SEQUENCE=ATGTAGAAACCGTTGGCCCG
PRIMER_RIGHT_0_SEQUENCE=ATTCACCGGCTTCTTCCTCG
PRIMER_LEFT_0=195,20
PRIMER_RIGHT_0=301,20
PRIMER_LEFT_0_TM=60.676
PRIMER_RIGHT_0_TM=60.108
PRIMER_LEFT_0_GC_PERCENT=55.000
PRIMER_RIGHT_0_GC_PERCENT=55.000
PRIMER_LEFT_0_SELF_ANY_TH=0.00
PRIMER_RIGHT_0_SELF_ANY_TH=0.00
PRIMER_LEFT_0_SELF_END_TH=0.00
PRIMER_RIGHT_0_SELF_END_TH=0.00
PRIMER_LEFT_0_HAIRPIN_TH=0.00
PRIMER_RIGHT_0_HAIRPIN_TH=0.00
PRIMER_LEFT_0_END_STABILITY=6.1300
PRIMER_RIGHT_0_END_STABILITY=4.6300
PRIMER_PAIR_0_COMPL_ANY_TH=0.00
PRIMER_PAIR_0_COMPL_END_TH=13.44
PRIMER_PAIR_0_PRODUCT_SIZE=107
PRIMER_PAIR_1_PENALTY=0.854595
PRIMER_LEFT_1_PENALTY=0.675522
PRIMER_RIGHT_1_PENALTY=0.179073
PRIMER_LEFT_1_SEQUENCE=ATGTAGAAACCGTTGGCCCG
PRIMER_RIGHT_1_SEQUENCE=CAGGGCTACAGATTCACCGG
PRIMER_LEFT_1=195,20
PRIMER_RIGHT_1=312,20
PRIMER_LEFT_1_TM=60.676
PRIMER_RIGHT_1_TM=60.179
PRIMER_LEFT_1_GC_PERCENT=55.000
PRIMER_RIGHT_1_GC_PERCENT=60.000
PRIMER_LEFT_1_SELF_ANY_TH=0.00
PRIMER_RIGHT_1_SELF_ANY_TH=0.00
PRIMER_LEFT_1_SELF_END_TH=0.00
PRIMER_RIGHT_1_SELF_END_TH=0.00
PRIMER_LEFT_1_HAIRPIN_TH=0.00
PRIMER_RIGHT_1_HAIRPIN_TH=0.00
PRIMER_LEFT_1_END_STABILITY=6.1300
PRIMER_RIGHT_1_END_STABILITY=5.2800
PRIMER_PAIR_1_COMPL_ANY_TH=7.48
PRIMER_PAIR_1_COMPL_END_TH=9.92
PRIMER_PAIR_1_PRODUCT_SIZE=118
PRIMER_PAIR_2_PENALTY=0.854595
PRIMER_LEFT_2_PENALTY=0.675522
PRIMER_RIGHT_2_PENALTY=0.179073
PRIMER_LEFT_2_SEQUENCE=ATGTAGAAACCGTTGGCCCG
PRIMER_RIGHT_2_SEQUENCE=CCAGGGCTACAGATTCACCG
PRIMER_LEFT_2=195,20
PRIMER_RIGHT_2=313,20
PRIMER_LEFT_2_TM=60.676
PRIMER_RIGHT_2_TM=60.179
PRIMER_LEFT_2_GC_PERCENT=55.000
PRIMER_RIGHT_2_GC_PERCENT=60.000
PRIMER_LEFT_2_SELF_ANY_TH=0.00
PRIMER_RIGHT_2_SELF_ANY_TH=0.00
PRIMER_LEFT_2_SELF_END_TH=0.00
PRIMER_RIGHT_2_SELF_END_TH=0.00
PRIMER_LEFT_2_HAIRPIN_TH=0.00
PRIMER_RIGHT_2_HAIRPIN_TH=0.00
PRIMER_LEFT_2_END_STABILITY=6.1300
PRIMER_RIGHT_2_END_STABILITY=4.9400
PRIMER_PAIR_2_COMPL_ANY_TH=7.48
PRIMER_PAIR_2_COMPL_END_TH=4.78
PRIMER_PAIR_2_PRODUCT_SIZE=119
PRIMER_PAIR_3_PENALTY=0.977377
PRIMER_LEFT_3_PENALTY=0.593518
PRIMER_RIGHT_3_PENALTY=0.383860
PRIMER_LEFT_3_SEQUENCE=CTCACAGCTATGCTCGACCG
PRIMER_RIGHT_3_SEQUENCE=GTTTGACGCTGCGTTACACC
PRIMER_LEFT_3=226,20
PRIMER_RIGHT_3=420,20
PRIMER_LEFT_3_TM=60.594
PRIMER_RIGHT_3_TM=60.384
PRIMER_LEFT_3_GC_PERCENT=60.000
PRIMER_RIGHT_3_GC_PERCENT=55.000
PRIMER_LEFT_3_SELF_ANY_TH=0.00
PRIMER_RIGHT_3_SELF_ANY_TH=16.83
PRIMER_LEFT_3_SELF_END_TH=0.00
PRIMER_RIGHT_3_SELF_END_TH=7.63
PRIMER_LEFT_3_HAIRPIN_TH=36.40
PRIMER_RIGHT_3_HAIRPIN_TH=41.37
PRIMER_LEFT_3_END_STABILITY=4.7900
PRIMER_RIGHT_3_END_STABILITY=4.1600
PRIMER_PAIR_3_COMPL_ANY_TH=0.00
PRIMER_PAIR_3_COMPL_END_TH=1.51
PRIMER_PAIR_3_PRODUCT_SIZE=195
PRIMER_PAIR_4_PENALTY=1.059382
PRIMER_LEFT_4_PENALTY=0.675522
PRIMER_RIGHT_4_PENALTY=0.383860
PRIMER_LEFT_4_SEQUENCE=ATGTAGAAACCGTTGGCCCG
PRIMER_RIGHT_4_SEQUENCE=GTTTGACGCTGCGTTACACC
PRIMER_LEFT_4=195,20
PRIMER_RIGHT_4=420,20
PRIMER_LEFT_4_TM=60.676
PRIMER_RIGHT_4_TM=60.384
PRIMER_LEFT_4_GC_PERCENT=55.000
PRIMER_RIGHT_4_GC_PERCENT=55.000
PRIMER_LEFT_4_SELF_ANY_TH=0.00
PRIMER_RIGHT_4_SELF_ANY_TH=16.83
PRIMER_LEFT_4_SELF_END_TH=0.00
PRIMER_RIGHT_4_SELF_END_TH=7.63
PRIMER_LEFT_4_HAIRPIN_TH=0.00
PRIMER_RIGHT_4_HAIRPIN_TH=41.37
PRIMER_LEFT_4_END_STABILITY=6.1300
PRIMER_RIGHT_4_END_STABILITY=4.1600
PRIMER_PAIR_4_COMPL_ANY_TH=0.00
PRIMER_PAIR_4_COMPL_END_TH=0.00
PRIMER_PAIR_4_PRODUCT_SIZE=226
=
