# Supplementary material for: A Tool Set for the Genome-Wide Analysis of Neurospora crassa by RT-PCR
Source: G3 (Bethesda). 2015 Aug 6;5(10):2043–9. doi: 10.1534/g3.115.019141 (PMC4592987; doi:10.1534/g3.115.019141)
Supplement: Supporting Information [file supp_g3.115.019141_FileS1.zip › neurospora_crassa_or74a_12_primers_detailed/NCU00018T0_output.txt]

PRIMER_MAX_SIZE=24
PRIMER_GC_CLAMP=2
PRIMER_THERMODYNAMIC_PARAMETERS_PATH=primer3_config/
PRIMER_MIN_GC=40
PRIMER_MAX_GC=60
PRIMER_MAX_TM=63
PRIMER_OPT_GC_PERCENT=50
PRIMER_MIN_TM=57
PRIMER_OPT_TM=60
PRIMER_NUM_RETURN=5
PRIMER_TM_FORMULA=1
PRIMER_PRODUCT_SIZE_RANGE=100-250
PRIMER_MIN_SIZE=18
PRIMER_SALT_CORRECTIONS=1
SEQUENCE_TEMPLATE=AGACAATGTTGGCCAAGGCTGTTGCCAACGAGTGCGCAGCCAACTTCATTTCCGTCAAGGGTCCCGAACTGCTTTCCATGTGGTTCGGTGAGTCTGAGAGCAACATCCGTGATATCTTCGACAAGGCTCGCGCTGCTGCTCCTTGCGTCGTCTTCCTCGACGAGTTGGATTCTATCGCCAAGGCCCGTGGTGGCTCTGTTGGTGATGCTGGTGGCGCTTCTGACCGTGTTGTTAACCAGCTTCTTACCGGnAATGGACGGCATGACCTCCAAGAAGAATGTTTTCGTTATTGGTGCTACCAACCGTCCCGAGCAGCTCGACCCAGCGCTCTGCCGTCCCGGCCGTCTCGACTCCCTCATCTACGTTCCCCTTCCTGATGAGGCGGGTCGTCTCGGTATTCTCAAGGCTCAGCTCCGCAAGACCCCTGTCGCTGCCGATGTTGACCTGAACTACATCGCTTCCAAGACCCACGGCTTCTCTGGTGCCGATCTTGGCTTCATC
SEQUENCE_EXCLUDED_REGION=251,1
SEQUENCE_TARGET=251,1
PRIMER_LEFT_NUM_RETURNED=5
PRIMER_RIGHT_NUM_RETURNED=5
PRIMER_INTERNAL_NUM_RETURNED=0
PRIMER_PAIR_NUM_RETURNED=5
PRIMER_PAIR_0_PENALTY=0.287585
PRIMER_LEFT_0_PENALTY=0.108585
PRIMER_RIGHT_0_PENALTY=0.179000
PRIMER_LEFT_0_SEQUENCE=TGGATTCTATCGCCAAGGCC
PRIMER_RIGHT_0_SEQUENCE=CCTCATCAGGAAGGGGAACG
PRIMER_LEFT_0=165,20
PRIMER_RIGHT_0=381,20
PRIMER_LEFT_0_TM=59.891
PRIMER_RIGHT_0_TM=59.821
PRIMER_LEFT_0_GC_PERCENT=55.000
PRIMER_RIGHT_0_GC_PERCENT=60.000
PRIMER_LEFT_0_SELF_ANY_TH=5.34
PRIMER_RIGHT_0_SELF_ANY_TH=0.00
PRIMER_LEFT_0_SELF_END_TH=0.00
PRIMER_RIGHT_0_SELF_END_TH=0.00
PRIMER_LEFT_0_HAIRPIN_TH=37.98
PRIMER_RIGHT_0_HAIRPIN_TH=43.65
PRIMER_LEFT_0_END_STABILITY=5.1900
PRIMER_RIGHT_0_END_STABILITY=3.9500
PRIMER_PAIR_0_COMPL_ANY_TH=0.00
PRIMER_PAIR_0_COMPL_END_TH=0.00
PRIMER_PAIR_0_PRODUCT_SIZE=217
PRIMER_PAIR_1_PENALTY=0.358819
PRIMER_LEFT_1_PENALTY=0.108585
PRIMER_RIGHT_1_PENALTY=0.250234
PRIMER_LEFT_1_SEQUENCE=TGGATTCTATCGCCAAGGCC
PRIMER_RIGHT_1_SEQUENCE=TCTTCTTGGAGGTCATGCCG
PRIMER_LEFT_1=165,20
PRIMER_RIGHT_1=276,20
PRIMER_LEFT_1_TM=59.891
PRIMER_RIGHT_1_TM=59.750
PRIMER_LEFT_1_GC_PERCENT=55.000
PRIMER_RIGHT_1_GC_PERCENT=55.000
PRIMER_LEFT_1_SELF_ANY_TH=5.34
PRIMER_RIGHT_1_SELF_ANY_TH=1.24
PRIMER_LEFT_1_SELF_END_TH=0.00
PRIMER_RIGHT_1_SELF_END_TH=0.00
PRIMER_LEFT_1_HAIRPIN_TH=37.98
PRIMER_RIGHT_1_HAIRPIN_TH=43.70
PRIMER_LEFT_1_END_STABILITY=5.1900
PRIMER_RIGHT_1_END_STABILITY=5.6900
PRIMER_PAIR_1_COMPL_ANY_TH=0.00
PRIMER_PAIR_1_COMPL_END_TH=0.00
PRIMER_PAIR_1_PRODUCT_SIZE=112
PRIMER_PAIR_2_PENALTY=0.359273
PRIMER_LEFT_2_PENALTY=0.109039
PRIMER_RIGHT_2_PENALTY=0.250234
PRIMER_LEFT_2_SEQUENCE=GGTTCGGTGAGTCTGAGAGC
PRIMER_RIGHT_2_SEQUENCE=TCTTCTTGGAGGTCATGCCG
PRIMER_LEFT_2=81,20
PRIMER_RIGHT_2=276,20
PRIMER_LEFT_2_TM=60.109
PRIMER_RIGHT_2_TM=59.750
PRIMER_LEFT_2_GC_PERCENT=60.000
PRIMER_RIGHT_2_GC_PERCENT=55.000
PRIMER_LEFT_2_SELF_ANY_TH=0.00
PRIMER_RIGHT_2_SELF_ANY_TH=1.24
PRIMER_LEFT_2_SELF_END_TH=0.00
PRIMER_RIGHT_2_SELF_END_TH=0.00
PRIMER_LEFT_2_HAIRPIN_TH=32.56
PRIMER_RIGHT_2_HAIRPIN_TH=43.70
PRIMER_LEFT_2_END_STABILITY=4.0900
PRIMER_RIGHT_2_END_STABILITY=5.6900
PRIMER_PAIR_2_COMPL_ANY_TH=0.00
PRIMER_PAIR_2_COMPL_END_TH=0.00
PRIMER_PAIR_2_PRODUCT_SIZE=196
PRIMER_PAIR_3_PENALTY=0.415731
PRIMER_LEFT_3_PENALTY=0.108585
PRIMER_RIGHT_3_PENALTY=0.307146
PRIMER_LEFT_3_SEQUENCE=TGGATTCTATCGCCAAGGCC
PRIMER_RIGHT_3_SEQUENCE=GAGAATACCGAGACGACCCG
PRIMER_LEFT_3=165,20
PRIMER_RIGHT_3=401,20
PRIMER_LEFT_3_TM=59.891
PRIMER_RIGHT_3_TM=59.693
PRIMER_LEFT_3_GC_PERCENT=55.000
PRIMER_RIGHT_3_GC_PERCENT=60.000
PRIMER_LEFT_3_SELF_ANY_TH=5.34
PRIMER_RIGHT_3_SELF_ANY_TH=0.00
PRIMER_LEFT_3_SELF_END_TH=0.00
PRIMER_RIGHT_3_SELF_END_TH=0.00
PRIMER_LEFT_3_HAIRPIN_TH=37.98
PRIMER_RIGHT_3_HAIRPIN_TH=0.00
PRIMER_LEFT_3_END_STABILITY=5.1900
PRIMER_RIGHT_3_END_STABILITY=5.2800
PRIMER_PAIR_3_COMPL_ANY_TH=0.00
PRIMER_PAIR_3_COMPL_END_TH=0.00
PRIMER_PAIR_3_PRODUCT_SIZE=237
PRIMER_PAIR_4_PENALTY=0.429858
PRIMER_LEFT_4_PENALTY=0.250858
PRIMER_RIGHT_4_PENALTY=0.179000
PRIMER_LEFT_4_SEQUENCE=TCTGTTGGTGATGCTGGTGG
PRIMER_RIGHT_4_SEQUENCE=CCTCATCAGGAAGGGGAACG
PRIMER_LEFT_4=194,20
PRIMER_RIGHT_4=381,20
PRIMER_LEFT_4_TM=60.251
PRIMER_RIGHT_4_TM=59.821
PRIMER_LEFT_4_GC_PERCENT=55.000
PRIMER_RIGHT_4_GC_PERCENT=60.000
PRIMER_LEFT_4_SELF_ANY_TH=0.00
PRIMER_RIGHT_4_SELF_ANY_TH=0.00
PRIMER_LEFT_4_SELF_END_TH=0.00
PRIMER_RIGHT_4_SELF_END_TH=0.00
PRIMER_LEFT_4_HAIRPIN_TH=0.00
PRIMER_RIGHT_4_HAIRPIN_TH=43.65
PRIMER_LEFT_4_END_STABILITY=4.6100
PRIMER_RIGHT_4_END_STABILITY=3.9500
PRIMER_PAIR_4_COMPL_ANY_TH=0.00
PRIMER_PAIR_4_COMPL_END_TH=0.00
PRIMER_PAIR_4_PRODUCT_SIZE=188
=
