# Supplementary material for: A Tool Set for the Genome-Wide Analysis of Neurospora crassa by RT-PCR
Source: G3 (Bethesda). 2015 Aug 6;5(10):2043–9. doi: 10.1534/g3.115.019141 (PMC4592987; doi:10.1534/g3.115.019141)
Supplement: Supporting Information [file supp_g3.115.019141_FileS1.zip › neurospora_crassa_or74a_12_primers_detailed/NCU00018T1_output.txt]

PRIMER_MAX_SIZE=24
PRIMER_GC_CLAMP=2
PRIMER_THERMODYNAMIC_PARAMETERS_PATH=primer3_config/
PRIMER_MIN_GC=40
PRIMER_MAX_GC=60
PRIMER_MAX_TM=63
PRIMER_OPT_GC_PERCENT=50
PRIMER_MIN_TM=57
PRIMER_OPT_TM=60
PRIMER_NUM_RETURN=5
PRIMER_TM_FORMULA=1
PRIMER_PRODUCT_SIZE_RANGE=100-250
PRIMER_MIN_SIZE=18
PRIMER_SALT_CORRECTIONS=1
SEQUENCE_TEMPLATE=CGATGGCTCGTCGCTCCGTCAGTGACGTCGAAATCCGTCGCTATGAGGCTTTCTCCCAGCAGATGAAGAACGCCGGCCCGGGTGCCTTCTTCAAATTCCCTGAGGGTGGTGTTGAGAGCAGCGGCAACGGCGGTGCTGGTAACTCGTTTGGTGATGCTGGCAACGATGATGATCTTTACAACTAGATGGGGGAGGGATTCAAGACTCACAGTATTAGAGCAGTCTTCCGCTAGCCTTGGGGCTCTACATGnCTCTTTTGTTTGGCCCATCCAGGGTCGATTCAGAGCAATTGGGCACAAACGATGTGACTTATAAGATTCCACATAACAGCGGTACCCTCAGCGATTGTTTGGCATTCGGATTTGGTGACTGAGAGAAAATCATGCAGGCCATGACTTATGTTTTCGTCAACCTCGCTGGCTTTGTGTTTGACTTGGTTCCACCATGCAACTGCCTCCAAATTCGGTTATGAAGATAGGAACAGTGACCCTAAACTGATGT
SEQUENCE_EXCLUDED_REGION=251,1
SEQUENCE_TARGET=251,1
PRIMER_LEFT_NUM_RETURNED=5
PRIMER_RIGHT_NUM_RETURNED=5
PRIMER_INTERNAL_NUM_RETURNED=0
PRIMER_PAIR_NUM_RETURNED=5
PRIMER_PAIR_0_PENALTY=0.570119
PRIMER_LEFT_0_PENALTY=0.460987
PRIMER_RIGHT_0_PENALTY=0.109132
PRIMER_LEFT_0_SEQUENCE=CAGTCTTCCGCTAGCCTTGG
PRIMER_RIGHT_0_SEQUENCE=CCGAATTTGGAGGCAGTTGC
PRIMER_LEFT_0=219,20
PRIMER_RIGHT_0=465,20
PRIMER_LEFT_0_TM=60.461
PRIMER_RIGHT_0_TM=60.109
PRIMER_LEFT_0_GC_PERCENT=60.000
PRIMER_RIGHT_0_GC_PERCENT=55.000
PRIMER_LEFT_0_SELF_ANY_TH=0.00
PRIMER_RIGHT_0_SELF_ANY_TH=5.72
PRIMER_LEFT_0_SELF_END_TH=0.00
PRIMER_RIGHT_0_SELF_END_TH=0.00
PRIMER_LEFT_0_HAIRPIN_TH=0.00
PRIMER_RIGHT_0_HAIRPIN_TH=41.14
PRIMER_LEFT_0_END_STABILITY=3.6100
PRIMER_RIGHT_0_END_STABILITY=4.1700
PRIMER_PAIR_0_COMPL_ANY_TH=0.00
PRIMER_PAIR_0_COMPL_END_TH=0.00
PRIMER_PAIR_0_PRODUCT_SIZE=247
PRIMER_PAIR_1_PENALTY=0.571356
PRIMER_LEFT_1_PENALTY=0.321122
PRIMER_RIGHT_1_PENALTY=0.250234
PRIMER_LEFT_1_SEQUENCE=CTGAGGGTGGTGTTGAGAGC
PRIMER_RIGHT_1_SEQUENCE=TTGCTCTGAATCGACCCTGG
PRIMER_LEFT_1=99,20
PRIMER_RIGHT_1=288,20
PRIMER_LEFT_1_TM=60.321
PRIMER_RIGHT_1_TM=59.750
PRIMER_LEFT_1_GC_PERCENT=60.000
PRIMER_RIGHT_1_GC_PERCENT=55.000
PRIMER_LEFT_1_SELF_ANY_TH=0.00
PRIMER_RIGHT_1_SELF_ANY_TH=0.00
PRIMER_LEFT_1_SELF_END_TH=0.00
PRIMER_RIGHT_1_SELF_END_TH=0.00
PRIMER_LEFT_1_HAIRPIN_TH=0.00
PRIMER_RIGHT_1_HAIRPIN_TH=0.00
PRIMER_LEFT_1_END_STABILITY=4.0900
PRIMER_RIGHT_1_END_STABILITY=4.4500
PRIMER_PAIR_1_COMPL_ANY_TH=14.66
PRIMER_PAIR_1_COMPL_END_TH=14.66
PRIMER_PAIR_1_PRODUCT_SIZE=190
PRIMER_PAIR_2_PENALTY=0.641895
PRIMER_LEFT_2_PENALTY=0.391661
PRIMER_RIGHT_2_PENALTY=0.250234
PRIMER_LEFT_2_SEQUENCE=TCCCAGCAGATGAAGAACGC
PRIMER_RIGHT_2_SEQUENCE=TTGCTCTGAATCGACCCTGG
PRIMER_LEFT_2=53,20
PRIMER_RIGHT_2=288,20
PRIMER_LEFT_2_TM=60.392
PRIMER_RIGHT_2_TM=59.750
PRIMER_LEFT_2_GC_PERCENT=55.000
PRIMER_RIGHT_2_GC_PERCENT=55.000
PRIMER_LEFT_2_SELF_ANY_TH=0.00
PRIMER_RIGHT_2_SELF_ANY_TH=0.00
PRIMER_LEFT_2_SELF_END_TH=0.00
PRIMER_RIGHT_2_SELF_END_TH=0.00
PRIMER_LEFT_2_HAIRPIN_TH=0.00
PRIMER_RIGHT_2_HAIRPIN_TH=0.00
PRIMER_LEFT_2_END_STABILITY=4.8400
PRIMER_RIGHT_2_END_STABILITY=4.4500
PRIMER_PAIR_2_COMPL_ANY_TH=1.40
PRIMER_PAIR_2_COMPL_END_TH=1.40
PRIMER_PAIR_2_PRODUCT_SIZE=236
PRIMER_PAIR_3_PENALTY=0.779093
PRIMER_LEFT_3_PENALTY=0.460987
PRIMER_RIGHT_3_PENALTY=0.318107
PRIMER_LEFT_3_SEQUENCE=CAGTCTTCCGCTAGCCTTGG
PRIMER_RIGHT_3_SEQUENCE=CAAACACAAAGCCAGCGAGG
PRIMER_LEFT_3=219,20
PRIMER_RIGHT_3=430,20
PRIMER_LEFT_3_TM=60.461
PRIMER_RIGHT_3_TM=60.318
PRIMER_LEFT_3_GC_PERCENT=60.000
PRIMER_RIGHT_3_GC_PERCENT=55.000
PRIMER_LEFT_3_SELF_ANY_TH=0.00
PRIMER_RIGHT_3_SELF_ANY_TH=0.00
PRIMER_LEFT_3_SELF_END_TH=0.00
PRIMER_RIGHT_3_SELF_END_TH=0.00
PRIMER_LEFT_3_HAIRPIN_TH=0.00
PRIMER_RIGHT_3_HAIRPIN_TH=41.84
PRIMER_LEFT_3_END_STABILITY=3.6100
PRIMER_RIGHT_3_END_STABILITY=4.6300
PRIMER_PAIR_3_COMPL_ANY_TH=0.00
PRIMER_PAIR_3_COMPL_END_TH=0.47
PRIMER_PAIR_3_PRODUCT_SIZE=212
PRIMER_PAIR_4_PENALTY=0.842788
PRIMER_LEFT_4_PENALTY=0.460987
PRIMER_RIGHT_4_PENALTY=0.381801
PRIMER_LEFT_4_SEQUENCE=CAGTCTTCCGCTAGCCTTGG
PRIMER_RIGHT_4_SEQUENCE=AGTCAAACACAAAGCCAGCG
PRIMER_LEFT_4=219,20
PRIMER_RIGHT_4=433,20
PRIMER_LEFT_4_TM=60.461
PRIMER_RIGHT_4_TM=59.618
PRIMER_LEFT_4_GC_PERCENT=60.000
PRIMER_RIGHT_4_GC_PERCENT=50.000
PRIMER_LEFT_4_SELF_ANY_TH=0.00
PRIMER_RIGHT_4_SELF_ANY_TH=0.00
PRIMER_LEFT_4_SELF_END_TH=0.00
PRIMER_RIGHT_4_SELF_END_TH=0.00
PRIMER_LEFT_4_HAIRPIN_TH=0.00
PRIMER_RIGHT_4_HAIRPIN_TH=0.00
PRIMER_LEFT_4_END_STABILITY=3.6100
PRIMER_RIGHT_4_END_STABILITY=5.1800
PRIMER_PAIR_4_COMPL_ANY_TH=10.03
PRIMER_PAIR_4_COMPL_END_TH=0.89
PRIMER_PAIR_4_PRODUCT_SIZE=215
=
