# Supplementary material for: A Tool Set for the Genome-Wide Analysis of Neurospora crassa by RT-PCR
Source: G3 (Bethesda). 2015 Aug 6;5(10):2043–9. doi: 10.1534/g3.115.019141 (PMC4592987; doi:10.1534/g3.115.019141)
Supplement: Supporting Information [file supp_g3.115.019141_FileS1.zip › neurospora_crassa_or74a_12_primers_detailed/NCU00019T0_output.txt]

PRIMER_MAX_SIZE=24
PRIMER_GC_CLAMP=2
PRIMER_THERMODYNAMIC_PARAMETERS_PATH=primer3_config/
PRIMER_MIN_GC=40
PRIMER_MAX_GC=60
PRIMER_MAX_TM=63
PRIMER_OPT_GC_PERCENT=50
PRIMER_MIN_TM=57
PRIMER_OPT_TM=60
PRIMER_NUM_RETURN=5
PRIMER_TM_FORMULA=1
PRIMER_PRODUCT_SIZE_RANGE=100-250
PRIMER_MIN_SIZE=18
PRIMER_SALT_CORRECTIONS=1
SEQUENCE_TEMPLATE=CTTACGAGACGACGCAGGCTCCTTAGCGGCCATGTCCTTCGGACCCTGCGTGATGTAATTCAGCCCGCTAGGAGAAGCTGGGTTAGAGGTGCCTCTATGTCCACCACGACCGCCTCGGTACGCATTGCGTATCATATCTTCACGGGCGTCGGCAACAATCTGCCACTTCATGCCTTTGCCAGGCTCGTCTGTCGACCTTGCGACCTTCTCGAATGACTTGTTCAACGAAAGATTGTGTCGAATCGAGTTCnGAAATCCTTCGCGGATTAAAAAACTCCTGTGTGCGATGCGAGTCACTATGAGTTCTGACACTCCCAGTCCTACTTTCTTCCATCATAACATCCTTGAATTTCTCAACCAAGCGCCCCGGGCTGTCCATATGTGTGTCTATACATCCATCCTCTTGGTTTCTGATCTGTCCAAACACATCTGCCTGGCCTCCCTGATATGCACCCGCATTCACAGTATTGGAAAAGAACAACCGGGACGCAGGAAACACAA
SEQUENCE_EXCLUDED_REGION=251,1
SEQUENCE_TARGET=251,1
PRIMER_LEFT_NUM_RETURNED=5
PRIMER_RIGHT_NUM_RETURNED=5
PRIMER_INTERNAL_NUM_RETURNED=0
PRIMER_PAIR_NUM_RETURNED=5
PRIMER_PAIR_0_PENALTY=0.497129
PRIMER_LEFT_0_PENALTY=0.389426
PRIMER_RIGHT_0_PENALTY=0.107703
PRIMER_LEFT_0_SEQUENCE=CTGCCACTTCATGCCTTTGC
PRIMER_RIGHT_0_SEQUENCE=ACACACATATGGACAGCCCG
PRIMER_LEFT_0=159,20
PRIMER_RIGHT_0=386,20
PRIMER_LEFT_0_TM=60.389
PRIMER_RIGHT_0_TM=60.108
PRIMER_LEFT_0_GC_PERCENT=55.000
PRIMER_RIGHT_0_GC_PERCENT=55.000
PRIMER_LEFT_0_SELF_ANY_TH=0.00
PRIMER_RIGHT_0_SELF_ANY_TH=0.00
PRIMER_LEFT_0_SELF_END_TH=0.00
PRIMER_RIGHT_0_SELF_END_TH=0.00
PRIMER_LEFT_0_HAIRPIN_TH=38.26
PRIMER_RIGHT_0_HAIRPIN_TH=37.93
PRIMER_LEFT_0_END_STABILITY=3.6800
PRIMER_RIGHT_0_END_STABILITY=6.1300
PRIMER_PAIR_0_COMPL_ANY_TH=0.00
PRIMER_PAIR_0_COMPL_END_TH=1.25
PRIMER_PAIR_0_PRODUCT_SIZE=228
PRIMER_PAIR_1_PENALTY=1.187315
PRIMER_LEFT_1_PENALTY=1.079612
PRIMER_RIGHT_1_PENALTY=0.107703
PRIMER_LEFT_1_SEQUENCE=GCCACTTCATGCCTTTGCC
PRIMER_RIGHT_1_SEQUENCE=ACACACATATGGACAGCCCG
PRIMER_LEFT_1=161,19
PRIMER_RIGHT_1=386,20
PRIMER_LEFT_1_TM=60.080
PRIMER_RIGHT_1_TM=60.108
PRIMER_LEFT_1_GC_PERCENT=57.895
PRIMER_RIGHT_1_GC_PERCENT=55.000
PRIMER_LEFT_1_SELF_ANY_TH=0.00
PRIMER_RIGHT_1_SELF_ANY_TH=0.00
PRIMER_LEFT_1_SELF_END_TH=0.00
PRIMER_RIGHT_1_SELF_END_TH=0.00
PRIMER_LEFT_1_HAIRPIN_TH=36.33
PRIMER_RIGHT_1_HAIRPIN_TH=37.93
PRIMER_LEFT_1_END_STABILITY=4.5200
PRIMER_RIGHT_1_END_STABILITY=6.1300
PRIMER_PAIR_1_COMPL_ANY_TH=0.00
PRIMER_PAIR_1_COMPL_END_TH=0.00
PRIMER_PAIR_1_PRODUCT_SIZE=226
PRIMER_PAIR_2_PENALTY=1.204639
PRIMER_LEFT_2_PENALTY=0.389426
PRIMER_RIGHT_2_PENALTY=0.815213
PRIMER_LEFT_2_SEQUENCE=CTGCCACTTCATGCCTTTGC
PRIMER_RIGHT_2_SEQUENCE=CACACATATGGACAGCCCGG
PRIMER_LEFT_2=159,20
PRIMER_RIGHT_2=385,20
PRIMER_LEFT_2_TM=60.389
PRIMER_RIGHT_2_TM=60.815
PRIMER_LEFT_2_GC_PERCENT=55.000
PRIMER_RIGHT_2_GC_PERCENT=60.000
PRIMER_LEFT_2_SELF_ANY_TH=0.00
PRIMER_RIGHT_2_SELF_ANY_TH=0.00
PRIMER_LEFT_2_SELF_END_TH=0.00
PRIMER_RIGHT_2_SELF_END_TH=0.00
PRIMER_LEFT_2_HAIRPIN_TH=38.26
PRIMER_RIGHT_2_HAIRPIN_TH=37.93
PRIMER_LEFT_2_END_STABILITY=3.6800
PRIMER_RIGHT_2_END_STABILITY=5.7300
PRIMER_PAIR_2_COMPL_ANY_TH=0.00
PRIMER_PAIR_2_COMPL_END_TH=0.00
PRIMER_PAIR_2_PRODUCT_SIZE=227
PRIMER_PAIR_3_PENALTY=1.287732
PRIMER_LEFT_3_PENALTY=1.180029
PRIMER_RIGHT_3_PENALTY=0.107703
PRIMER_LEFT_3_SEQUENCE=ACAATCTGCCACTTCATGCC
PRIMER_RIGHT_3_SEQUENCE=ACACACATATGGACAGCCCG
PRIMER_LEFT_3=154,20
PRIMER_RIGHT_3=386,20
PRIMER_LEFT_3_TM=58.820
PRIMER_RIGHT_3_TM=60.108
PRIMER_LEFT_3_GC_PERCENT=50.000
PRIMER_RIGHT_3_GC_PERCENT=55.000
PRIMER_LEFT_3_SELF_ANY_TH=0.00
PRIMER_RIGHT_3_SELF_ANY_TH=0.00
PRIMER_LEFT_3_SELF_END_TH=0.00
PRIMER_RIGHT_3_SELF_END_TH=0.00
PRIMER_LEFT_3_HAIRPIN_TH=0.00
PRIMER_RIGHT_3_HAIRPIN_TH=37.93
PRIMER_LEFT_3_END_STABILITY=4.4000
PRIMER_RIGHT_3_END_STABILITY=6.1300
PRIMER_PAIR_3_COMPL_ANY_TH=0.00
PRIMER_PAIR_3_COMPL_END_TH=0.00
PRIMER_PAIR_3_PRODUCT_SIZE=233
PRIMER_PAIR_4_PENALTY=1.299029
PRIMER_LEFT_4_PENALTY=0.030235
PRIMER_RIGHT_4_PENALTY=1.268794
PRIMER_LEFT_4_SEQUENCE=TCATATCTTCACGGGCGTCG
PRIMER_RIGHT_4_SEQUENCE=ACTCATAGTGACTCGCATCGC
PRIMER_LEFT_4=131,20
PRIMER_RIGHT_4=303,21
PRIMER_LEFT_4_TM=59.970
PRIMER_RIGHT_4_TM=60.269
PRIMER_LEFT_4_GC_PERCENT=55.000
PRIMER_RIGHT_4_GC_PERCENT=52.381
PRIMER_LEFT_4_SELF_ANY_TH=0.00
PRIMER_RIGHT_4_SELF_ANY_TH=0.00
PRIMER_LEFT_4_SELF_END_TH=0.00
PRIMER_RIGHT_4_SELF_END_TH=0.00
PRIMER_LEFT_4_HAIRPIN_TH=45.88
PRIMER_RIGHT_4_HAIRPIN_TH=0.00
PRIMER_LEFT_4_END_STABILITY=5.1200
PRIMER_RIGHT_4_END_STABILITY=4.5800
PRIMER_PAIR_4_COMPL_ANY_TH=1.56
PRIMER_PAIR_4_COMPL_END_TH=0.00
PRIMER_PAIR_4_PRODUCT_SIZE=173
=
