# Supplementary material for: A Tool Set for the Genome-Wide Analysis of Neurospora crassa by RT-PCR
Source: G3 (Bethesda). 2015 Aug 6;5(10):2043–9. doi: 10.1534/g3.115.019141 (PMC4592987; doi:10.1534/g3.115.019141)
Supplement: Supporting Information [file supp_g3.115.019141_FileS1.zip › neurospora_crassa_or74a_12_primers_detailed/NCU00022T0_output.txt]

PRIMER_MAX_SIZE=24
PRIMER_GC_CLAMP=2
PRIMER_THERMODYNAMIC_PARAMETERS_PATH=primer3_config/
PRIMER_MIN_GC=40
PRIMER_MAX_GC=60
PRIMER_MAX_TM=63
PRIMER_OPT_GC_PERCENT=50
PRIMER_MIN_TM=57
PRIMER_OPT_TM=60
PRIMER_NUM_RETURN=5
PRIMER_TM_FORMULA=1
PRIMER_PRODUCT_SIZE_RANGE=100-250
PRIMER_MIN_SIZE=18
PRIMER_SALT_CORRECTIONS=1
SEQUENCE_TEMPLATE=CAGCGGTAGTGCTAGGGTCAACGCCAGCGCCAGCCGTAGCGGTAATGATACCTCTAGCAACGGTGTGAATACTGCTCGGCGGCGATCACTTAGGATATTTGCCGGTAGCAGCGGCAGCGGCAGGGCGATTTACGGGGGAGAAACCGAAGAGACGAGTGAAGATGAACTTGGCTAGGTCTAGGAAAGGGAAAACAGGCAAAAAAAAAATGGCGGGATAAGAGTGGACTCATTTTTTTATTTCTTTTGCTTTACAGTTGGGTTACTTTGCACATGAGAGGTGTTTAGGCATGGTAACGGATCGTCAAGGATGTTGGAAGTTGGATTGCGATTTCCCCAGCGAATGAAATGGGGGAGAGGAAGGAAAGAATACCCGATTGCGTTGCTTGACATTAACACTGGTTGCTTGCTGGATGGTGGTTTAGGATACACATGGCATAATCAAGTGGCTGTTGGGTCATTGTATAAATGATACTCTGGATAATGTTTGACTTGAAATTGTGA
PRIMER_LEFT_NUM_RETURNED=5
PRIMER_RIGHT_NUM_RETURNED=5
PRIMER_INTERNAL_NUM_RETURNED=0
PRIMER_PAIR_NUM_RETURNED=5
PRIMER_PAIR_0_PENALTY=0.286702
PRIMER_LEFT_0_PENALTY=0.179145
PRIMER_RIGHT_0_PENALTY=0.107557
PRIMER_LEFT_0_SEQUENCE=CGGTAGTGCTAGGGTCAACG
PRIMER_RIGHT_0_SEQUENCE=TTTCTCCCCCGTAAATCGCC
PRIMER_LEFT_0=3,20
PRIMER_RIGHT_0=142,20
PRIMER_LEFT_0_TM=60.179
PRIMER_RIGHT_0_TM=60.108
PRIMER_LEFT_0_GC_PERCENT=60.000
PRIMER_RIGHT_0_GC_PERCENT=55.000
PRIMER_LEFT_0_SELF_ANY_TH=0.00
PRIMER_RIGHT_0_SELF_ANY_TH=0.00
PRIMER_LEFT_0_SELF_END_TH=0.00
PRIMER_RIGHT_0_SELF_END_TH=0.00
PRIMER_LEFT_0_HAIRPIN_TH=0.00
PRIMER_RIGHT_0_HAIRPIN_TH=38.35
PRIMER_LEFT_0_END_STABILITY=4.1000
PRIMER_RIGHT_0_END_STABILITY=5.5400
PRIMER_PAIR_0_COMPL_ANY_TH=0.00
PRIMER_PAIR_0_COMPL_END_TH=0.00
PRIMER_PAIR_0_PRODUCT_SIZE=140
PRIMER_PAIR_1_PENALTY=0.287851
PRIMER_LEFT_1_PENALTY=0.108756
PRIMER_RIGHT_1_PENALTY=0.179094
PRIMER_LEFT_1_SEQUENCE=GGGGAGAAACCGAAGAGACG
PRIMER_RIGHT_1_SEQUENCE=TGACGATCCGTTACCATGCC
PRIMER_LEFT_1=134,20
PRIMER_RIGHT_1=303,20
PRIMER_LEFT_1_TM=60.109
PRIMER_RIGHT_1_TM=60.179
PRIMER_LEFT_1_GC_PERCENT=60.000
PRIMER_RIGHT_1_GC_PERCENT=55.000
PRIMER_LEFT_1_SELF_ANY_TH=0.00
PRIMER_RIGHT_1_SELF_ANY_TH=0.00
PRIMER_LEFT_1_SELF_END_TH=0.00
PRIMER_RIGHT_1_SELF_END_TH=0.00
PRIMER_LEFT_1_HAIRPIN_TH=40.11
PRIMER_RIGHT_1_HAIRPIN_TH=41.37
PRIMER_LEFT_1_END_STABILITY=4.1800
PRIMER_RIGHT_1_END_STABILITY=4.4000
PRIMER_PAIR_1_COMPL_ANY_TH=0.00
PRIMER_PAIR_1_COMPL_END_TH=0.00
PRIMER_PAIR_1_PRODUCT_SIZE=170
PRIMER_PAIR_2_PENALTY=0.287898
PRIMER_LEFT_2_PENALTY=0.108804
PRIMER_RIGHT_2_PENALTY=0.179094
PRIMER_LEFT_2_SEQUENCE=ACGGTGTGAATACTGCTCGG
PRIMER_RIGHT_2_SEQUENCE=TGACGATCCGTTACCATGCC
PRIMER_LEFT_2=59,20
PRIMER_RIGHT_2=303,20
PRIMER_LEFT_2_TM=60.109
PRIMER_RIGHT_2_TM=60.179
PRIMER_LEFT_2_GC_PERCENT=55.000
PRIMER_RIGHT_2_GC_PERCENT=55.000
PRIMER_LEFT_2_SELF_ANY_TH=0.00
PRIMER_RIGHT_2_SELF_ANY_TH=0.00
PRIMER_LEFT_2_SELF_END_TH=0.00
PRIMER_RIGHT_2_SELF_END_TH=0.00
PRIMER_LEFT_2_HAIRPIN_TH=0.00
PRIMER_RIGHT_2_HAIRPIN_TH=41.37
PRIMER_LEFT_2_END_STABILITY=4.6300
PRIMER_RIGHT_2_END_STABILITY=4.4000
PRIMER_PAIR_2_COMPL_ANY_TH=0.00
PRIMER_PAIR_2_COMPL_END_TH=0.00
PRIMER_PAIR_2_PRODUCT_SIZE=245
PRIMER_PAIR_3_PENALTY=0.287901
PRIMER_LEFT_3_PENALTY=0.179145
PRIMER_RIGHT_3_PENALTY=0.108756
PRIMER_LEFT_3_SEQUENCE=CGGTAGTGCTAGGGTCAACG
PRIMER_RIGHT_3_SEQUENCE=CGTCTCTTCGGTTTCTCCCC
PRIMER_LEFT_3=3,20
PRIMER_RIGHT_3=153,20
PRIMER_LEFT_3_TM=60.179
PRIMER_RIGHT_3_TM=60.109
PRIMER_LEFT_3_GC_PERCENT=60.000
PRIMER_RIGHT_3_GC_PERCENT=60.000
PRIMER_LEFT_3_SELF_ANY_TH=0.00
PRIMER_RIGHT_3_SELF_ANY_TH=0.00
PRIMER_LEFT_3_SELF_END_TH=0.00
PRIMER_RIGHT_3_SELF_END_TH=0.00
PRIMER_LEFT_3_HAIRPIN_TH=0.00
PRIMER_RIGHT_3_HAIRPIN_TH=0.00
PRIMER_LEFT_3_END_STABILITY=4.1000
PRIMER_RIGHT_3_END_STABILITY=4.8100
PRIMER_PAIR_3_COMPL_ANY_TH=0.00
PRIMER_PAIR_3_COMPL_END_TH=0.00
PRIMER_PAIR_3_PRODUCT_SIZE=151
PRIMER_PAIR_4_PENALTY=0.428821
PRIMER_LEFT_4_PENALTY=0.179145
PRIMER_RIGHT_4_PENALTY=0.249676
PRIMER_LEFT_4_SEQUENCE=CGGTAGTGCTAGGGTCAACG
PRIMER_RIGHT_4_SEQUENCE=GTCTCTTCGGTTTCTCCCCC
PRIMER_LEFT_4=3,20
PRIMER_RIGHT_4=152,20
PRIMER_LEFT_4_TM=60.179
PRIMER_RIGHT_4_TM=59.750
PRIMER_LEFT_4_GC_PERCENT=60.000
PRIMER_RIGHT_4_GC_PERCENT=60.000
PRIMER_LEFT_4_SELF_ANY_TH=0.00
PRIMER_RIGHT_4_SELF_ANY_TH=0.00
PRIMER_LEFT_4_SELF_END_TH=0.00
PRIMER_RIGHT_4_SELF_END_TH=0.00
PRIMER_LEFT_4_HAIRPIN_TH=0.00
PRIMER_RIGHT_4_HAIRPIN_TH=0.00
PRIMER_LEFT_4_END_STABILITY=4.1000
PRIMER_RIGHT_4_END_STABILITY=5.4000
PRIMER_PAIR_4_COMPL_ANY_TH=0.00
PRIMER_PAIR_4_COMPL_END_TH=0.00
PRIMER_PAIR_4_PRODUCT_SIZE=150
=
