# Supplementary material for: A Tool Set for the Genome-Wide Analysis of Neurospora crassa by RT-PCR
Source: G3 (Bethesda). 2015 Aug 6;5(10):2043–9. doi: 10.1534/g3.115.019141 (PMC4592987; doi:10.1534/g3.115.019141)
Supplement: Supporting Information [file supp_g3.115.019141_FileS1.zip › neurospora_crassa_or74a_12_primers_detailed/NCU00023T0_output.txt]

PRIMER_MAX_SIZE=24
PRIMER_GC_CLAMP=2
PRIMER_THERMODYNAMIC_PARAMETERS_PATH=primer3_config/
PRIMER_MIN_GC=40
PRIMER_MAX_GC=60
PRIMER_MAX_TM=63
PRIMER_OPT_GC_PERCENT=50
PRIMER_MIN_TM=57
PRIMER_OPT_TM=60
PRIMER_NUM_RETURN=5
PRIMER_TM_FORMULA=1
PRIMER_PRODUCT_SIZE_RANGE=100-250
PRIMER_MIN_SIZE=18
PRIMER_SALT_CORRECTIONS=1
SEQUENCE_TEMPLATE=ACTGGCACCCTCGCTGTCGCCAACATGATCCCCTTGTTCCTCATGGCTGGCCGGAATAACCCCCTCCTCTACCTTTTGGGTATCTCGTTTGATACGTTCAATCTCCTTCACCGATGGCTGGGTCGTATTGTGGCTCTGGAGGCTCTTGCTCACACTCTGGGCTACCTTTACCGTACGGCTGCTACCAAGGGCTGGTCTGTGGCTTTCGAGGGCATCTTCAAGAGCAGTTTTCTCATCTACGGATTCGTGGnCAACCGCTTCTTTTGTCGTCATTGCAATTCAGGCGTCCAGCGTTTTCCGGCACGCTTTTTACGAGATCTTCAAGATCTTGCACATCTGCTTGGCCATCGCTTCCGTCGTCGGCCTGTATTACCACCTTGGACCCAAGGGCTTCCCGCAGATCAAGTACCTCTACCCTGTCATGGTCTTGTGGGCCTTTGACCGTACTGCTCGCTTCCTTCGGGTGGCGTACTACAACTTTGGATCTGGCGGTGGCAAGGC
SEQUENCE_EXCLUDED_REGION=251,1
SEQUENCE_TARGET=251,1
PRIMER_LEFT_NUM_RETURNED=5
PRIMER_RIGHT_NUM_RETURNED=5
PRIMER_INTERNAL_NUM_RETURNED=0
PRIMER_PAIR_NUM_RETURNED=5
PRIMER_PAIR_0_PENALTY=0.271814
PRIMER_LEFT_0_PENALTY=0.103026
PRIMER_RIGHT_0_PENALTY=0.168788
PRIMER_LEFT_0_SEQUENCE=GGGCTACCTTTACCGTACGG
PRIMER_RIGHT_0_SEQUENCE=ACGCCTGAATTGCAATGACG
PRIMER_LEFT_0=158,20
PRIMER_RIGHT_0=286,20
PRIMER_LEFT_0_TM=59.897
PRIMER_RIGHT_0_TM=59.831
PRIMER_LEFT_0_GC_PERCENT=60.000
PRIMER_RIGHT_0_GC_PERCENT=50.000
PRIMER_LEFT_0_SELF_ANY_TH=32.22
PRIMER_RIGHT_0_SELF_ANY_TH=11.40
PRIMER_LEFT_0_SELF_END_TH=32.22
PRIMER_RIGHT_0_SELF_END_TH=11.40
PRIMER_LEFT_0_HAIRPIN_TH=42.03
PRIMER_RIGHT_0_HAIRPIN_TH=0.00
PRIMER_LEFT_0_END_STABILITY=4.0200
PRIMER_RIGHT_0_END_STABILITY=4.3500
PRIMER_PAIR_0_COMPL_ANY_TH=0.00
PRIMER_PAIR_0_COMPL_END_TH=0.00
PRIMER_PAIR_0_PRODUCT_SIZE=129
PRIMER_PAIR_1_PENALTY=0.276002
PRIMER_LEFT_1_PENALTY=0.107214
PRIMER_RIGHT_1_PENALTY=0.168788
PRIMER_LEFT_1_SEQUENCE=ATGGCTGGGTCGTATTGTGG
PRIMER_RIGHT_1_SEQUENCE=ACGCCTGAATTGCAATGACG
PRIMER_LEFT_1=113,20
PRIMER_RIGHT_1=286,20
PRIMER_LEFT_1_TM=60.107
PRIMER_RIGHT_1_TM=59.831
PRIMER_LEFT_1_GC_PERCENT=55.000
PRIMER_RIGHT_1_GC_PERCENT=50.000
PRIMER_LEFT_1_SELF_ANY_TH=0.00
PRIMER_RIGHT_1_SELF_ANY_TH=11.40
PRIMER_LEFT_1_SELF_END_TH=0.00
PRIMER_RIGHT_1_SELF_END_TH=11.40
PRIMER_LEFT_1_HAIRPIN_TH=0.00
PRIMER_RIGHT_1_HAIRPIN_TH=0.00
PRIMER_LEFT_1_END_STABILITY=4.1700
PRIMER_RIGHT_1_END_STABILITY=4.3500
PRIMER_PAIR_1_COMPL_ANY_TH=0.00
PRIMER_PAIR_1_COMPL_END_TH=0.00
PRIMER_PAIR_1_PRODUCT_SIZE=174
PRIMER_PAIR_2_PENALTY=0.342043
PRIMER_LEFT_2_PENALTY=0.173255
PRIMER_RIGHT_2_PENALTY=0.168788
PRIMER_LEFT_2_SEQUENCE=TTTACCGTACGGCTGCTACC
PRIMER_RIGHT_2_SEQUENCE=ACGCCTGAATTGCAATGACG
PRIMER_LEFT_2=166,20
PRIMER_RIGHT_2=286,20
PRIMER_LEFT_2_TM=59.827
PRIMER_RIGHT_2_TM=59.831
PRIMER_LEFT_2_GC_PERCENT=55.000
PRIMER_RIGHT_2_GC_PERCENT=50.000
PRIMER_LEFT_2_SELF_ANY_TH=23.95
PRIMER_RIGHT_2_SELF_ANY_TH=11.40
PRIMER_LEFT_2_SELF_END_TH=0.00
PRIMER_RIGHT_2_SELF_END_TH=11.40
PRIMER_LEFT_2_HAIRPIN_TH=39.32
PRIMER_RIGHT_2_HAIRPIN_TH=0.00
PRIMER_LEFT_2_END_STABILITY=3.1800
PRIMER_RIGHT_2_END_STABILITY=4.3500
PRIMER_PAIR_2_COMPL_ANY_TH=0.00
PRIMER_PAIR_2_COMPL_END_TH=0.00
PRIMER_PAIR_2_PRODUCT_SIZE=121
PRIMER_PAIR_3_PENALTY=0.342043
PRIMER_LEFT_3_PENALTY=0.173255
PRIMER_RIGHT_3_PENALTY=0.168788
PRIMER_LEFT_3_SEQUENCE=TACCTTTACCGTACGGCTGC
PRIMER_RIGHT_3_SEQUENCE=ACGCCTGAATTGCAATGACG
PRIMER_LEFT_3=162,20
PRIMER_RIGHT_3=286,20
PRIMER_LEFT_3_TM=59.827
PRIMER_RIGHT_3_TM=59.831
PRIMER_LEFT_3_GC_PERCENT=55.000
PRIMER_RIGHT_3_GC_PERCENT=50.000
PRIMER_LEFT_3_SELF_ANY_TH=23.95
PRIMER_RIGHT_3_SELF_ANY_TH=11.40
PRIMER_LEFT_3_SELF_END_TH=0.00
PRIMER_RIGHT_3_SELF_END_TH=11.40
PRIMER_LEFT_3_HAIRPIN_TH=39.32
PRIMER_RIGHT_3_HAIRPIN_TH=0.00
PRIMER_LEFT_3_END_STABILITY=5.2500
PRIMER_RIGHT_3_END_STABILITY=4.3500
PRIMER_PAIR_3_COMPL_ANY_TH=0.00
PRIMER_PAIR_3_COMPL_END_TH=0.00
PRIMER_PAIR_3_PRODUCT_SIZE=125
PRIMER_PAIR_4_PENALTY=0.499496
PRIMER_LEFT_4_PENALTY=0.176680
PRIMER_RIGHT_4_PENALTY=0.322816
PRIMER_LEFT_4_SEQUENCE=TCGAGGGCATCTTCAAGAGC
PRIMER_RIGHT_4_SEQUENCE=CCCACAAGACCATGACAGGG
PRIMER_LEFT_4=205,20
PRIMER_RIGHT_4=433,20
PRIMER_LEFT_4_TM=59.823
PRIMER_RIGHT_4_TM=60.323
PRIMER_LEFT_4_GC_PERCENT=55.000
PRIMER_RIGHT_4_GC_PERCENT=60.000
PRIMER_LEFT_4_SELF_ANY_TH=1.39
PRIMER_RIGHT_4_SELF_ANY_TH=0.22
PRIMER_LEFT_4_SELF_END_TH=1.39
PRIMER_RIGHT_4_SELF_END_TH=0.22
PRIMER_LEFT_4_HAIRPIN_TH=0.00
PRIMER_RIGHT_4_HAIRPIN_TH=0.00
PRIMER_LEFT_4_END_STABILITY=4.0900
PRIMER_RIGHT_4_END_STABILITY=4.4500
PRIMER_PAIR_4_COMPL_ANY_TH=0.00
PRIMER_PAIR_4_COMPL_END_TH=0.00
PRIMER_PAIR_4_PRODUCT_SIZE=229
=
