# Supplementary material for: A Tool Set for the Genome-Wide Analysis of Neurospora crassa by RT-PCR
Source: G3 (Bethesda). 2015 Aug 6;5(10):2043–9. doi: 10.1534/g3.115.019141 (PMC4592987; doi:10.1534/g3.115.019141)
Supplement: Supporting Information [file supp_g3.115.019141_FileS1.zip › neurospora_crassa_or74a_12_primers_detailed/NCU00026T0_output.txt]

PRIMER_MAX_SIZE=24
PRIMER_GC_CLAMP=2
PRIMER_THERMODYNAMIC_PARAMETERS_PATH=primer3_config/
PRIMER_MIN_GC=40
PRIMER_MAX_GC=60
PRIMER_MAX_TM=63
PRIMER_OPT_GC_PERCENT=50
PRIMER_MIN_TM=57
PRIMER_OPT_TM=60
PRIMER_NUM_RETURN=5
PRIMER_TM_FORMULA=1
PRIMER_PRODUCT_SIZE_RANGE=100-250
PRIMER_MIN_SIZE=18
PRIMER_SALT_CORRECTIONS=1
SEQUENCE_TEMPLATE=GGGTCACCTTACTTGTGTACAGGACGCACCGACTAGTGATGCAGCTGCTCAAGGGGGCAGAAAAGGAGGGAGGAAGCGAGGAAGTCGACATAACCACAAACCGCCCAAGGTAACGGCGACTAGGGGGGGGGGGGGCGAGTGACGGGATGGGCCAGACCTCAATCCAACAGCCTATACCATACTGTACGCGTATAGCCGGAGCTTAGCTCCCCCAGAAACCTGCAGACACTCAGCCCCGTCGTGACACACCCTCCAGAAACCCAGAAAGACGGCCTTTTCCAACAGAAAATATCTTGGGTCCCCAGTTCATTGGTGAACCTTTCCCGTCATCTCGGCCTACTCCATGGTCATTGGGAGCTTGTGAGATGGCTTGACGGGACCAAAACACGGCCGACGTAGCGGTGATGTCATGCCGCATGTGTCAGTAAAGCTTCAAAGTTACGAGGTAATTCGGGAAAAAGTGTTCGAATGTGTCGTGTCGACGGGAGGTGATGTGAAAAT
PRIMER_LEFT_NUM_RETURNED=5
PRIMER_RIGHT_NUM_RETURNED=5
PRIMER_INTERNAL_NUM_RETURNED=0
PRIMER_PAIR_NUM_RETURNED=5
PRIMER_PAIR_0_PENALTY=0.209242
PRIMER_LEFT_0_PENALTY=0.179006
PRIMER_RIGHT_0_PENALTY=0.030235
PRIMER_LEFT_0_SEQUENCE=GATGGGCCAGACCTCAATCC
PRIMER_RIGHT_0_SEQUENCE=GTGTTTTGGTCCCGTCAAGC
PRIMER_LEFT_0=145,20
PRIMER_RIGHT_0=387,20
PRIMER_LEFT_0_TM=60.179
PRIMER_RIGHT_0_TM=59.970
PRIMER_LEFT_0_GC_PERCENT=60.000
PRIMER_RIGHT_0_GC_PERCENT=55.000
PRIMER_LEFT_0_SELF_ANY_TH=7.35
PRIMER_RIGHT_0_SELF_ANY_TH=0.00
PRIMER_LEFT_0_SELF_END_TH=0.00
PRIMER_RIGHT_0_SELF_END_TH=0.00
PRIMER_LEFT_0_HAIRPIN_TH=39.10
PRIMER_RIGHT_0_HAIRPIN_TH=0.00
PRIMER_LEFT_0_END_STABILITY=3.0100
PRIMER_RIGHT_0_END_STABILITY=4.0100
PRIMER_PAIR_0_COMPL_ANY_TH=12.21
PRIMER_PAIR_0_COMPL_END_TH=1.14
PRIMER_PAIR_0_PRODUCT_SIZE=243
PRIMER_PAIR_1_PENALTY=0.213677
PRIMER_LEFT_1_PENALTY=0.179006
PRIMER_RIGHT_1_PENALTY=0.034670
PRIMER_LEFT_1_SEQUENCE=GATGGGCCAGACCTCAATCC
PRIMER_RIGHT_1_SEQUENCE=AAGCCATCTCACAAGCTCCC
PRIMER_LEFT_1=145,20
PRIMER_RIGHT_1=371,20
PRIMER_LEFT_1_TM=60.179
PRIMER_RIGHT_1_TM=60.035
PRIMER_LEFT_1_GC_PERCENT=60.000
PRIMER_RIGHT_1_GC_PERCENT=55.000
PRIMER_LEFT_1_SELF_ANY_TH=7.35
PRIMER_RIGHT_1_SELF_ANY_TH=0.00
PRIMER_LEFT_1_SELF_END_TH=0.00
PRIMER_RIGHT_1_SELF_END_TH=0.00
PRIMER_LEFT_1_HAIRPIN_TH=39.10
PRIMER_RIGHT_1_HAIRPIN_TH=0.00
PRIMER_LEFT_1_END_STABILITY=3.0100
PRIMER_RIGHT_1_END_STABILITY=4.3000
PRIMER_PAIR_1_COMPL_ANY_TH=0.00
PRIMER_PAIR_1_COMPL_END_TH=0.00
PRIMER_PAIR_1_PRODUCT_SIZE=227
PRIMER_PAIR_2_PENALTY=0.273215
PRIMER_LEFT_2_PENALTY=0.167251
PRIMER_RIGHT_2_PENALTY=0.105964
PRIMER_LEFT_2_SEQUENCE=CGACATAACCACAAACCGCC
PRIMER_RIGHT_2_SEQUENCE=TTTCTGGAGGGTGTGTCACG
PRIMER_LEFT_2=85,20
PRIMER_RIGHT_2=258,20
PRIMER_LEFT_2_TM=59.833
PRIMER_RIGHT_2_TM=59.894
PRIMER_LEFT_2_GC_PERCENT=55.000
PRIMER_RIGHT_2_GC_PERCENT=55.000
PRIMER_LEFT_2_SELF_ANY_TH=0.00
PRIMER_RIGHT_2_SELF_ANY_TH=0.00
PRIMER_LEFT_2_SELF_END_TH=0.00
PRIMER_RIGHT_2_SELF_END_TH=0.00
PRIMER_LEFT_2_HAIRPIN_TH=0.00
PRIMER_RIGHT_2_HAIRPIN_TH=34.83
PRIMER_LEFT_2_END_STABILITY=6.1300
PRIMER_RIGHT_2_END_STABILITY=4.3500
PRIMER_PAIR_2_COMPL_ANY_TH=8.26
PRIMER_PAIR_2_COMPL_END_TH=4.10
PRIMER_PAIR_2_PRODUCT_SIZE=174
PRIMER_PAIR_3_PENALTY=0.276593
PRIMER_LEFT_3_PENALTY=0.167251
PRIMER_RIGHT_3_PENALTY=0.109342
PRIMER_LEFT_3_SEQUENCE=CGACATAACCACAAACCGCC
PRIMER_RIGHT_3_SEQUENCE=AGTGTCTGCAGGTTTCTGGG
PRIMER_LEFT_3=85,20
PRIMER_RIGHT_3=229,20
PRIMER_LEFT_3_TM=59.833
PRIMER_RIGHT_3_TM=59.891
PRIMER_LEFT_3_GC_PERCENT=55.000
PRIMER_RIGHT_3_GC_PERCENT=55.000
PRIMER_LEFT_3_SELF_ANY_TH=0.00
PRIMER_RIGHT_3_SELF_ANY_TH=7.21
PRIMER_LEFT_3_SELF_END_TH=0.00
PRIMER_RIGHT_3_SELF_END_TH=0.00
PRIMER_LEFT_3_HAIRPIN_TH=0.00
PRIMER_RIGHT_3_HAIRPIN_TH=41.19
PRIMER_LEFT_3_END_STABILITY=6.1300
PRIMER_RIGHT_3_END_STABILITY=4.4500
PRIMER_PAIR_3_COMPL_ANY_TH=15.27
PRIMER_PAIR_3_COMPL_END_TH=6.94
PRIMER_PAIR_3_PRODUCT_SIZE=145
PRIMER_PAIR_4_PENALTY=0.281006
PRIMER_LEFT_4_PENALTY=0.250770
PRIMER_RIGHT_4_PENALTY=0.030235
PRIMER_LEFT_4_SEQUENCE=AGAAACCCAGAAAGACGGCC
PRIMER_RIGHT_4_SEQUENCE=GTGTTTTGGTCCCGTCAAGC
PRIMER_LEFT_4=254,20
PRIMER_RIGHT_4=387,20
PRIMER_LEFT_4_TM=60.251
PRIMER_RIGHT_4_TM=59.970
PRIMER_LEFT_4_GC_PERCENT=55.000
PRIMER_RIGHT_4_GC_PERCENT=55.000
PRIMER_LEFT_4_SELF_ANY_TH=0.00
PRIMER_RIGHT_4_SELF_ANY_TH=0.00
PRIMER_LEFT_4_SELF_END_TH=0.00
PRIMER_RIGHT_4_SELF_END_TH=0.00
PRIMER_LEFT_4_HAIRPIN_TH=0.00
PRIMER_RIGHT_4_HAIRPIN_TH=0.00
PRIMER_LEFT_4_END_STABILITY=6.1300
PRIMER_RIGHT_4_END_STABILITY=4.0100
PRIMER_PAIR_4_COMPL_ANY_TH=0.00
PRIMER_PAIR_4_COMPL_END_TH=0.00
PRIMER_PAIR_4_PRODUCT_SIZE=134
=
