# Supplementary material for: A Tool Set for the Genome-Wide Analysis of Neurospora crassa by RT-PCR
Source: G3 (Bethesda). 2015 Aug 6;5(10):2043–9. doi: 10.1534/g3.115.019141 (PMC4592987; doi:10.1534/g3.115.019141)
Supplement: Supporting Information [file supp_g3.115.019141_FileS1.zip › neurospora_crassa_or74a_12_primers_detailed/NCU00028T1_output.txt]

PRIMER_MAX_SIZE=24
PRIMER_GC_CLAMP=2
PRIMER_THERMODYNAMIC_PARAMETERS_PATH=primer3_config/
PRIMER_MIN_GC=40
PRIMER_MAX_GC=60
PRIMER_MAX_TM=63
PRIMER_OPT_GC_PERCENT=50
PRIMER_MIN_TM=57
PRIMER_OPT_TM=60
PRIMER_NUM_RETURN=5
PRIMER_TM_FORMULA=1
PRIMER_PRODUCT_SIZE_RANGE=100-250
PRIMER_MIN_SIZE=18
PRIMER_SALT_CORRECTIONS=1
SEQUENCE_TEMPLATE=CGGACGTACTCGGCTTGTCCGCCGTCGAGCCCGGGGGAACCGAACAACAAAGAGGAGGCACAGCGGGAGGAGAAGCCGTGAAGGCAGTAGAAGCAGGTGCCGCAGGAGACGGTGAAGGGGGCGACGACCTTGTCGCCTACTTTGATGGTCTTCACAGAGGAGCCGACGGCGTGGGCGACGCCGGTGAATTCGTGGCCCATGATGAAACCTGGGGTTGAGGCCTCGCGGCCGCGGTAGGTGTGGAGTTCACnGGAAAATCAACACGACTGGACTCAGGTCCAGATACACATTCAGGACAACCTCCCTCGACCTCTCATCTATGGACTCCCGCCAAAGCGCCTCTATGTGCACCCCGATGAGCAGATCGACATCATCAGGGCTGAGAAGCAGTTGAACCAGCGTGTTCCCCAGGAGCCTGAGCTGGAATGGGTTCTTCCGCTGCACCTGGCTGAGAAATGGTCCATTAGCGACTTCGCGGCCGTCTTTGATGCCATCACGGCC
SEQUENCE_EXCLUDED_REGION=251,1
SEQUENCE_TARGET=251,1
PRIMER_LEFT_NUM_RETURNED=5
PRIMER_RIGHT_NUM_RETURNED=5
PRIMER_INTERNAL_NUM_RETURNED=0
PRIMER_PAIR_NUM_RETURNED=5
PRIMER_PAIR_0_PENALTY=0.436720
PRIMER_LEFT_0_PENALTY=0.251787
PRIMER_RIGHT_0_PENALTY=0.184933
PRIMER_LEFT_0_SEQUENCE=ATGAAACCTGGGGTTGAGGC
PRIMER_RIGHT_0_SEQUENCE=AGATGAGAGGTCGAGGGAGG
PRIMER_LEFT_0=201,20
PRIMER_RIGHT_0=318,20
PRIMER_LEFT_0_TM=60.252
PRIMER_RIGHT_0_TM=59.815
PRIMER_LEFT_0_GC_PERCENT=55.000
PRIMER_RIGHT_0_GC_PERCENT=60.000
PRIMER_LEFT_0_SELF_ANY_TH=0.00
PRIMER_RIGHT_0_SELF_ANY_TH=0.00
PRIMER_LEFT_0_SELF_END_TH=0.00
PRIMER_RIGHT_0_SELF_END_TH=0.00
PRIMER_LEFT_0_HAIRPIN_TH=46.20
PRIMER_RIGHT_0_HAIRPIN_TH=0.00
PRIMER_LEFT_0_END_STABILITY=4.7000
PRIMER_RIGHT_0_END_STABILITY=4.3000
PRIMER_PAIR_0_COMPL_ANY_TH=0.00
PRIMER_PAIR_0_COMPL_END_TH=0.00
PRIMER_PAIR_0_PRODUCT_SIZE=118
PRIMER_PAIR_1_PENALTY=0.501825
PRIMER_LEFT_1_PENALTY=0.251787
PRIMER_RIGHT_1_PENALTY=0.250038
PRIMER_LEFT_1_SEQUENCE=ATGAAACCTGGGGTTGAGGC
PRIMER_RIGHT_1_SEQUENCE=CATCGGGGTGCACATAGAGG
PRIMER_LEFT_1=201,20
PRIMER_RIGHT_1=357,20
PRIMER_LEFT_1_TM=60.252
PRIMER_RIGHT_1_TM=60.250
PRIMER_LEFT_1_GC_PERCENT=55.000
PRIMER_RIGHT_1_GC_PERCENT=60.000
PRIMER_LEFT_1_SELF_ANY_TH=0.00
PRIMER_RIGHT_1_SELF_ANY_TH=7.49
PRIMER_LEFT_1_SELF_END_TH=0.00
PRIMER_RIGHT_1_SELF_END_TH=2.39
PRIMER_LEFT_1_HAIRPIN_TH=46.20
PRIMER_RIGHT_1_HAIRPIN_TH=0.00
PRIMER_LEFT_1_END_STABILITY=4.7000
PRIMER_RIGHT_1_END_STABILITY=3.6900
PRIMER_PAIR_1_COMPL_ANY_TH=0.00
PRIMER_PAIR_1_COMPL_END_TH=0.00
PRIMER_PAIR_1_PRODUCT_SIZE=157
PRIMER_PAIR_2_PENALTY=0.506942
PRIMER_LEFT_2_PENALTY=0.322008
PRIMER_RIGHT_2_PENALTY=0.184933
PRIMER_LEFT_2_SEQUENCE=AAGGCAGTAGAAGCAGGTGC
PRIMER_RIGHT_2_SEQUENCE=AGATGAGAGGTCGAGGGAGG
PRIMER_LEFT_2=80,20
PRIMER_RIGHT_2=318,20
PRIMER_LEFT_2_TM=60.322
PRIMER_RIGHT_2_TM=59.815
PRIMER_LEFT_2_GC_PERCENT=55.000
PRIMER_RIGHT_2_GC_PERCENT=60.000
PRIMER_LEFT_2_SELF_ANY_TH=0.00
PRIMER_RIGHT_2_SELF_ANY_TH=0.00
PRIMER_LEFT_2_SELF_END_TH=0.00
PRIMER_RIGHT_2_SELF_END_TH=0.00
PRIMER_LEFT_2_HAIRPIN_TH=42.49
PRIMER_RIGHT_2_HAIRPIN_TH=0.00
PRIMER_LEFT_2_END_STABILITY=5.0100
PRIMER_RIGHT_2_END_STABILITY=4.3000
PRIMER_PAIR_2_COMPL_ANY_TH=0.00
PRIMER_PAIR_2_COMPL_END_TH=0.00
PRIMER_PAIR_2_PRODUCT_SIZE=239
PRIMER_PAIR_3_PENALTY=0.509486
PRIMER_LEFT_3_PENALTY=0.324552
PRIMER_RIGHT_3_PENALTY=0.184933
PRIMER_LEFT_3_SEQUENCE=TGGCCCATGATGAAACCTGG
PRIMER_RIGHT_3_SEQUENCE=AGATGAGAGGTCGAGGGAGG
PRIMER_LEFT_3=192,20
PRIMER_RIGHT_3=318,20
PRIMER_LEFT_3_TM=60.325
PRIMER_RIGHT_3_TM=59.815
PRIMER_LEFT_3_GC_PERCENT=55.000
PRIMER_RIGHT_3_GC_PERCENT=60.000
PRIMER_LEFT_3_SELF_ANY_TH=1.22
PRIMER_RIGHT_3_SELF_ANY_TH=0.00
PRIMER_LEFT_3_SELF_END_TH=0.00
PRIMER_RIGHT_3_SELF_END_TH=0.00
PRIMER_LEFT_3_HAIRPIN_TH=0.00
PRIMER_RIGHT_3_HAIRPIN_TH=0.00
PRIMER_LEFT_3_END_STABILITY=4.4500
PRIMER_RIGHT_3_END_STABILITY=4.3000
PRIMER_PAIR_3_COMPL_ANY_TH=0.00
PRIMER_PAIR_3_COMPL_END_TH=0.00
PRIMER_PAIR_3_PRODUCT_SIZE=127
PRIMER_PAIR_4_PENALTY=0.568309
PRIMER_LEFT_4_PENALTY=0.251787
PRIMER_RIGHT_4_PENALTY=0.316522
PRIMER_LEFT_4_SEQUENCE=ATGAAACCTGGGGTTGAGGC
PRIMER_RIGHT_4_SEQUENCE=ATGTCGATCTGCTCATCGGG
PRIMER_LEFT_4=201,20
PRIMER_RIGHT_4=370,20
PRIMER_LEFT_4_TM=60.252
PRIMER_RIGHT_4_TM=59.683
PRIMER_LEFT_4_GC_PERCENT=55.000
PRIMER_RIGHT_4_GC_PERCENT=55.000
PRIMER_LEFT_4_SELF_ANY_TH=0.00
PRIMER_RIGHT_4_SELF_ANY_TH=15.14
PRIMER_LEFT_4_SELF_END_TH=0.00
PRIMER_RIGHT_4_SELF_END_TH=0.00
PRIMER_LEFT_4_HAIRPIN_TH=46.20
PRIMER_RIGHT_4_HAIRPIN_TH=44.85
PRIMER_LEFT_4_END_STABILITY=4.7000
PRIMER_RIGHT_4_END_STABILITY=5.1400
PRIMER_PAIR_4_COMPL_ANY_TH=0.00
PRIMER_PAIR_4_COMPL_END_TH=0.00
PRIMER_PAIR_4_PRODUCT_SIZE=170
=
