# Supplementary material for: A Tool Set for the Genome-Wide Analysis of Neurospora crassa by RT-PCR
Source: G3 (Bethesda). 2015 Aug 6;5(10):2043–9. doi: 10.1534/g3.115.019141 (PMC4592987; doi:10.1534/g3.115.019141)
Supplement: Supporting Information [file supp_g3.115.019141_FileS1.zip › neurospora_crassa_or74a_12_primers_detailed/NCU00030T0_output.txt]

PRIMER_MAX_SIZE=24
PRIMER_GC_CLAMP=2
PRIMER_THERMODYNAMIC_PARAMETERS_PATH=primer3_config/
PRIMER_MIN_GC=40
PRIMER_MAX_GC=60
PRIMER_MAX_TM=63
PRIMER_OPT_GC_PERCENT=50
PRIMER_MIN_TM=57
PRIMER_OPT_TM=60
PRIMER_NUM_RETURN=5
PRIMER_TM_FORMULA=1
PRIMER_PRODUCT_SIZE_RANGE=100-250
PRIMER_MIN_SIZE=18
PRIMER_SALT_CORRECTIONS=1
SEQUENCE_TEMPLATE=GGGCGAGCGGTCTCGAGTTTGCGAGCAAGCTGCCGGTACAGAGGAGGAAGAGGTTGTGTGCGGAGGCGAACTGCTCCCTTATTGTCAAGGACTATGCCGAGAGGCAGAAGTCGTTTGGTAAGAAGCAGTAGGGGGATGACAAAGGTATTGTGGGGAGGGGGGGAGAATAGAGAGAGAAAGAGAGAGAGAGAAAAATGATGGTTGTATCGAGGACGGTATCACCCAAGATGACCTCTTGTGTACACCTCGATTTCTTGCCGTGACGAAGGTTGGGGATAAGGTCGATAAATGGGAGTCTAGCGGGGAAGGCCGCTGTGAGGCTTGTACTTGCATACAGGCGGGTTGTGCATAGCATCATACATGAGCATAGTTTAGCGTTTTATGATTATACCCCCATTGGAAAGGGAACACTGTCCGAAGTCGAACTTGACAGGGTTCAGTTAAAGGTGTTGGTCGGTCAACTGCATATGGACATCAGGCATACGTGCGCTTCTACTCCTT
PRIMER_LEFT_NUM_RETURNED=5
PRIMER_RIGHT_NUM_RETURNED=5
PRIMER_INTERNAL_NUM_RETURNED=0
PRIMER_PAIR_NUM_RETURNED=5
PRIMER_PAIR_0_PENALTY=0.420940
PRIMER_LEFT_0_PENALTY=0.107897
PRIMER_RIGHT_0_PENALTY=0.313043
PRIMER_LEFT_0_SEQUENCE=TGTACTTGCATACAGGCGGG
PRIMER_RIGHT_0_SEQUENCE=TCGACTTCGGACAGTGTTCC
PRIMER_LEFT_0=322,20
PRIMER_RIGHT_0=423,20
PRIMER_LEFT_0_TM=60.108
PRIMER_RIGHT_0_TM=59.687
PRIMER_LEFT_0_GC_PERCENT=55.000
PRIMER_RIGHT_0_GC_PERCENT=55.000
PRIMER_LEFT_0_SELF_ANY_TH=0.00
PRIMER_RIGHT_0_SELF_ANY_TH=2.61
PRIMER_LEFT_0_SELF_END_TH=0.00
PRIMER_RIGHT_0_SELF_END_TH=2.61
PRIMER_LEFT_0_HAIRPIN_TH=36.28
PRIMER_RIGHT_0_HAIRPIN_TH=40.29
PRIMER_LEFT_0_END_STABILITY=6.1300
PRIMER_RIGHT_0_END_STABILITY=3.6200
PRIMER_PAIR_0_COMPL_ANY_TH=0.00
PRIMER_PAIR_0_COMPL_END_TH=0.00
PRIMER_PAIR_0_PRODUCT_SIZE=102
PRIMER_PAIR_1_PENALTY=0.483014
PRIMER_LEFT_1_PENALTY=0.366871
PRIMER_RIGHT_1_PENALTY=0.116143
PRIMER_LEFT_1_SEQUENCE=CTCGATTTCTTGCCGTGACG
PRIMER_RIGHT_1_SEQUENCE=TGTTCCCTTTCCAATGGGGG
PRIMER_LEFT_1=245,20
PRIMER_RIGHT_1=409,20
PRIMER_LEFT_1_TM=59.633
PRIMER_RIGHT_1_TM=59.884
PRIMER_LEFT_1_GC_PERCENT=55.000
PRIMER_RIGHT_1_GC_PERCENT=55.000
PRIMER_LEFT_1_SELF_ANY_TH=0.00
PRIMER_RIGHT_1_SELF_ANY_TH=9.79
PRIMER_LEFT_1_SELF_END_TH=0.00
PRIMER_RIGHT_1_SELF_END_TH=3.32
PRIMER_LEFT_1_HAIRPIN_TH=0.00
PRIMER_RIGHT_1_HAIRPIN_TH=42.22
PRIMER_LEFT_1_END_STABILITY=4.3500
PRIMER_RIGHT_1_END_STABILITY=5.4000
PRIMER_PAIR_1_COMPL_ANY_TH=0.00
PRIMER_PAIR_1_COMPL_END_TH=0.00
PRIMER_PAIR_1_PRODUCT_SIZE=165
PRIMER_PAIR_2_PENALTY=0.500799
PRIMER_LEFT_2_PENALTY=0.398318
PRIMER_RIGHT_2_PENALTY=0.102481
PRIMER_LEFT_2_SEQUENCE=AGGAGGAAGAGGTTGTGTGC
PRIMER_RIGHT_2_SEQUENCE=CTTGGGTGATACCGTCCTCG
PRIMER_LEFT_2=41,20
PRIMER_RIGHT_2=226,20
PRIMER_LEFT_2_TM=59.602
PRIMER_RIGHT_2_TM=59.898
PRIMER_LEFT_2_GC_PERCENT=55.000
PRIMER_RIGHT_2_GC_PERCENT=60.000
PRIMER_LEFT_2_SELF_ANY_TH=0.00
PRIMER_RIGHT_2_SELF_ANY_TH=0.00
PRIMER_LEFT_2_SELF_END_TH=0.00
PRIMER_RIGHT_2_SELF_END_TH=0.00
PRIMER_LEFT_2_HAIRPIN_TH=0.00
PRIMER_RIGHT_2_HAIRPIN_TH=40.20
PRIMER_LEFT_2_END_STABILITY=4.5700
PRIMER_RIGHT_2_END_STABILITY=4.6300
PRIMER_PAIR_2_COMPL_ANY_TH=8.31
PRIMER_PAIR_2_COMPL_END_TH=0.00
PRIMER_PAIR_2_PRODUCT_SIZE=186
PRIMER_PAIR_3_PENALTY=0.679914
PRIMER_LEFT_3_PENALTY=0.366871
PRIMER_RIGHT_3_PENALTY=0.313043
PRIMER_LEFT_3_SEQUENCE=CTCGATTTCTTGCCGTGACG
PRIMER_RIGHT_3_SEQUENCE=TCGACTTCGGACAGTGTTCC
PRIMER_LEFT_3=245,20
PRIMER_RIGHT_3=423,20
PRIMER_LEFT_3_TM=59.633
PRIMER_RIGHT_3_TM=59.687
PRIMER_LEFT_3_GC_PERCENT=55.000
PRIMER_RIGHT_3_GC_PERCENT=55.000
PRIMER_LEFT_3_SELF_ANY_TH=0.00
PRIMER_RIGHT_3_SELF_ANY_TH=2.61
PRIMER_LEFT_3_SELF_END_TH=0.00
PRIMER_RIGHT_3_SELF_END_TH=2.61
PRIMER_LEFT_3_HAIRPIN_TH=0.00
PRIMER_RIGHT_3_HAIRPIN_TH=40.29
PRIMER_LEFT_3_END_STABILITY=4.3500
PRIMER_RIGHT_3_END_STABILITY=3.6200
PRIMER_PAIR_3_COMPL_ANY_TH=0.20
PRIMER_PAIR_3_COMPL_END_TH=0.20
PRIMER_PAIR_3_PRODUCT_SIZE=179
PRIMER_PAIR_4_PENALTY=0.762183
PRIMER_LEFT_4_PENALTY=0.366871
PRIMER_RIGHT_4_PENALTY=0.395312
PRIMER_LEFT_4_SEQUENCE=CTCGATTTCTTGCCGTGACG
PRIMER_RIGHT_4_SEQUENCE=TCGGACAGTGTTCCCTTTCC
PRIMER_LEFT_4=245,20
PRIMER_RIGHT_4=417,20
PRIMER_LEFT_4_TM=59.633
PRIMER_RIGHT_4_TM=59.605
PRIMER_LEFT_4_GC_PERCENT=55.000
PRIMER_RIGHT_4_GC_PERCENT=55.000
PRIMER_LEFT_4_SELF_ANY_TH=0.00
PRIMER_RIGHT_4_SELF_ANY_TH=6.27
PRIMER_LEFT_4_SELF_END_TH=0.00
PRIMER_RIGHT_4_SELF_END_TH=0.00
PRIMER_LEFT_4_HAIRPIN_TH=0.00
PRIMER_RIGHT_4_HAIRPIN_TH=0.00
PRIMER_LEFT_4_END_STABILITY=4.3500
PRIMER_RIGHT_4_END_STABILITY=3.1300
PRIMER_PAIR_4_COMPL_ANY_TH=0.00
PRIMER_PAIR_4_COMPL_END_TH=0.00
PRIMER_PAIR_4_PRODUCT_SIZE=173
=
