# Supplementary material for: A Tool Set for the Genome-Wide Analysis of Neurospora crassa by RT-PCR
Source: G3 (Bethesda). 2015 Aug 6;5(10):2043–9. doi: 10.1534/g3.115.019141 (PMC4592987; doi:10.1534/g3.115.019141)
Supplement: Supporting Information [file supp_g3.115.019141_FileS1.zip › neurospora_crassa_or74a_12_primers_detailed/NCU00032T0_output.txt]

PRIMER_MAX_SIZE=24
PRIMER_GC_CLAMP=2
PRIMER_THERMODYNAMIC_PARAMETERS_PATH=primer3_config/
PRIMER_MIN_GC=40
PRIMER_MAX_GC=60
PRIMER_MAX_TM=63
PRIMER_OPT_GC_PERCENT=50
PRIMER_MIN_TM=57
PRIMER_OPT_TM=60
PRIMER_NUM_RETURN=5
PRIMER_TM_FORMULA=1
PRIMER_PRODUCT_SIZE_RANGE=100-250
PRIMER_MIN_SIZE=18
PRIMER_SALT_CORRECTIONS=1
SEQUENCE_TEMPLATE=TTGCTGGCGCATTGAGCAGTTGCGAGGTGAGGACGGTGATGTTGAGCGGGTTGGAGAGGTGGGTCAGCAGCGTGGTGGTGGTCGAGTATAACTGTTCGGTGCGATCATCGTCATGGACGTCCTGGTATAACCGAAGAACATTGGTCAGAAGTCGTTCGACCGACATGGCGTGCTTCGTGTGGATGGGTCGCCCCTTCTCGTCGTGCTGCTCGTCGTCGTCGTCGTCGTCGTCGTCGTCGTTGTAGTGGTCGTCGTCGCCGCCGTCGCAAGTCTTCGTTTGTCAATTACGTCGTGGGATATTAGAGATTAATGGGGCGGTATGTAAGGACAGCGATGGGCAGGGGAACTAATCGAGATGATTGTCACGGTGGAACCATGTCATGTCTATTGGCAAAGAACAAACATTGAAGACGGGACCTGATGGAAGTGGAAGGTTGCGACCGTCGTTATTTCCTACCGGGGGCCGAGGTACTGTAAGGAGGAACGACGGTAAAGAGTGCA
PRIMER_LEFT_NUM_RETURNED=5
PRIMER_RIGHT_NUM_RETURNED=5
PRIMER_INTERNAL_NUM_RETURNED=0
PRIMER_PAIR_NUM_RETURNED=5
PRIMER_PAIR_0_PENALTY=0.414802
PRIMER_LEFT_0_PENALTY=0.313043
PRIMER_RIGHT_0_PENALTY=0.101759
PRIMER_LEFT_0_SEQUENCE=TGGTCAGAAGTCGTTCGACC
PRIMER_RIGHT_0_SEQUENCE=TCGCTGTCCTTACATACCGC
PRIMER_LEFT_0=141,20
PRIMER_RIGHT_0=333,20
PRIMER_LEFT_0_TM=59.687
PRIMER_RIGHT_0_TM=59.898
PRIMER_LEFT_0_GC_PERCENT=55.000
PRIMER_RIGHT_0_GC_PERCENT=55.000
PRIMER_LEFT_0_SELF_ANY_TH=19.41
PRIMER_RIGHT_0_SELF_ANY_TH=0.00
PRIMER_LEFT_0_SELF_END_TH=12.99
PRIMER_RIGHT_0_SELF_END_TH=0.00
PRIMER_LEFT_0_HAIRPIN_TH=46.07
PRIMER_RIGHT_0_HAIRPIN_TH=34.37
PRIMER_LEFT_0_END_STABILITY=4.7900
PRIMER_RIGHT_0_END_STABILITY=5.6800
PRIMER_PAIR_0_COMPL_ANY_TH=0.00
PRIMER_PAIR_0_COMPL_END_TH=0.00
PRIMER_PAIR_0_PRODUCT_SIZE=193
PRIMER_PAIR_1_PENALTY=0.419192
PRIMER_LEFT_1_PENALTY=0.313043
PRIMER_RIGHT_1_PENALTY=0.106149
PRIMER_LEFT_1_SEQUENCE=TGGTCAGAAGTCGTTCGACC
PRIMER_RIGHT_1_SEQUENCE=CTGTCCTTACATACCGCCCC
PRIMER_LEFT_1=141,20
PRIMER_RIGHT_1=330,20
PRIMER_LEFT_1_TM=59.687
PRIMER_RIGHT_1_TM=59.894
PRIMER_LEFT_1_GC_PERCENT=55.000
PRIMER_RIGHT_1_GC_PERCENT=60.000
PRIMER_LEFT_1_SELF_ANY_TH=19.41
PRIMER_RIGHT_1_SELF_ANY_TH=0.00
PRIMER_LEFT_1_SELF_END_TH=12.99
PRIMER_RIGHT_1_SELF_END_TH=0.00
PRIMER_LEFT_1_HAIRPIN_TH=46.07
PRIMER_RIGHT_1_HAIRPIN_TH=34.37
PRIMER_LEFT_1_END_STABILITY=4.7900
PRIMER_RIGHT_1_END_STABILITY=5.8000
PRIMER_PAIR_1_COMPL_ANY_TH=0.00
PRIMER_PAIR_1_COMPL_END_TH=0.00
PRIMER_PAIR_1_PRODUCT_SIZE=190
PRIMER_PAIR_2_PENALTY=0.419937
PRIMER_LEFT_2_PENALTY=0.313043
PRIMER_RIGHT_2_PENALTY=0.106894
PRIMER_LEFT_2_SEQUENCE=TGGTCAGAAGTCGTTCGACC
PRIMER_RIGHT_2_SEQUENCE=CTCGATTAGTTCCCCTGCCC
PRIMER_LEFT_2=141,20
PRIMER_RIGHT_2=354,20
PRIMER_LEFT_2_TM=59.687
PRIMER_RIGHT_2_TM=59.893
PRIMER_LEFT_2_GC_PERCENT=55.000
PRIMER_RIGHT_2_GC_PERCENT=60.000
PRIMER_LEFT_2_SELF_ANY_TH=19.41
PRIMER_RIGHT_2_SELF_ANY_TH=0.00
PRIMER_LEFT_2_SELF_END_TH=12.99
PRIMER_RIGHT_2_SELF_END_TH=0.00
PRIMER_LEFT_2_HAIRPIN_TH=46.07
PRIMER_RIGHT_2_HAIRPIN_TH=0.00
PRIMER_LEFT_2_END_STABILITY=4.7900
PRIMER_RIGHT_2_END_STABILITY=5.3600
PRIMER_PAIR_2_COMPL_ANY_TH=0.92
PRIMER_PAIR_2_COMPL_END_TH=0.00
PRIMER_PAIR_2_PRODUCT_SIZE=214
PRIMER_PAIR_3_PENALTY=0.424309
PRIMER_LEFT_3_PENALTY=0.313043
PRIMER_RIGHT_3_PENALTY=0.111266
PRIMER_LEFT_3_SEQUENCE=TGGTCAGAAGTCGTTCGACC
PRIMER_RIGHT_3_SEQUENCE=CAAACGAAGACTTGCGACGG
PRIMER_LEFT_3=141,20
PRIMER_RIGHT_3=279,20
PRIMER_LEFT_3_TM=59.687
PRIMER_RIGHT_3_TM=60.111
PRIMER_LEFT_3_GC_PERCENT=55.000
PRIMER_RIGHT_3_GC_PERCENT=55.000
PRIMER_LEFT_3_SELF_ANY_TH=19.41
PRIMER_RIGHT_3_SELF_ANY_TH=2.62
PRIMER_LEFT_3_SELF_END_TH=12.99
PRIMER_RIGHT_3_SELF_END_TH=0.00
PRIMER_LEFT_3_HAIRPIN_TH=46.07
PRIMER_RIGHT_3_HAIRPIN_TH=0.00
PRIMER_LEFT_3_END_STABILITY=4.7900
PRIMER_RIGHT_3_END_STABILITY=4.7900
PRIMER_PAIR_3_COMPL_ANY_TH=16.82
PRIMER_PAIR_3_COMPL_END_TH=6.71
PRIMER_PAIR_3_PRODUCT_SIZE=139
PRIMER_PAIR_4_PENALTY=0.712576
PRIMER_LEFT_4_PENALTY=0.179045
PRIMER_RIGHT_4_PENALTY=0.533531
PRIMER_LEFT_4_SEQUENCE=ATGTAAGGACAGCGATGGGC
PRIMER_RIGHT_4_SEQUENCE=GCCCCCGGTAGGAAATAACG
PRIMER_LEFT_4=319,20
PRIMER_RIGHT_4=463,20
PRIMER_LEFT_4_TM=60.179
PRIMER_RIGHT_4_TM=60.534
PRIMER_LEFT_4_GC_PERCENT=55.000
PRIMER_RIGHT_4_GC_PERCENT=60.000
PRIMER_LEFT_4_SELF_ANY_TH=0.00
PRIMER_RIGHT_4_SELF_ANY_TH=11.88
PRIMER_LEFT_4_SELF_END_TH=0.00
PRIMER_RIGHT_4_SELF_END_TH=0.00
PRIMER_LEFT_4_HAIRPIN_TH=39.50
PRIMER_RIGHT_4_HAIRPIN_TH=44.51
PRIMER_LEFT_4_END_STABILITY=5.3600
PRIMER_RIGHT_4_END_STABILITY=3.1800
PRIMER_PAIR_4_COMPL_ANY_TH=0.00
PRIMER_PAIR_4_COMPL_END_TH=0.00
PRIMER_PAIR_4_PRODUCT_SIZE=145
=
