# Supplementary material for: A Tool Set for the Genome-Wide Analysis of Neurospora crassa by RT-PCR
Source: G3 (Bethesda). 2015 Aug 6;5(10):2043–9. doi: 10.1534/g3.115.019141 (PMC4592987; doi:10.1534/g3.115.019141)
Supplement: Supporting Information [file supp_g3.115.019141_FileS1.zip › neurospora_crassa_or74a_12_primers_detailed/NCU00034T0_output.txt]

PRIMER_MAX_SIZE=24
PRIMER_GC_CLAMP=2
PRIMER_THERMODYNAMIC_PARAMETERS_PATH=primer3_config/
PRIMER_MIN_GC=40
PRIMER_MAX_GC=60
PRIMER_MAX_TM=63
PRIMER_OPT_GC_PERCENT=50
PRIMER_MIN_TM=57
PRIMER_OPT_TM=60
PRIMER_NUM_RETURN=5
PRIMER_TM_FORMULA=1
PRIMER_PRODUCT_SIZE_RANGE=100-250
PRIMER_MIN_SIZE=18
PRIMER_SALT_CORRECTIONS=1
SEQUENCE_TEMPLATE=CCGTGCGTGGGCGCCGTTTGGTTCCGGTACGCTGCTCTGTTTGCTCGGCCTGGCCCTGACGGTGATCGGCCAGGTGGTGCGCAGTGTGGCCATGGTACAGGCGGGACCGAGCTTCAACCACTTGGTGCAGCGCCAGCGAAGCTCGGCGCACGTACTGGTGACGTCGGGGATCTACGGCAGGTTCAGGCACCCGAGTTACTTTGGCTTCTTTTGGTGGGCGTTGGGGACGCAGATGGCTATGGGCAACGTCGTTAGCTTTGTGGCTTATGCGGCGGTGTTGTGGAAGTTCTTCAGTTCGAGGATCAAGCATGAGGAGGAGTTTTTGGTCAAGTTCTTTGGGCAAGAGTATGTGGATTATCGAAGAAGGGTGGGCACCAAGATTCCGTTTGTTCCCTGAGTTGGGCGTGGTGCTTTTTCGACAGAACTCATCTGTTGTGTGCCATAGTCTATTACGTGGTAGTCGCTTTACGTGGTATACAGTTCGAAAGAATAGATACAAAG
PRIMER_LEFT_NUM_RETURNED=5
PRIMER_RIGHT_NUM_RETURNED=5
PRIMER_INTERNAL_NUM_RETURNED=0
PRIMER_PAIR_NUM_RETURNED=5
PRIMER_PAIR_0_PENALTY=0.275629
PRIMER_LEFT_0_PENALTY=0.031994
PRIMER_RIGHT_0_PENALTY=0.243636
PRIMER_LEFT_0_SEQUENCE=CTTCTTTTGGTGGGCGTTGG
PRIMER_RIGHT_0_SEQUENCE=CAAACGGAATCTTGGTGCCC
PRIMER_LEFT_0=204,20
PRIMER_RIGHT_0=388,20
PRIMER_LEFT_0_TM=59.968
PRIMER_RIGHT_0_TM=59.756
PRIMER_LEFT_0_GC_PERCENT=55.000
PRIMER_RIGHT_0_GC_PERCENT=55.000
PRIMER_LEFT_0_SELF_ANY_TH=0.00
PRIMER_RIGHT_0_SELF_ANY_TH=0.00
PRIMER_LEFT_0_SELF_END_TH=0.00
PRIMER_RIGHT_0_SELF_END_TH=0.00
PRIMER_LEFT_0_HAIRPIN_TH=0.00
PRIMER_RIGHT_0_HAIRPIN_TH=0.00
PRIMER_LEFT_0_END_STABILITY=3.7700
PRIMER_RIGHT_0_END_STABILITY=5.3600
PRIMER_PAIR_0_COMPL_ANY_TH=0.00
PRIMER_PAIR_0_COMPL_END_TH=0.00
PRIMER_PAIR_0_PRODUCT_SIZE=185
PRIMER_PAIR_1_PENALTY=0.279941
PRIMER_LEFT_1_PENALTY=0.036306
PRIMER_RIGHT_1_PENALTY=0.243636
PRIMER_LEFT_1_SEQUENCE=AGGCACCCGAGTTACTTTGG
PRIMER_RIGHT_1_SEQUENCE=CAAACGGAATCTTGGTGCCC
PRIMER_LEFT_1=184,20
PRIMER_RIGHT_1=388,20
PRIMER_LEFT_1_TM=59.964
PRIMER_RIGHT_1_TM=59.756
PRIMER_LEFT_1_GC_PERCENT=55.000
PRIMER_RIGHT_1_GC_PERCENT=55.000
PRIMER_LEFT_1_SELF_ANY_TH=0.46
PRIMER_RIGHT_1_SELF_ANY_TH=0.00
PRIMER_LEFT_1_SELF_END_TH=0.46
PRIMER_RIGHT_1_SELF_END_TH=0.00
PRIMER_LEFT_1_HAIRPIN_TH=0.00
PRIMER_RIGHT_1_HAIRPIN_TH=0.00
PRIMER_LEFT_1_END_STABILITY=3.2800
PRIMER_RIGHT_1_END_STABILITY=5.3600
PRIMER_PAIR_1_COMPL_ANY_TH=17.65
PRIMER_PAIR_1_COMPL_END_TH=18.33
PRIMER_PAIR_1_PRODUCT_SIZE=205
PRIMER_PAIR_2_PENALTY=0.348675
PRIMER_LEFT_2_PENALTY=0.105039
PRIMER_RIGHT_2_PENALTY=0.243636
PRIMER_LEFT_2_SEQUENCE=GGATCTACGGCAGGTTCAGG
PRIMER_RIGHT_2_SEQUENCE=CAAACGGAATCTTGGTGCCC
PRIMER_LEFT_2=167,20
PRIMER_RIGHT_2=388,20
PRIMER_LEFT_2_TM=59.895
PRIMER_RIGHT_2_TM=59.756
PRIMER_LEFT_2_GC_PERCENT=60.000
PRIMER_RIGHT_2_GC_PERCENT=55.000
PRIMER_LEFT_2_SELF_ANY_TH=0.00
PRIMER_RIGHT_2_SELF_ANY_TH=0.00
PRIMER_LEFT_2_SELF_END_TH=0.00
PRIMER_RIGHT_2_SELF_END_TH=0.00
PRIMER_LEFT_2_HAIRPIN_TH=0.00
PRIMER_RIGHT_2_HAIRPIN_TH=0.00
PRIMER_LEFT_2_END_STABILITY=3.8600
PRIMER_RIGHT_2_END_STABILITY=5.3600
PRIMER_PAIR_2_COMPL_ANY_TH=0.00
PRIMER_PAIR_2_COMPL_END_TH=0.00
PRIMER_PAIR_2_PRODUCT_SIZE=222
PRIMER_PAIR_3_PENALTY=0.645475
PRIMER_LEFT_3_PENALTY=0.535102
PRIMER_RIGHT_3_PENALTY=0.110373
PRIMER_LEFT_3_SEQUENCE=ACCGAGCTTCAACCACTTGG
PRIMER_RIGHT_3_SEQUENCE=CAAAGCTAACGACGTTGCCC
PRIMER_LEFT_3=105,20
PRIMER_RIGHT_3=259,20
PRIMER_LEFT_3_TM=60.535
PRIMER_RIGHT_3_TM=60.110
PRIMER_LEFT_3_GC_PERCENT=55.000
PRIMER_RIGHT_3_GC_PERCENT=55.000
PRIMER_LEFT_3_SELF_ANY_TH=0.00
PRIMER_RIGHT_3_SELF_ANY_TH=22.78
PRIMER_LEFT_3_SELF_END_TH=0.00
PRIMER_RIGHT_3_SELF_END_TH=12.72
PRIMER_LEFT_3_HAIRPIN_TH=42.17
PRIMER_RIGHT_3_HAIRPIN_TH=0.00
PRIMER_LEFT_3_END_STABILITY=3.6100
PRIMER_RIGHT_3_END_STABILITY=5.3600
PRIMER_PAIR_3_COMPL_ANY_TH=0.00
PRIMER_PAIR_3_COMPL_END_TH=0.00
PRIMER_PAIR_3_PRODUCT_SIZE=155
PRIMER_PAIR_4_PENALTY=0.689361
PRIMER_LEFT_4_PENALTY=0.031994
PRIMER_RIGHT_4_PENALTY=0.657368
PRIMER_LEFT_4_SEQUENCE=CTTCTTTTGGTGGGCGTTGG
PRIMER_RIGHT_4_SEQUENCE=CTGTCGAAAAAGCACCACGC
PRIMER_LEFT_4=204,20
PRIMER_RIGHT_4=421,20
PRIMER_LEFT_4_TM=59.968
PRIMER_RIGHT_4_TM=60.657
PRIMER_LEFT_4_GC_PERCENT=55.000
PRIMER_RIGHT_4_GC_PERCENT=55.000
PRIMER_LEFT_4_SELF_ANY_TH=0.00
PRIMER_RIGHT_4_SELF_ANY_TH=0.00
PRIMER_LEFT_4_SELF_END_TH=0.00
PRIMER_RIGHT_4_SELF_END_TH=0.00
PRIMER_LEFT_4_HAIRPIN_TH=0.00
PRIMER_RIGHT_4_HAIRPIN_TH=42.91
PRIMER_LEFT_4_END_STABILITY=3.7700
PRIMER_RIGHT_4_END_STABILITY=5.3400
PRIMER_PAIR_4_COMPL_ANY_TH=0.00
PRIMER_PAIR_4_COMPL_END_TH=0.00
PRIMER_PAIR_4_PRODUCT_SIZE=218
=
