# Supplementary material for: A Tool Set for the Genome-Wide Analysis of Neurospora crassa by RT-PCR
Source: G3 (Bethesda). 2015 Aug 6;5(10):2043–9. doi: 10.1534/g3.115.019141 (PMC4592987; doi:10.1534/g3.115.019141)
Supplement: Supporting Information [file supp_g3.115.019141_FileS1.zip › neurospora_crassa_or74a_12_primers_detailed/NCU00035T0_output.txt]

PRIMER_MAX_SIZE=24
PRIMER_GC_CLAMP=2
PRIMER_THERMODYNAMIC_PARAMETERS_PATH=primer3_config/
PRIMER_MIN_GC=40
PRIMER_MAX_GC=60
PRIMER_MAX_TM=63
PRIMER_OPT_GC_PERCENT=50
PRIMER_MIN_TM=57
PRIMER_OPT_TM=60
PRIMER_NUM_RETURN=5
PRIMER_TM_FORMULA=1
PRIMER_PRODUCT_SIZE_RANGE=100-250
PRIMER_MIN_SIZE=18
PRIMER_SALT_CORRECTIONS=1
SEQUENCE_TEMPLATE=CTTCCATGTTGATTGGAACTTGCGGTGCTGCTCCTCGGTTGGGCTATTGGTGCCGTCTTGGTGCTGGTGCTCCTTTGCGTTCTGCTCGGAGGCGGACACATTGCGCTCGGCACGGGCTTGGACGGCGGCGTAGTACTCGATGATGTAGGCGATGAAAAGGTGGCAGGGGATCAGGAAGTACAGCAACAGACCGAGGTTGATGTCGGATTTCCGAAAGTCATGGCAGCCGATGCATATCAGGACGCCGTACnCTGAGTTGGGCGTGGTGCTTTTTCGACAGAACTCATCTGTTGTGTGCCATAGTCTATTACGTGGTAGTCGCTTTACGTGGTATACAGTTCGAAAGAATAGATACAAAGCCTATCAAACCAAACAGTTCACGTATTTCCCCTTTGTTACTACATAATATTATCGCAGTTCCGGTAACGCCCTCGAACACCATGGCTAAAGCAATTGGTCTACCTAGAATCCCGACCCAGCTGCAGGGAACAGCTGACGTTC
SEQUENCE_EXCLUDED_REGION=251,1
SEQUENCE_TARGET=251,1
PRIMER_LEFT_NUM_RETURNED=5
PRIMER_RIGHT_NUM_RETURNED=5
PRIMER_INTERNAL_NUM_RETURNED=0
PRIMER_PAIR_NUM_RETURNED=5
PRIMER_PAIR_0_PENALTY=0.289798
PRIMER_LEFT_0_PENALTY=0.037882
PRIMER_RIGHT_0_PENALTY=0.251916
PRIMER_LEFT_0_SEQUENCE=AGCCGATGCATATCAGGACG
PRIMER_RIGHT_0_SEQUENCE=TTAGCCATGGTGTTCGAGGG
PRIMER_LEFT_0=224,20
PRIMER_RIGHT_0=447,20
PRIMER_LEFT_0_TM=60.038
PRIMER_RIGHT_0_TM=59.748
PRIMER_LEFT_0_GC_PERCENT=55.000
PRIMER_RIGHT_0_GC_PERCENT=55.000
PRIMER_LEFT_0_SELF_ANY_TH=6.51
PRIMER_RIGHT_0_SELF_ANY_TH=0.00
PRIMER_LEFT_0_SELF_END_TH=0.00
PRIMER_RIGHT_0_SELF_END_TH=0.00
PRIMER_LEFT_0_HAIRPIN_TH=41.13
PRIMER_RIGHT_0_HAIRPIN_TH=0.00
PRIMER_LEFT_0_END_STABILITY=4.7900
PRIMER_RIGHT_0_END_STABILITY=4.3000
PRIMER_PAIR_0_COMPL_ANY_TH=0.00
PRIMER_PAIR_0_COMPL_END_TH=0.00
PRIMER_PAIR_0_PRODUCT_SIZE=224
PRIMER_PAIR_1_PENALTY=0.836413
PRIMER_LEFT_1_PENALTY=0.179045
PRIMER_RIGHT_1_PENALTY=0.657368
PRIMER_LEFT_1_SEQUENCE=CTCCTCGGTTGGGCTATTGG
PRIMER_RIGHT_1_SEQUENCE=CTGTCGAAAAAGCACCACGC
PRIMER_LEFT_1=30,20
PRIMER_RIGHT_1=279,20
PRIMER_LEFT_1_TM=60.179
PRIMER_RIGHT_1_TM=60.657
PRIMER_LEFT_1_GC_PERCENT=60.000
PRIMER_RIGHT_1_GC_PERCENT=55.000
PRIMER_LEFT_1_SELF_ANY_TH=0.00
PRIMER_RIGHT_1_SELF_ANY_TH=0.00
PRIMER_LEFT_1_SELF_END_TH=0.00
PRIMER_RIGHT_1_SELF_END_TH=0.00
PRIMER_LEFT_1_HAIRPIN_TH=0.00
PRIMER_RIGHT_1_HAIRPIN_TH=42.91
PRIMER_LEFT_1_END_STABILITY=3.1600
PRIMER_RIGHT_1_END_STABILITY=5.3400
PRIMER_PAIR_1_COMPL_ANY_TH=0.00
PRIMER_PAIR_1_COMPL_END_TH=0.00
PRIMER_PAIR_1_PRODUCT_SIZE=250
PRIMER_PAIR_2_PENALTY=1.017693
PRIMER_LEFT_2_PENALTY=0.037882
PRIMER_RIGHT_2_PENALTY=0.979811
PRIMER_LEFT_2_SEQUENCE=AGCCGATGCATATCAGGACG
PRIMER_RIGHT_2_SEQUENCE=CACGTAAAGCGACTACCACG
PRIMER_LEFT_2=224,20
PRIMER_RIGHT_2=329,20
PRIMER_LEFT_2_TM=60.038
PRIMER_RIGHT_2_TM=59.020
PRIMER_LEFT_2_GC_PERCENT=55.000
PRIMER_RIGHT_2_GC_PERCENT=55.000
PRIMER_LEFT_2_SELF_ANY_TH=6.51
PRIMER_RIGHT_2_SELF_ANY_TH=6.39
PRIMER_LEFT_2_SELF_END_TH=0.00
PRIMER_RIGHT_2_SELF_END_TH=6.39
PRIMER_LEFT_2_HAIRPIN_TH=41.13
PRIMER_RIGHT_2_HAIRPIN_TH=44.77
PRIMER_LEFT_2_END_STABILITY=4.7900
PRIMER_RIGHT_2_END_STABILITY=4.9400
PRIMER_PAIR_2_COMPL_ANY_TH=0.00
PRIMER_PAIR_2_COMPL_END_TH=0.00
PRIMER_PAIR_2_PRODUCT_SIZE=106
PRIMER_PAIR_3_PENALTY=1.133034
PRIMER_LEFT_3_PENALTY=0.881118
PRIMER_RIGHT_3_PENALTY=0.251916
PRIMER_LEFT_3_SEQUENCE=TTTCCGAAAGTCATGGCAGC
PRIMER_RIGHT_3_SEQUENCE=TTAGCCATGGTGTTCGAGGG
PRIMER_LEFT_3=207,20
PRIMER_RIGHT_3=447,20
PRIMER_LEFT_3_TM=59.119
PRIMER_RIGHT_3_TM=59.748
PRIMER_LEFT_3_GC_PERCENT=50.000
PRIMER_RIGHT_3_GC_PERCENT=55.000
PRIMER_LEFT_3_SELF_ANY_TH=0.00
PRIMER_RIGHT_3_SELF_ANY_TH=0.00
PRIMER_LEFT_3_SELF_END_TH=0.00
PRIMER_RIGHT_3_SELF_END_TH=0.00
PRIMER_LEFT_3_HAIRPIN_TH=0.00
PRIMER_RIGHT_3_HAIRPIN_TH=0.00
PRIMER_LEFT_3_END_STABILITY=5.2500
PRIMER_RIGHT_3_END_STABILITY=4.3000
PRIMER_PAIR_3_COMPL_ANY_TH=20.42
PRIMER_PAIR_3_COMPL_END_TH=14.27
PRIMER_PAIR_3_PRODUCT_SIZE=241
PRIMER_PAIR_4_PENALTY=1.202294
PRIMER_LEFT_4_PENALTY=0.037882
PRIMER_RIGHT_4_PENALTY=1.164411
PRIMER_LEFT_4_SEQUENCE=AGCCGATGCATATCAGGACG
PRIMER_RIGHT_4_SEQUENCE=TGCTTTAGCCATGGTGTTCG
PRIMER_LEFT_4=224,20
PRIMER_RIGHT_4=451,20
PRIMER_LEFT_4_TM=60.038
PRIMER_RIGHT_4_TM=58.836
PRIMER_LEFT_4_GC_PERCENT=55.000
PRIMER_RIGHT_4_GC_PERCENT=50.000
PRIMER_LEFT_4_SELF_ANY_TH=6.51
PRIMER_RIGHT_4_SELF_ANY_TH=0.00
PRIMER_LEFT_4_SELF_END_TH=0.00
PRIMER_RIGHT_4_SELF_END_TH=0.00
PRIMER_LEFT_4_HAIRPIN_TH=41.13
PRIMER_RIGHT_4_HAIRPIN_TH=41.18
PRIMER_LEFT_4_END_STABILITY=4.7900
PRIMER_RIGHT_4_END_STABILITY=3.9500
PRIMER_PAIR_4_COMPL_ANY_TH=0.00
PRIMER_PAIR_4_COMPL_END_TH=0.00
PRIMER_PAIR_4_PRODUCT_SIZE=228
=
