# Supplementary material for: A Tool Set for the Genome-Wide Analysis of Neurospora crassa by RT-PCR
Source: G3 (Bethesda). 2015 Aug 6;5(10):2043–9. doi: 10.1534/g3.115.019141 (PMC4592987; doi:10.1534/g3.115.019141)
Supplement: Supporting Information [file supp_g3.115.019141_FileS1.zip › neurospora_crassa_or74a_12_primers_detailed/NCU00046T0_output.txt]

PRIMER_MAX_SIZE=24
PRIMER_GC_CLAMP=2
PRIMER_THERMODYNAMIC_PARAMETERS_PATH=primer3_config/
PRIMER_MIN_GC=40
PRIMER_MAX_GC=60
PRIMER_MAX_TM=63
PRIMER_OPT_GC_PERCENT=50
PRIMER_MIN_TM=57
PRIMER_OPT_TM=60
PRIMER_NUM_RETURN=5
PRIMER_TM_FORMULA=1
PRIMER_PRODUCT_SIZE_RANGE=100-250
PRIMER_MIN_SIZE=18
PRIMER_SALT_CORRECTIONS=1
SEQUENCE_TEMPLATE=CGAGCACGGAATGAGCCACCGATCACGCGTGCACACCGATTGGGGGGAGGGTGTCCTGGACTCGCAGGGACTAGCCAGAGGCCAGCCTGAGGTTTGGCGGGCCAGTCACAAGATGATTTCCTTCCATGCTGTGCCAGCGTGCCAGGGTCCGCAGCACCAAACAGCATGTCTGTCGACAACGGCGATCTCCGCTGCAAGATGGACGATGGGATGGGGAGTGCTGGAGAAACCACCAAGAACGACCCAAAAGnACCGTGTTATTTGCCATTGTTCCAAGACAAGAGACATCTTCCTATTCGAACCCTCGTGCTCTAGGTTGGATGATATTTGCAATGGCAACCAAATAGCTCGTCAATTTGAACTGCTACAAACTGCAACTCTTGAGCGTCCGCACAAATTCTCCCCTTCTGCAACATCAAATCGAGGCGTACAATGAATGCAAAGGACTGAAGCAGATGTAACAGCCATCAGATAAAGAAGACGCGGACATGAAGTTTCAGG
SEQUENCE_EXCLUDED_REGION=251,1
SEQUENCE_TARGET=251,1
PRIMER_LEFT_NUM_RETURNED=5
PRIMER_RIGHT_NUM_RETURNED=5
PRIMER_INTERNAL_NUM_RETURNED=0
PRIMER_PAIR_NUM_RETURNED=5
PRIMER_PAIR_0_PENALTY=1.054474
PRIMER_LEFT_0_PENALTY=0.606673
PRIMER_RIGHT_0_PENALTY=0.447801
PRIMER_LEFT_0_SEQUENCE=GGAGTGCTGGAGAAACCACC
PRIMER_RIGHT_0_SEQUENCE=ACGCCTCGATTTGATGTTGC
PRIMER_LEFT_0=214,20
PRIMER_RIGHT_0=428,20
PRIMER_LEFT_0_TM=60.607
PRIMER_RIGHT_0_TM=59.552
PRIMER_LEFT_0_GC_PERCENT=60.000
PRIMER_RIGHT_0_GC_PERCENT=50.000
PRIMER_LEFT_0_SELF_ANY_TH=0.00
PRIMER_RIGHT_0_SELF_ANY_TH=0.00
PRIMER_LEFT_0_SELF_END_TH=0.00
PRIMER_RIGHT_0_SELF_END_TH=0.00
PRIMER_LEFT_0_HAIRPIN_TH=44.64
PRIMER_RIGHT_0_HAIRPIN_TH=0.00
PRIMER_LEFT_0_END_STABILITY=4.6100
PRIMER_RIGHT_0_END_STABILITY=4.1700
PRIMER_PAIR_0_COMPL_ANY_TH=0.00
PRIMER_PAIR_0_COMPL_END_TH=0.00
PRIMER_PAIR_0_PRODUCT_SIZE=215
PRIMER_PAIR_1_PENALTY=1.215176
PRIMER_LEFT_1_PENALTY=0.767375
PRIMER_RIGHT_1_PENALTY=0.447801
PRIMER_LEFT_1_SEQUENCE=AAGATGGACGATGGGATGGG
PRIMER_RIGHT_1_SEQUENCE=ACGCCTCGATTTGATGTTGC
PRIMER_LEFT_1=195,20
PRIMER_RIGHT_1=428,20
PRIMER_LEFT_1_TM=59.233
PRIMER_RIGHT_1_TM=59.552
PRIMER_LEFT_1_GC_PERCENT=55.000
PRIMER_RIGHT_1_GC_PERCENT=50.000
PRIMER_LEFT_1_SELF_ANY_TH=0.00
PRIMER_RIGHT_1_SELF_ANY_TH=0.00
PRIMER_LEFT_1_SELF_END_TH=0.00
PRIMER_RIGHT_1_SELF_END_TH=0.00
PRIMER_LEFT_1_HAIRPIN_TH=0.00
PRIMER_RIGHT_1_HAIRPIN_TH=0.00
PRIMER_LEFT_1_END_STABILITY=4.0000
PRIMER_RIGHT_1_END_STABILITY=4.1700
PRIMER_PAIR_1_COMPL_ANY_TH=0.00
PRIMER_PAIR_1_COMPL_END_TH=0.00
PRIMER_PAIR_1_PRODUCT_SIZE=234
PRIMER_PAIR_2_PENALTY=1.397198
PRIMER_LEFT_2_PENALTY=0.949397
PRIMER_RIGHT_2_PENALTY=0.447801
PRIMER_LEFT_2_SEQUENCE=GAAACCACCAAGAACGACCC
PRIMER_RIGHT_2_SEQUENCE=ACGCCTCGATTTGATGTTGC
PRIMER_LEFT_2=225,20
PRIMER_RIGHT_2=428,20
PRIMER_LEFT_2_TM=59.051
PRIMER_RIGHT_2_TM=59.552
PRIMER_LEFT_2_GC_PERCENT=55.000
PRIMER_RIGHT_2_GC_PERCENT=50.000
PRIMER_LEFT_2_SELF_ANY_TH=0.00
PRIMER_RIGHT_2_SELF_ANY_TH=0.00
PRIMER_LEFT_2_SELF_END_TH=0.00
PRIMER_RIGHT_2_SELF_END_TH=0.00
PRIMER_LEFT_2_HAIRPIN_TH=0.00
PRIMER_RIGHT_2_HAIRPIN_TH=0.00
PRIMER_LEFT_2_END_STABILITY=4.4600
PRIMER_RIGHT_2_END_STABILITY=4.1700
PRIMER_PAIR_2_COMPL_ANY_TH=0.00
PRIMER_PAIR_2_COMPL_END_TH=0.00
PRIMER_PAIR_2_PRODUCT_SIZE=204
PRIMER_PAIR_3_PENALTY=1.417954
PRIMER_LEFT_3_PENALTY=0.606673
PRIMER_RIGHT_3_PENALTY=0.811281
PRIMER_LEFT_3_SEQUENCE=GGAGTGCTGGAGAAACCACC
PRIMER_RIGHT_3_SEQUENCE=GAAGGGGAGAATTTGTGCGG
PRIMER_LEFT_3=214,20
PRIMER_RIGHT_3=407,20
PRIMER_LEFT_3_TM=60.607
PRIMER_RIGHT_3_TM=59.189
PRIMER_LEFT_3_GC_PERCENT=60.000
PRIMER_RIGHT_3_GC_PERCENT=55.000
PRIMER_LEFT_3_SELF_ANY_TH=0.00
PRIMER_RIGHT_3_SELF_ANY_TH=0.00
PRIMER_LEFT_3_SELF_END_TH=0.00
PRIMER_RIGHT_3_SELF_END_TH=0.00
PRIMER_LEFT_3_HAIRPIN_TH=44.64
PRIMER_RIGHT_3_HAIRPIN_TH=0.00
PRIMER_LEFT_3_END_STABILITY=4.6100
PRIMER_RIGHT_3_END_STABILITY=5.6900
PRIMER_PAIR_3_COMPL_ANY_TH=0.00
PRIMER_PAIR_3_COMPL_END_TH=0.00
PRIMER_PAIR_3_PRODUCT_SIZE=194
PRIMER_PAIR_4_PENALTY=1.577609
PRIMER_LEFT_4_PENALTY=0.606673
PRIMER_RIGHT_4_PENALTY=0.970937
PRIMER_LEFT_4_SEQUENCE=GGAGTGCTGGAGAAACCACC
PRIMER_RIGHT_4_SEQUENCE=TCCAACCTAGAGCACGAGGG
PRIMER_LEFT_4=214,20
PRIMER_RIGHT_4=320,20
PRIMER_LEFT_4_TM=60.607
PRIMER_RIGHT_4_TM=60.971
PRIMER_LEFT_4_GC_PERCENT=60.000
PRIMER_RIGHT_4_GC_PERCENT=60.000
PRIMER_LEFT_4_SELF_ANY_TH=0.00
PRIMER_RIGHT_4_SELF_ANY_TH=14.35
PRIMER_LEFT_4_SELF_END_TH=0.00
PRIMER_RIGHT_4_SELF_END_TH=2.43
PRIMER_LEFT_4_HAIRPIN_TH=44.64
PRIMER_RIGHT_4_HAIRPIN_TH=42.03
PRIMER_LEFT_4_END_STABILITY=4.6100
PRIMER_RIGHT_4_END_STABILITY=4.3000
PRIMER_PAIR_4_COMPL_ANY_TH=2.82
PRIMER_PAIR_4_COMPL_END_TH=1.48
PRIMER_PAIR_4_PRODUCT_SIZE=107
=
