# Supplementary material for: A Tool Set for the Genome-Wide Analysis of Neurospora crassa by RT-PCR
Source: G3 (Bethesda). 2015 Aug 6;5(10):2043–9. doi: 10.1534/g3.115.019141 (PMC4592987; doi:10.1534/g3.115.019141)
Supplement: Supporting Information [file supp_g3.115.019141_FileS1.zip › neurospora_crassa_or74a_12_primers_detailed/NCU00048T0_output.txt]

PRIMER_MAX_SIZE=24
PRIMER_GC_CLAMP=2
PRIMER_THERMODYNAMIC_PARAMETERS_PATH=primer3_config/
PRIMER_MIN_GC=40
PRIMER_MAX_GC=60
PRIMER_MAX_TM=63
PRIMER_OPT_GC_PERCENT=50
PRIMER_MIN_TM=57
PRIMER_OPT_TM=60
PRIMER_NUM_RETURN=5
PRIMER_TM_FORMULA=1
PRIMER_PRODUCT_SIZE_RANGE=100-250
PRIMER_MIN_SIZE=18
PRIMER_SALT_CORRECTIONS=1
SEQUENCE_TEMPLATE=TTTGCTGGATCATGCCGAACCCACTGAAACCTTGGAGGGATTCCAGAACCGGGATCAGATTTTCCTTTTTTTCGCTTGATCTCTGACAACAGTCTGTTCGGAATCGGATCCTGGACTTGAGTGTCATTCATCAACAGCCAAACTGTTGCTCCCTTGGCATGTTAGACATGCTGAGACGCCCATGTGGTCAAATGATTTTCGAATTACAACCCCGCGCCACTCTTAGCTGCCCGGTGCCGATGATCTCTTGnACGTACGGCCCACAAGCAGCCCTCTTCAAGCGTCAAGGCGAATGGGCTTCTCCAATGGAAGCTGGTGATTTTATCACGGTCTGGCTCTGCCCAACAGCAGCAGGGCCCTGACAATCTCCTGGCTTTTGCAACCTTGTCAATCTCATAGAGCGCCATGCTCTTCAGATTAATTAGCGGCTCAGGTCGAAAGAGTGGATCTTTGGGAGTTCTTGGGAAGCATTCAACCTCTCGGAGTAAGACCACAATGACG
SEQUENCE_EXCLUDED_REGION=251,1
SEQUENCE_TARGET=251,1
PRIMER_LEFT_NUM_RETURNED=5
PRIMER_RIGHT_NUM_RETURNED=5
PRIMER_INTERNAL_NUM_RETURNED=0
PRIMER_PAIR_NUM_RETURNED=5
PRIMER_PAIR_0_PENALTY=0.066239
PRIMER_LEFT_0_PENALTY=0.032540
PRIMER_RIGHT_0_PENALTY=0.033699
PRIMER_LEFT_0_SEQUENCE=CAAACTGTTGCTCCCTTGGC
PRIMER_RIGHT_0_SEQUENCE=AGCTTCCATTGGAGAAGCCC
PRIMER_LEFT_0=138,20
PRIMER_RIGHT_0=313,20
PRIMER_LEFT_0_TM=59.967
PRIMER_RIGHT_0_TM=60.034
PRIMER_LEFT_0_GC_PERCENT=55.000
PRIMER_RIGHT_0_GC_PERCENT=55.000
PRIMER_LEFT_0_SELF_ANY_TH=0.00
PRIMER_RIGHT_0_SELF_ANY_TH=19.51
PRIMER_LEFT_0_SELF_END_TH=0.00
PRIMER_RIGHT_0_SELF_END_TH=2.61
PRIMER_LEFT_0_HAIRPIN_TH=0.00
PRIMER_RIGHT_0_HAIRPIN_TH=42.95
PRIMER_LEFT_0_END_STABILITY=4.5200
PRIMER_RIGHT_0_END_STABILITY=5.1900
PRIMER_PAIR_0_COMPL_ANY_TH=0.00
PRIMER_PAIR_0_COMPL_END_TH=0.00
PRIMER_PAIR_0_PRODUCT_SIZE=176
PRIMER_PAIR_1_PENALTY=0.209459
PRIMER_LEFT_1_PENALTY=0.175760
PRIMER_RIGHT_1_PENALTY=0.033699
PRIMER_LEFT_1_SEQUENCE=TTAGACATGCTGAGACGCCC
PRIMER_RIGHT_1_SEQUENCE=AGCTTCCATTGGAGAAGCCC
PRIMER_LEFT_1=161,20
PRIMER_RIGHT_1=313,20
PRIMER_LEFT_1_TM=59.824
PRIMER_RIGHT_1_TM=60.034
PRIMER_LEFT_1_GC_PERCENT=55.000
PRIMER_RIGHT_1_GC_PERCENT=55.000
PRIMER_LEFT_1_SELF_ANY_TH=0.00
PRIMER_RIGHT_1_SELF_ANY_TH=19.51
PRIMER_LEFT_1_SELF_END_TH=0.00
PRIMER_RIGHT_1_SELF_END_TH=2.61
PRIMER_LEFT_1_HAIRPIN_TH=0.00
PRIMER_RIGHT_1_HAIRPIN_TH=42.95
PRIMER_LEFT_1_END_STABILITY=6.1300
PRIMER_RIGHT_1_END_STABILITY=5.1900
PRIMER_PAIR_1_COMPL_ANY_TH=0.00
PRIMER_PAIR_1_COMPL_END_TH=0.00
PRIMER_PAIR_1_PRODUCT_SIZE=153
PRIMER_PAIR_2_PENALTY=0.415772
PRIMER_LEFT_2_PENALTY=0.032540
PRIMER_RIGHT_2_PENALTY=0.383231
PRIMER_LEFT_2_SEQUENCE=CAAACTGTTGCTCCCTTGGC
PRIMER_RIGHT_2_SEQUENCE=CATTGGAGAAGCCCATTCGC
PRIMER_LEFT_2=138,20
PRIMER_RIGHT_2=307,20
PRIMER_LEFT_2_TM=59.967
PRIMER_RIGHT_2_TM=59.617
PRIMER_LEFT_2_GC_PERCENT=55.000
PRIMER_RIGHT_2_GC_PERCENT=55.000
PRIMER_LEFT_2_SELF_ANY_TH=0.00
PRIMER_RIGHT_2_SELF_ANY_TH=0.00
PRIMER_LEFT_2_SELF_END_TH=0.00
PRIMER_RIGHT_2_SELF_END_TH=0.00
PRIMER_LEFT_2_HAIRPIN_TH=0.00
PRIMER_RIGHT_2_HAIRPIN_TH=43.16
PRIMER_LEFT_2_END_STABILITY=4.5200
PRIMER_RIGHT_2_END_STABILITY=4.7000
PRIMER_PAIR_2_COMPL_ANY_TH=0.00
PRIMER_PAIR_2_COMPL_END_TH=0.00
PRIMER_PAIR_2_PRODUCT_SIZE=170
PRIMER_PAIR_3_PENALTY=0.497734
PRIMER_LEFT_3_PENALTY=0.464036
PRIMER_RIGHT_3_PENALTY=0.033699
PRIMER_LEFT_3_SEQUENCE=TGTTCGGAATCGGATCCTGG
PRIMER_RIGHT_3_SEQUENCE=AGCTTCCATTGGAGAAGCCC
PRIMER_LEFT_3=94,20
PRIMER_RIGHT_3=313,20
PRIMER_LEFT_3_TM=59.536
PRIMER_RIGHT_3_TM=60.034
PRIMER_LEFT_3_GC_PERCENT=55.000
PRIMER_RIGHT_3_GC_PERCENT=55.000
PRIMER_LEFT_3_SELF_ANY_TH=6.96
PRIMER_RIGHT_3_SELF_ANY_TH=19.51
PRIMER_LEFT_3_SELF_END_TH=0.00
PRIMER_RIGHT_3_SELF_END_TH=2.61
PRIMER_LEFT_3_HAIRPIN_TH=37.34
PRIMER_RIGHT_3_HAIRPIN_TH=42.95
PRIMER_LEFT_3_END_STABILITY=4.4500
PRIMER_RIGHT_3_END_STABILITY=5.1900
PRIMER_PAIR_3_COMPL_ANY_TH=0.00
PRIMER_PAIR_3_COMPL_END_TH=0.00
PRIMER_PAIR_3_PRODUCT_SIZE=220
PRIMER_PAIR_4_PENALTY=0.497828
PRIMER_LEFT_4_PENALTY=0.032540
PRIMER_RIGHT_4_PENALTY=0.465287
PRIMER_LEFT_4_SEQUENCE=CAAACTGTTGCTCCCTTGGC
PRIMER_RIGHT_4_SEQUENCE=ACAAGGTTGCAAAAGCCAGG
PRIMER_LEFT_4=138,20
PRIMER_RIGHT_4=387,20
PRIMER_LEFT_4_TM=59.967
PRIMER_RIGHT_4_TM=59.535
PRIMER_LEFT_4_GC_PERCENT=55.000
PRIMER_RIGHT_4_GC_PERCENT=50.000
PRIMER_LEFT_4_SELF_ANY_TH=0.00
PRIMER_RIGHT_4_SELF_ANY_TH=5.06
PRIMER_LEFT_4_SELF_END_TH=0.00
PRIMER_RIGHT_4_SELF_END_TH=0.22
PRIMER_LEFT_4_HAIRPIN_TH=0.00
PRIMER_RIGHT_4_HAIRPIN_TH=0.00
PRIMER_LEFT_4_END_STABILITY=4.5200
PRIMER_RIGHT_4_END_STABILITY=4.4500
PRIMER_PAIR_4_COMPL_ANY_TH=22.53
PRIMER_PAIR_4_COMPL_END_TH=10.51
PRIMER_PAIR_4_PRODUCT_SIZE=250
=
