# Supplementary material for: A Tool Set for the Genome-Wide Analysis of Neurospora crassa by RT-PCR
Source: G3 (Bethesda). 2015 Aug 6;5(10):2043–9. doi: 10.1534/g3.115.019141 (PMC4592987; doi:10.1534/g3.115.019141)
Supplement: Supporting Information [file supp_g3.115.019141_FileS1.zip › neurospora_crassa_or74a_12_primers_detailed/NCU00051T0_output.txt]

PRIMER_MAX_SIZE=24
PRIMER_GC_CLAMP=2
PRIMER_THERMODYNAMIC_PARAMETERS_PATH=primer3_config/
PRIMER_MIN_GC=40
PRIMER_MAX_GC=60
PRIMER_MAX_TM=63
PRIMER_OPT_GC_PERCENT=50
PRIMER_MIN_TM=57
PRIMER_OPT_TM=60
PRIMER_NUM_RETURN=5
PRIMER_TM_FORMULA=1
PRIMER_PRODUCT_SIZE_RANGE=100-250
PRIMER_MIN_SIZE=18
PRIMER_SALT_CORRECTIONS=1
SEQUENCE_TEMPLATE=GCTCACCCTGCCGTTCAGGGACGCGGCGAAAGTGTTTCGCGGGGCGTATGATGGCCTCAGGAGGTCGTTCTACCGTGAGGGCTTTGCCAAGGTCTATCTGAGGGGCGTGGAGTATAAGTTGGATATGACTTCTGGATGGGCGCTGGATGATGGAAGGGCTATTGATCGGTTGGTCCATGTCAAGCCGAGTGCGAATATTAGCGCGTATTGAGCGGGCGTGCTTGGAAAGGTGAGCCGGGAGCGAAAGGAGTTGCGGTTGCGGTTAGGTATGCCCCCGTGACTCGTAGGACACGATATCGTTCTGTATAGACTACTGTAGCATCAACATATGTATAATAACACGCAGATGGTATGGAATCAAATAGACGAAGGAATGGAAAGTTGAACTTCCAAGGATCAATACCTTGGGAGTGTGTCCAAAGCTGCTGACTCCAAGGCTTTGACGAAGGTAGGCAGCGTGTCTCGAGTCGCTTGCCCCTTCAAGTATTTGTTCATGAAGCC
PRIMER_LEFT_NUM_RETURNED=5
PRIMER_RIGHT_NUM_RETURNED=5
PRIMER_INTERNAL_NUM_RETURNED=0
PRIMER_PAIR_NUM_RETURNED=5
PRIMER_PAIR_0_PENALTY=0.825868
PRIMER_LEFT_0_PENALTY=0.390860
PRIMER_RIGHT_0_PENALTY=0.435008
PRIMER_LEFT_0_SEQUENCE=CAAGGTCTATCTGAGGGGCG
PRIMER_RIGHT_0_SEQUENCE=CGCTAATATTCGCACTCGGC
PRIMER_LEFT_0=87,20
PRIMER_RIGHT_0=202,20
PRIMER_LEFT_0_TM=59.609
PRIMER_RIGHT_0_TM=59.565
PRIMER_LEFT_0_GC_PERCENT=60.000
PRIMER_RIGHT_0_GC_PERCENT=55.000
PRIMER_LEFT_0_SELF_ANY_TH=0.00
PRIMER_RIGHT_0_SELF_ANY_TH=11.98
PRIMER_LEFT_0_SELF_END_TH=0.00
PRIMER_RIGHT_0_SELF_END_TH=0.00
PRIMER_LEFT_0_HAIRPIN_TH=0.00
PRIMER_RIGHT_0_HAIRPIN_TH=39.90
PRIMER_LEFT_0_END_STABILITY=6.1300
PRIMER_RIGHT_0_END_STABILITY=5.5400
PRIMER_PAIR_0_COMPL_ANY_TH=0.00
PRIMER_PAIR_0_COMPL_END_TH=0.00
PRIMER_PAIR_0_PRODUCT_SIZE=116
PRIMER_PAIR_1_PENALTY=0.971014
PRIMER_LEFT_1_PENALTY=0.435008
PRIMER_RIGHT_1_PENALTY=0.536006
PRIMER_LEFT_1_SEQUENCE=GCCGAGTGCGAATATTAGCG
PRIMER_RIGHT_1_SEQUENCE=AGCAGCTTTGGACACACTCC
PRIMER_LEFT_1=183,20
PRIMER_RIGHT_1=426,20
PRIMER_LEFT_1_TM=59.565
PRIMER_RIGHT_1_TM=60.536
PRIMER_LEFT_1_GC_PERCENT=55.000
PRIMER_RIGHT_1_GC_PERCENT=55.000
PRIMER_LEFT_1_SELF_ANY_TH=14.68
PRIMER_RIGHT_1_SELF_ANY_TH=0.00
PRIMER_LEFT_1_SELF_END_TH=4.35
PRIMER_RIGHT_1_SELF_END_TH=0.00
PRIMER_LEFT_1_HAIRPIN_TH=40.82
PRIMER_RIGHT_1_HAIRPIN_TH=39.97
PRIMER_LEFT_1_END_STABILITY=4.2600
PRIMER_RIGHT_1_END_STABILITY=3.8500
PRIMER_PAIR_1_COMPL_ANY_TH=0.00
PRIMER_PAIR_1_COMPL_END_TH=0.00
PRIMER_PAIR_1_PRODUCT_SIZE=244
PRIMER_PAIR_2_PENALTY=1.168737
PRIMER_LEFT_2_PENALTY=0.733729
PRIMER_RIGHT_2_PENALTY=0.435008
PRIMER_LEFT_2_SEQUENCE=CTCAGGAGGTCGTTCTACCG
PRIMER_RIGHT_2_SEQUENCE=CGCTAATATTCGCACTCGGC
PRIMER_LEFT_2=55,20
PRIMER_RIGHT_2=202,20
PRIMER_LEFT_2_TM=59.266
PRIMER_RIGHT_2_TM=59.565
PRIMER_LEFT_2_GC_PERCENT=60.000
PRIMER_RIGHT_2_GC_PERCENT=55.000
PRIMER_LEFT_2_SELF_ANY_TH=0.00
PRIMER_RIGHT_2_SELF_ANY_TH=11.98
PRIMER_LEFT_2_SELF_END_TH=0.00
PRIMER_RIGHT_2_SELF_END_TH=0.00
PRIMER_LEFT_2_HAIRPIN_TH=44.77
PRIMER_RIGHT_2_HAIRPIN_TH=39.90
PRIMER_LEFT_2_END_STABILITY=4.0200
PRIMER_RIGHT_2_END_STABILITY=5.5400
PRIMER_PAIR_2_COMPL_ANY_TH=0.00
PRIMER_PAIR_2_COMPL_END_TH=0.00
PRIMER_PAIR_2_PRODUCT_SIZE=148
PRIMER_PAIR_3_PENALTY=1.188811
PRIMER_LEFT_3_PENALTY=0.106708
PRIMER_RIGHT_3_PENALTY=1.082104
PRIMER_LEFT_3_SEQUENCE=TATGACTTCTGGATGGGCGC
PRIMER_RIGHT_3_SEQUENCE=CAACCGCAACTCCTTTCGC
PRIMER_LEFT_3=123,20
PRIMER_RIGHT_3=258,19
PRIMER_LEFT_3_TM=59.893
PRIMER_RIGHT_3_TM=60.082
PRIMER_LEFT_3_GC_PERCENT=55.000
PRIMER_RIGHT_3_GC_PERCENT=57.895
PRIMER_LEFT_3_SELF_ANY_TH=0.00
PRIMER_RIGHT_3_SELF_ANY_TH=0.00
PRIMER_LEFT_3_SELF_END_TH=0.00
PRIMER_RIGHT_3_SELF_END_TH=0.00
PRIMER_LEFT_3_HAIRPIN_TH=0.00
PRIMER_RIGHT_3_HAIRPIN_TH=0.00
PRIMER_LEFT_3_END_STABILITY=6.5300
PRIMER_RIGHT_3_END_STABILITY=4.7000
PRIMER_PAIR_3_COMPL_ANY_TH=0.00
PRIMER_PAIR_3_COMPL_END_TH=0.00
PRIMER_PAIR_3_PRODUCT_SIZE=136
PRIMER_PAIR_4_PENALTY=1.188811
PRIMER_LEFT_4_PENALTY=0.106708
PRIMER_RIGHT_4_PENALTY=1.082104
PRIMER_LEFT_4_SEQUENCE=TATGACTTCTGGATGGGCGC
PRIMER_RIGHT_4_SEQUENCE=GCAACCGCAACTCCTTTCG
PRIMER_LEFT_4=123,20
PRIMER_RIGHT_4=259,19
PRIMER_LEFT_4_TM=59.893
PRIMER_RIGHT_4_TM=60.082
PRIMER_LEFT_4_GC_PERCENT=55.000
PRIMER_RIGHT_4_GC_PERCENT=57.895
PRIMER_LEFT_4_SELF_ANY_TH=0.00
PRIMER_RIGHT_4_SELF_ANY_TH=0.00
PRIMER_LEFT_4_SELF_END_TH=0.00
PRIMER_RIGHT_4_SELF_END_TH=0.00
PRIMER_LEFT_4_HAIRPIN_TH=0.00
PRIMER_RIGHT_4_HAIRPIN_TH=38.36
PRIMER_LEFT_4_END_STABILITY=6.5300
PRIMER_RIGHT_4_END_STABILITY=3.4600
PRIMER_PAIR_4_COMPL_ANY_TH=0.00
PRIMER_PAIR_4_COMPL_END_TH=0.00
PRIMER_PAIR_4_PRODUCT_SIZE=137
=
