# Supplementary material for: A Tool Set for the Genome-Wide Analysis of Neurospora crassa by RT-PCR
Source: G3 (Bethesda). 2015 Aug 6;5(10):2043–9. doi: 10.1534/g3.115.019141 (PMC4592987; doi:10.1534/g3.115.019141)
Supplement: Supporting Information [file supp_g3.115.019141_FileS1.zip › neurospora_crassa_or74a_12_primers_detailed/NCU00057T0_output.txt]

PRIMER_MAX_SIZE=24
PRIMER_GC_CLAMP=2
PRIMER_THERMODYNAMIC_PARAMETERS_PATH=primer3_config/
PRIMER_MIN_GC=40
PRIMER_MAX_GC=60
PRIMER_MAX_TM=63
PRIMER_OPT_GC_PERCENT=50
PRIMER_MIN_TM=57
PRIMER_OPT_TM=60
PRIMER_NUM_RETURN=5
PRIMER_TM_FORMULA=1
PRIMER_PRODUCT_SIZE_RANGE=100-250
PRIMER_MIN_SIZE=18
PRIMER_SALT_CORRECTIONS=1
SEQUENCE_TEMPLATE=GCCAATGCCGTGCTGAAGGCGGCGAGGGGAGCGGCGGCCTGGCTGGTGGCTTCCGCAAGCTTCTGGCATCCGTTGCCGGCAACCAGAGCTCATCCTACATCGCCTATGGCGCCACCCAGCGCATCTACAAGGACTGCGCCAAGCAGGCCGACTACACCATCACTCCCGAGGACAGGAAAGCCGGAAGGGTGAAGGAAACGGCGGATGGCGAAGAGATTGGTGTTGGTAATGGGAGCATTTGGCACGAGAGnATTCGGCCTTCTCCCAACCTTCTCAACCTGGGCCCACGTAACCATGCTCCACCTCTGGCTCGTCGTCGTCCGCCTGCGCTGCCTCGACAAGGACGCCCACGCCACCTGGCAGGCCCAGCTGGTCGACCACTTCTTCCACCAGGCCGAGGAGAAGATGGACCGCACCCACGACATGTCGTCGCGTGTCATGCGCCAGCGCTACCTGCAGGACCTGTTCGTACAGTGGCGCGGCGTCGTGCTCGCCTACGAC
SEQUENCE_EXCLUDED_REGION=251,1
SEQUENCE_TARGET=251,1
PRIMER_LEFT_NUM_RETURNED=5
PRIMER_RIGHT_NUM_RETURNED=5
PRIMER_INTERNAL_NUM_RETURNED=0
PRIMER_PAIR_NUM_RETURNED=5
PRIMER_PAIR_0_PENALTY=0.135641
PRIMER_LEFT_0_PENALTY=0.100682
PRIMER_RIGHT_0_PENALTY=0.034960
PRIMER_LEFT_0_SEQUENCE=CGACTACACCATCACTCCCG
PRIMER_RIGHT_0_SEQUENCE=GAGAAGGTTGGGAGAAGGCC
PRIMER_LEFT_0=148,20
PRIMER_RIGHT_0=274,20
PRIMER_LEFT_0_TM=59.899
PRIMER_RIGHT_0_TM=60.035
PRIMER_LEFT_0_GC_PERCENT=60.000
PRIMER_RIGHT_0_GC_PERCENT=60.000
PRIMER_LEFT_0_SELF_ANY_TH=0.00
PRIMER_RIGHT_0_SELF_ANY_TH=0.00
PRIMER_LEFT_0_SELF_END_TH=0.00
PRIMER_RIGHT_0_SELF_END_TH=0.00
PRIMER_LEFT_0_HAIRPIN_TH=0.00
PRIMER_RIGHT_0_HAIRPIN_TH=0.00
PRIMER_LEFT_0_END_STABILITY=5.1400
PRIMER_RIGHT_0_END_STABILITY=5.1900
PRIMER_PAIR_0_COMPL_ANY_TH=0.00
PRIMER_PAIR_0_COMPL_END_TH=0.00
PRIMER_PAIR_0_PRODUCT_SIZE=127
PRIMER_PAIR_1_PENALTY=0.214067
PRIMER_LEFT_1_PENALTY=0.179108
PRIMER_RIGHT_1_PENALTY=0.034960
PRIMER_LEFT_1_SEQUENCE=GCCGACTACACCATCACTCC
PRIMER_RIGHT_1_SEQUENCE=GAGAAGGTTGGGAGAAGGCC
PRIMER_LEFT_1=146,20
PRIMER_RIGHT_1=274,20
PRIMER_LEFT_1_TM=60.179
PRIMER_RIGHT_1_TM=60.035
PRIMER_LEFT_1_GC_PERCENT=60.000
PRIMER_RIGHT_1_GC_PERCENT=60.000
PRIMER_LEFT_1_SELF_ANY_TH=0.00
PRIMER_RIGHT_1_SELF_ANY_TH=0.00
PRIMER_LEFT_1_SELF_END_TH=0.00
PRIMER_RIGHT_1_SELF_END_TH=0.00
PRIMER_LEFT_1_HAIRPIN_TH=0.00
PRIMER_RIGHT_1_HAIRPIN_TH=0.00
PRIMER_LEFT_1_END_STABILITY=3.8500
PRIMER_RIGHT_1_END_STABILITY=5.1900
PRIMER_PAIR_1_COMPL_ANY_TH=4.89
PRIMER_PAIR_1_COMPL_END_TH=2.30
PRIMER_PAIR_1_PRODUCT_SIZE=129
PRIMER_PAIR_2_PENALTY=0.352023
PRIMER_LEFT_2_PENALTY=0.100682
PRIMER_RIGHT_2_PENALTY=0.251341
PRIMER_LEFT_2_SEQUENCE=CGACTACACCATCACTCCCG
PRIMER_RIGHT_2_SEQUENCE=CCCAGGTTGAGAAGGTTGGG
PRIMER_LEFT_2=148,20
PRIMER_RIGHT_2=282,20
PRIMER_LEFT_2_TM=59.899
PRIMER_RIGHT_2_TM=60.251
PRIMER_LEFT_2_GC_PERCENT=60.000
PRIMER_RIGHT_2_GC_PERCENT=60.000
PRIMER_LEFT_2_SELF_ANY_TH=0.00
PRIMER_RIGHT_2_SELF_ANY_TH=0.00
PRIMER_LEFT_2_SELF_END_TH=0.00
PRIMER_RIGHT_2_SELF_END_TH=0.00
PRIMER_LEFT_2_HAIRPIN_TH=0.00
PRIMER_RIGHT_2_HAIRPIN_TH=0.00
PRIMER_LEFT_2_END_STABILITY=5.1400
PRIMER_RIGHT_2_END_STABILITY=4.1200
PRIMER_PAIR_2_COMPL_ANY_TH=0.00
PRIMER_PAIR_2_COMPL_END_TH=0.00
PRIMER_PAIR_2_PRODUCT_SIZE=135
PRIMER_PAIR_3_PENALTY=0.421190
PRIMER_LEFT_3_PENALTY=0.100682
PRIMER_RIGHT_3_PENALTY=0.320508
PRIMER_LEFT_3_SEQUENCE=CGACTACACCATCACTCCCG
PRIMER_RIGHT_3_SEQUENCE=GGTGGAAGAAGTGGTCGACC
PRIMER_LEFT_3=148,20
PRIMER_RIGHT_3=390,20
PRIMER_LEFT_3_TM=59.899
PRIMER_RIGHT_3_TM=60.321
PRIMER_LEFT_3_GC_PERCENT=60.000
PRIMER_RIGHT_3_GC_PERCENT=60.000
PRIMER_LEFT_3_SELF_ANY_TH=0.00
PRIMER_RIGHT_3_SELF_ANY_TH=28.17
PRIMER_LEFT_3_SELF_END_TH=0.00
PRIMER_RIGHT_3_SELF_END_TH=28.17
PRIMER_LEFT_3_HAIRPIN_TH=0.00
PRIMER_RIGHT_3_HAIRPIN_TH=35.80
PRIMER_LEFT_3_END_STABILITY=5.1400
PRIMER_RIGHT_3_END_STABILITY=4.7900
PRIMER_PAIR_3_COMPL_ANY_TH=10.49
PRIMER_PAIR_3_COMPL_END_TH=4.14
PRIMER_PAIR_3_PRODUCT_SIZE=243
PRIMER_PAIR_4_PENALTY=0.421452
PRIMER_LEFT_4_PENALTY=0.100682
PRIMER_RIGHT_4_PENALTY=0.320771
PRIMER_LEFT_4_SEQUENCE=CGACTACACCATCACTCCCG
PRIMER_RIGHT_4_SEQUENCE=CCTGGTGGAAGAAGTGGTCG
PRIMER_LEFT_4=148,20
PRIMER_RIGHT_4=393,20
PRIMER_LEFT_4_TM=59.899
PRIMER_RIGHT_4_TM=60.321
PRIMER_LEFT_4_GC_PERCENT=60.000
PRIMER_RIGHT_4_GC_PERCENT=60.000
PRIMER_LEFT_4_SELF_ANY_TH=0.00
PRIMER_RIGHT_4_SELF_ANY_TH=0.00
PRIMER_LEFT_4_SELF_END_TH=0.00
PRIMER_RIGHT_4_SELF_END_TH=0.00
PRIMER_LEFT_4_HAIRPIN_TH=0.00
PRIMER_RIGHT_4_HAIRPIN_TH=34.57
PRIMER_LEFT_4_END_STABILITY=5.1400
PRIMER_RIGHT_4_END_STABILITY=4.7900
PRIMER_PAIR_4_COMPL_ANY_TH=7.84
PRIMER_PAIR_4_COMPL_END_TH=5.07
PRIMER_PAIR_4_PRODUCT_SIZE=246
=
