# Supplementary material for: A Tool Set for the Genome-Wide Analysis of Neurospora crassa by RT-PCR
Source: G3 (Bethesda). 2015 Aug 6;5(10):2043–9. doi: 10.1534/g3.115.019141 (PMC4592987; doi:10.1534/g3.115.019141)
Supplement: Supporting Information [file supp_g3.115.019141_FileS1.zip › neurospora_crassa_or74a_12_primers_detailed/NCU00060T0_output.txt]

PRIMER_MAX_SIZE=24
PRIMER_GC_CLAMP=2
PRIMER_THERMODYNAMIC_PARAMETERS_PATH=primer3_config/
PRIMER_MIN_GC=40
PRIMER_MAX_GC=60
PRIMER_MAX_TM=63
PRIMER_OPT_GC_PERCENT=50
PRIMER_MIN_TM=57
PRIMER_OPT_TM=60
PRIMER_NUM_RETURN=5
PRIMER_TM_FORMULA=1
PRIMER_PRODUCT_SIZE_RANGE=100-250
PRIMER_MIN_SIZE=18
PRIMER_SALT_CORRECTIONS=1
SEQUENCE_TEMPLATE=CGAGCACTTCTTCGGTAGTGGCGGCGGGGGGCTCTGTTGTTTCGGCCTCCTCATGTGCCCCATCGGTAGCCTCTGTGGCCCTAGTTCCATCTTCTTGACGCTCCTCCTGCACCACTTCTTGGGCGGTAGCGGAATCAGGTGGAGGTGGCGTGGACATGGCGGGTTATGATTTGTTTTTGGTGGTTGAACTGCAGAGCTAGATCTTGTCAATGAAACGCCGACCAGTCTGAGTGTAGTAGATTCAAAGCGAGCATATGCATTTCCTGACGGTTTATTCAGTTGCCTTACTGTGCCGGGAAGAAGATTACTGCAAACGGAGGAAGAGTTGAAGGGCGCAGTGTTGTACCAAGTGAGAGTGCAAAGGCGATGGAGGCTGATTGCGGTTAACAATGGAAGGTGAGCTTGATATGCTTCAGTTCGGTGATTCCGTCACGTCTTCCGCTGAGCCTACGTGATGTTGAGTTGGAGATGATGTTTACATGGAAGGGGAGGAATAGTCCA
PRIMER_LEFT_NUM_RETURNED=5
PRIMER_RIGHT_NUM_RETURNED=5
PRIMER_INTERNAL_NUM_RETURNED=0
PRIMER_PAIR_NUM_RETURNED=5
PRIMER_PAIR_0_PENALTY=0.142272
PRIMER_LEFT_0_PENALTY=0.037232
PRIMER_RIGHT_0_PENALTY=0.105039
PRIMER_LEFT_0_SEQUENCE=AGCACTTCTTCGGTAGTGGC
PRIMER_RIGHT_0_SEQUENCE=CTCCACCTGATTCCGCTACC
PRIMER_LEFT_0=2,20
PRIMER_RIGHT_0=143,20
PRIMER_LEFT_0_TM=60.037
PRIMER_RIGHT_0_TM=59.895
PRIMER_LEFT_0_GC_PERCENT=55.000
PRIMER_RIGHT_0_GC_PERCENT=60.000
PRIMER_LEFT_0_SELF_ANY_TH=3.19
PRIMER_RIGHT_0_SELF_ANY_TH=0.00
PRIMER_LEFT_0_SELF_END_TH=0.00
PRIMER_RIGHT_0_SELF_END_TH=0.00
PRIMER_LEFT_0_HAIRPIN_TH=41.59
PRIMER_RIGHT_0_HAIRPIN_TH=0.00
PRIMER_LEFT_0_END_STABILITY=5.0100
PRIMER_RIGHT_0_END_STABILITY=3.1800
PRIMER_PAIR_0_COMPL_ANY_TH=10.20
PRIMER_PAIR_0_COMPL_END_TH=10.20
PRIMER_PAIR_0_PRODUCT_SIZE=142
PRIMER_PAIR_1_PENALTY=0.208687
PRIMER_LEFT_1_PENALTY=0.037232
PRIMER_RIGHT_1_PENALTY=0.171455
PRIMER_LEFT_1_SEQUENCE=AGCACTTCTTCGGTAGTGGC
PRIMER_RIGHT_1_SEQUENCE=CTACACTCAGACTGGTCGGC
PRIMER_LEFT_1=2,20
PRIMER_RIGHT_1=235,20
PRIMER_LEFT_1_TM=60.037
PRIMER_RIGHT_1_TM=59.829
PRIMER_LEFT_1_GC_PERCENT=55.000
PRIMER_RIGHT_1_GC_PERCENT=60.000
PRIMER_LEFT_1_SELF_ANY_TH=3.19
PRIMER_RIGHT_1_SELF_ANY_TH=1.74
PRIMER_LEFT_1_SELF_END_TH=0.00
PRIMER_RIGHT_1_SELF_END_TH=0.00
PRIMER_LEFT_1_HAIRPIN_TH=41.59
PRIMER_RIGHT_1_HAIRPIN_TH=34.09
PRIMER_LEFT_1_END_STABILITY=5.0100
PRIMER_RIGHT_1_END_STABILITY=5.5400
PRIMER_PAIR_1_COMPL_ANY_TH=0.00
PRIMER_PAIR_1_COMPL_END_TH=0.00
PRIMER_PAIR_1_PRODUCT_SIZE=234
PRIMER_PAIR_2_PENALTY=0.276494
PRIMER_LEFT_2_PENALTY=0.105039
PRIMER_RIGHT_2_PENALTY=0.171455
PRIMER_LEFT_2_SEQUENCE=GTAGCGGAATCAGGTGGAGG
PRIMER_RIGHT_2_SEQUENCE=CTACACTCAGACTGGTCGGC
PRIMER_LEFT_2=125,20
PRIMER_RIGHT_2=235,20
PRIMER_LEFT_2_TM=59.895
PRIMER_RIGHT_2_TM=59.829
PRIMER_LEFT_2_GC_PERCENT=60.000
PRIMER_RIGHT_2_GC_PERCENT=60.000
PRIMER_LEFT_2_SELF_ANY_TH=0.00
PRIMER_RIGHT_2_SELF_ANY_TH=1.74
PRIMER_LEFT_2_SELF_END_TH=0.00
PRIMER_RIGHT_2_SELF_END_TH=0.00
PRIMER_LEFT_2_HAIRPIN_TH=0.00
PRIMER_RIGHT_2_HAIRPIN_TH=34.09
PRIMER_LEFT_2_END_STABILITY=4.3000
PRIMER_RIGHT_2_END_STABILITY=5.5400
PRIMER_PAIR_2_COMPL_ANY_TH=10.44
PRIMER_PAIR_2_COMPL_END_TH=3.92
PRIMER_PAIR_2_PRODUCT_SIZE=111
PRIMER_PAIR_3_PENALTY=0.428668
PRIMER_LEFT_3_PENALTY=0.105039
PRIMER_RIGHT_3_PENALTY=0.323629
PRIMER_LEFT_3_SEQUENCE=GTAGCGGAATCAGGTGGAGG
PRIMER_RIGHT_3_SEQUENCE=TTCTTCCCGGCACAGTAAGG
PRIMER_LEFT_3=125,20
PRIMER_RIGHT_3=301,20
PRIMER_LEFT_3_TM=59.895
PRIMER_RIGHT_3_TM=59.676
PRIMER_LEFT_3_GC_PERCENT=60.000
PRIMER_RIGHT_3_GC_PERCENT=55.000
PRIMER_LEFT_3_SELF_ANY_TH=0.00
PRIMER_RIGHT_3_SELF_ANY_TH=0.00
PRIMER_LEFT_3_SELF_END_TH=0.00
PRIMER_RIGHT_3_SELF_END_TH=0.00
PRIMER_LEFT_3_HAIRPIN_TH=0.00
PRIMER_RIGHT_3_HAIRPIN_TH=0.00
PRIMER_LEFT_3_END_STABILITY=4.3000
PRIMER_RIGHT_3_END_STABILITY=2.6900
PRIMER_PAIR_3_COMPL_ANY_TH=0.00
PRIMER_PAIR_3_COMPL_END_TH=0.00
PRIMER_PAIR_3_PRODUCT_SIZE=177
PRIMER_PAIR_4_PENALTY=0.496833
PRIMER_LEFT_4_PENALTY=0.105039
PRIMER_RIGHT_4_PENALTY=0.391793
PRIMER_LEFT_4_SEQUENCE=GTAGCGGAATCAGGTGGAGG
PRIMER_RIGHT_4_SEQUENCE=GCCCTTCAACTCTTCCTCCG
PRIMER_LEFT_4=125,20
PRIMER_RIGHT_4=333,20
PRIMER_LEFT_4_TM=59.895
PRIMER_RIGHT_4_TM=60.392
PRIMER_LEFT_4_GC_PERCENT=60.000
PRIMER_RIGHT_4_GC_PERCENT=60.000
PRIMER_LEFT_4_SELF_ANY_TH=0.00
PRIMER_RIGHT_4_SELF_ANY_TH=0.00
PRIMER_LEFT_4_SELF_END_TH=0.00
PRIMER_RIGHT_4_SELF_END_TH=0.00
PRIMER_LEFT_4_HAIRPIN_TH=0.00
PRIMER_RIGHT_4_HAIRPIN_TH=0.00
PRIMER_LEFT_4_END_STABILITY=4.3000
PRIMER_RIGHT_4_END_STABILITY=4.6300
PRIMER_PAIR_4_COMPL_ANY_TH=7.56
PRIMER_PAIR_4_COMPL_END_TH=7.56
PRIMER_PAIR_4_PRODUCT_SIZE=209
=
