# Supplementary material for: A Tool Set for the Genome-Wide Analysis of Neurospora crassa by RT-PCR
Source: G3 (Bethesda). 2015 Aug 6;5(10):2043–9. doi: 10.1534/g3.115.019141 (PMC4592987; doi:10.1534/g3.115.019141)
Supplement: Supporting Information [file supp_g3.115.019141_FileS1.zip › neurospora_crassa_or74a_12_primers_detailed/NCU00061T0_output.txt]

PRIMER_MAX_SIZE=24
PRIMER_GC_CLAMP=2
PRIMER_THERMODYNAMIC_PARAMETERS_PATH=primer3_config/
PRIMER_MIN_GC=40
PRIMER_MAX_GC=60
PRIMER_MAX_TM=63
PRIMER_OPT_GC_PERCENT=50
PRIMER_MIN_TM=57
PRIMER_OPT_TM=60
PRIMER_NUM_RETURN=5
PRIMER_TM_FORMULA=1
PRIMER_PRODUCT_SIZE_RANGE=100-250
PRIMER_MIN_SIZE=18
PRIMER_SALT_CORRECTIONS=1
SEQUENCE_TEMPLATE=GGAGATTGTGTATAACGCCACGGATGAAAATCCCGCAAAGAGGAAGAGAAATGATAGTGGGGTAGCAGCTGTGATGCCGAGGGAGAGGGATGAGGATGGGGAGGGTGGCTGTGATGTGGTGTGCAGTATAGATGAGACTCCGGAACCGGGAAAGCCGGTGATGTTATGGAATAACGGGGCAATGAGGATGGTCGGTGGAGGGTTGGTTGCTTGGATACCTTCATTAGTGACCTTTGGTATGCTCGCTTTGATTTCTGGGGGGTTGTGGTAGAGAGAAGCAGGTTGTAAGAGCACGTTGTCACATAAAATGGCGTTAGGAGGGTATACATAAACATGTTCAGGCAGGTTTTACAGTGAATCAAGTGATGAGTGTGTCCGGAGGATTGATCATAAAAAGAGCGATAGTTGTAACATCCTCGGTCGAGTAAACAACTTATATATACATAGAAACCAGCTCACCGGGTTCATGACGTGTGTCAATGATCAATTAGCCCACCTTAC
PRIMER_LEFT_NUM_RETURNED=5
PRIMER_RIGHT_NUM_RETURNED=5
PRIMER_INTERNAL_NUM_RETURNED=0
PRIMER_PAIR_NUM_RETURNED=5
PRIMER_PAIR_0_PENALTY=0.444856
PRIMER_LEFT_0_PENALTY=0.193069
PRIMER_RIGHT_0_PENALTY=0.251787
PRIMER_LEFT_0_SEQUENCE=AGGGAGAGGGATGAGGATGG
PRIMER_RIGHT_0_SEQUENCE=ATCCAAGCAACCAACCCTCC
PRIMER_LEFT_0=79,20
PRIMER_RIGHT_0=215,20
PRIMER_LEFT_0_TM=59.807
PRIMER_RIGHT_0_TM=60.252
PRIMER_LEFT_0_GC_PERCENT=60.000
PRIMER_RIGHT_0_GC_PERCENT=55.000
PRIMER_LEFT_0_SELF_ANY_TH=0.00
PRIMER_RIGHT_0_SELF_ANY_TH=0.00
PRIMER_LEFT_0_SELF_END_TH=0.00
PRIMER_RIGHT_0_SELF_END_TH=0.00
PRIMER_LEFT_0_HAIRPIN_TH=0.00
PRIMER_RIGHT_0_HAIRPIN_TH=0.00
PRIMER_LEFT_0_END_STABILITY=3.5100
PRIMER_RIGHT_0_END_STABILITY=4.3000
PRIMER_PAIR_0_COMPL_ANY_TH=9.18
PRIMER_PAIR_0_COMPL_END_TH=9.38
PRIMER_PAIR_0_PRODUCT_SIZE=137
PRIMER_PAIR_1_PENALTY=0.646459
PRIMER_LEFT_1_PENALTY=0.193069
PRIMER_RIGHT_1_PENALTY=0.453390
PRIMER_LEFT_1_SEQUENCE=AGGGAGAGGGATGAGGATGG
PRIMER_RIGHT_1_SEQUENCE=CCCCAGAAATCAAAGCGAGC
PRIMER_LEFT_1=79,20
PRIMER_RIGHT_1=259,20
PRIMER_LEFT_1_TM=59.807
PRIMER_RIGHT_1_TM=59.547
PRIMER_LEFT_1_GC_PERCENT=60.000
PRIMER_RIGHT_1_GC_PERCENT=55.000
PRIMER_LEFT_1_SELF_ANY_TH=0.00
PRIMER_RIGHT_1_SELF_ANY_TH=0.00
PRIMER_LEFT_1_SELF_END_TH=0.00
PRIMER_RIGHT_1_SELF_END_TH=0.00
PRIMER_LEFT_1_HAIRPIN_TH=0.00
PRIMER_RIGHT_1_HAIRPIN_TH=0.00
PRIMER_LEFT_1_END_STABILITY=3.5100
PRIMER_RIGHT_1_END_STABILITY=5.0300
PRIMER_PAIR_1_COMPL_ANY_TH=0.00
PRIMER_PAIR_1_COMPL_END_TH=0.00
PRIMER_PAIR_1_PRODUCT_SIZE=181
PRIMER_PAIR_2_PENALTY=1.060542
PRIMER_LEFT_2_PENALTY=0.808755
PRIMER_RIGHT_2_PENALTY=0.251787
PRIMER_LEFT_2_SEQUENCE=AACGCCACGGATGAAAATCC
PRIMER_RIGHT_2_SEQUENCE=ATCCAAGCAACCAACCCTCC
PRIMER_LEFT_2=13,20
PRIMER_RIGHT_2=215,20
PRIMER_LEFT_2_TM=59.191
PRIMER_RIGHT_2_TM=60.252
PRIMER_LEFT_2_GC_PERCENT=50.000
PRIMER_RIGHT_2_GC_PERCENT=55.000
PRIMER_LEFT_2_SELF_ANY_TH=0.00
PRIMER_RIGHT_2_SELF_ANY_TH=0.00
PRIMER_LEFT_2_SELF_END_TH=0.00
PRIMER_RIGHT_2_SELF_END_TH=0.00
PRIMER_LEFT_2_HAIRPIN_TH=37.36
PRIMER_RIGHT_2_HAIRPIN_TH=0.00
PRIMER_LEFT_2_END_STABILITY=3.0100
PRIMER_RIGHT_2_END_STABILITY=4.3000
PRIMER_PAIR_2_COMPL_ANY_TH=0.00
PRIMER_PAIR_2_COMPL_END_TH=0.00
PRIMER_PAIR_2_PRODUCT_SIZE=203
PRIMER_PAIR_3_PENALTY=1.198520
PRIMER_LEFT_3_PENALTY=0.193069
PRIMER_RIGHT_3_PENALTY=1.005450
PRIMER_LEFT_3_SEQUENCE=AGGGAGAGGGATGAGGATGG
PRIMER_RIGHT_3_SEQUENCE=TATCCAAGCAACCAACCCTCC
PRIMER_LEFT_3=79,20
PRIMER_RIGHT_3=216,21
PRIMER_LEFT_3_TM=59.807
PRIMER_RIGHT_3_TM=59.995
PRIMER_LEFT_3_GC_PERCENT=60.000
PRIMER_RIGHT_3_GC_PERCENT=52.381
PRIMER_LEFT_3_SELF_ANY_TH=0.00
PRIMER_RIGHT_3_SELF_ANY_TH=0.00
PRIMER_LEFT_3_SELF_END_TH=0.00
PRIMER_RIGHT_3_SELF_END_TH=0.00
PRIMER_LEFT_3_HAIRPIN_TH=0.00
PRIMER_RIGHT_3_HAIRPIN_TH=0.00
PRIMER_LEFT_3_END_STABILITY=3.5100
PRIMER_RIGHT_3_END_STABILITY=4.3000
PRIMER_PAIR_3_COMPL_ANY_TH=12.78
PRIMER_PAIR_3_COMPL_END_TH=10.25
PRIMER_PAIR_3_PRODUCT_SIZE=138
PRIMER_PAIR_4_PENALTY=1.248607
PRIMER_LEFT_4_PENALTY=0.182537
PRIMER_RIGHT_4_PENALTY=1.066071
PRIMER_LEFT_4_SEQUENCE=TAACGGGGCAATGAGGATGG
PRIMER_RIGHT_4_SEQUENCE=GCTTCTCTCTACCACAACCCC
PRIMER_LEFT_4=171,20
PRIMER_RIGHT_4=278,21
PRIMER_LEFT_4_TM=59.817
PRIMER_RIGHT_4_TM=60.066
PRIMER_LEFT_4_GC_PERCENT=55.000
PRIMER_RIGHT_4_GC_PERCENT=57.143
PRIMER_LEFT_4_SELF_ANY_TH=0.00
PRIMER_RIGHT_4_SELF_ANY_TH=0.00
PRIMER_LEFT_4_SELF_END_TH=0.00
PRIMER_RIGHT_4_SELF_END_TH=0.00
PRIMER_LEFT_4_HAIRPIN_TH=0.00
PRIMER_RIGHT_4_HAIRPIN_TH=0.00
PRIMER_LEFT_4_END_STABILITY=3.5100
PRIMER_RIGHT_4_END_STABILITY=4.9500
PRIMER_PAIR_4_COMPL_ANY_TH=7.01
PRIMER_PAIR_4_COMPL_END_TH=0.67
PRIMER_PAIR_4_PRODUCT_SIZE=108
=
