# Supplementary material for: A Tool Set for the Genome-Wide Analysis of Neurospora crassa by RT-PCR
Source: G3 (Bethesda). 2015 Aug 6;5(10):2043–9. doi: 10.1534/g3.115.019141 (PMC4592987; doi:10.1534/g3.115.019141)
Supplement: Supporting Information [file supp_g3.115.019141_FileS1.zip › neurospora_crassa_or74a_12_primers_detailed/NCU00064T0_output.txt]

PRIMER_MAX_SIZE=24
PRIMER_GC_CLAMP=2
PRIMER_THERMODYNAMIC_PARAMETERS_PATH=primer3_config/
PRIMER_MIN_GC=40
PRIMER_MAX_GC=60
PRIMER_MAX_TM=63
PRIMER_OPT_GC_PERCENT=50
PRIMER_MIN_TM=57
PRIMER_OPT_TM=60
PRIMER_NUM_RETURN=5
PRIMER_TM_FORMULA=1
PRIMER_PRODUCT_SIZE_RANGE=100-250
PRIMER_MIN_SIZE=18
PRIMER_SALT_CORRECTIONS=1
SEQUENCE_TEMPLATE=GCTGGCCAAGTTCCAATTGGTAACGAGGATTATTTTGTAACAGCACTCCGCCTTCGGCAAGACACCAAAAGCGCACCTGGGACACCTCAGGGATCCATGAAGCGATCCGCCACATTCAGCCCACGGATTGCCTTCTATGAGACGTGGCCCAGCCAGGAGTATGATCGCCGCGGTGAAATCGCCACTTGCAATCGCTTGACACCTGTGCTGGCCCAGCAAATCAAAGAAGAACTCAACAGCTTCAAGATGGnAAATGGAAGTTCACGAGAACTCTAAAATCTACACGCACTTCTTCTGACGAGTCCAACGTTACAGCGGTTCAACGTGCAGCGCACCCATAATTCTCGTTTCCGAGGCATTTCCTATTTCTCTCAGCAAAGAGCATTGTTTGGTGTTTATGGCGTTATTCGGATTTTGTCGCTTCCAGCAAGGCTTTATTGCCTGGTAGACTCACTCAAGAGTATCCTAATCTTTCCTTTTGAAAACGGGGCGACAGCTGGC
SEQUENCE_EXCLUDED_REGION=251,1
SEQUENCE_TARGET=251,1
PRIMER_LEFT_NUM_RETURNED=5
PRIMER_RIGHT_NUM_RETURNED=5
PRIMER_INTERNAL_NUM_RETURNED=0
PRIMER_PAIR_NUM_RETURNED=5
PRIMER_PAIR_0_PENALTY=0.216481
PRIMER_LEFT_0_PENALTY=0.105039
PRIMER_RIGHT_0_PENALTY=0.111442
PRIMER_LEFT_0_SEQUENCE=CCTTCTATGAGACGTGGCCC
PRIMER_RIGHT_0_SEQUENCE=CACGTTGAACCGCTGTAACG
PRIMER_LEFT_0=130,20
PRIMER_RIGHT_0=326,20
PRIMER_LEFT_0_TM=59.895
PRIMER_RIGHT_0_TM=60.111
PRIMER_LEFT_0_GC_PERCENT=60.000
PRIMER_RIGHT_0_GC_PERCENT=55.000
PRIMER_LEFT_0_SELF_ANY_TH=0.00
PRIMER_RIGHT_0_SELF_ANY_TH=12.83
PRIMER_LEFT_0_SELF_END_TH=0.00
PRIMER_RIGHT_0_SELF_END_TH=12.83
PRIMER_LEFT_0_HAIRPIN_TH=0.00
PRIMER_RIGHT_0_HAIRPIN_TH=0.00
PRIMER_LEFT_0_END_STABILITY=5.8000
PRIMER_RIGHT_0_END_STABILITY=3.1800
PRIMER_PAIR_0_COMPL_ANY_TH=0.00
PRIMER_PAIR_0_COMPL_END_TH=0.00
PRIMER_PAIR_0_PRODUCT_SIZE=197
PRIMER_PAIR_1_PENALTY=0.221498
PRIMER_LEFT_1_PENALTY=0.110056
PRIMER_RIGHT_1_PENALTY=0.111442
PRIMER_LEFT_1_SEQUENCE=CAATCGCTTGACACCTGTGC
PRIMER_RIGHT_1_SEQUENCE=CACGTTGAACCGCTGTAACG
PRIMER_LEFT_1=188,20
PRIMER_RIGHT_1=326,20
PRIMER_LEFT_1_TM=60.110
PRIMER_RIGHT_1_TM=60.111
PRIMER_LEFT_1_GC_PERCENT=55.000
PRIMER_RIGHT_1_GC_PERCENT=55.000
PRIMER_LEFT_1_SELF_ANY_TH=0.00
PRIMER_RIGHT_1_SELF_ANY_TH=12.83
PRIMER_LEFT_1_SELF_END_TH=0.00
PRIMER_RIGHT_1_SELF_END_TH=12.83
PRIMER_LEFT_1_HAIRPIN_TH=34.04
PRIMER_RIGHT_1_HAIRPIN_TH=0.00
PRIMER_LEFT_1_END_STABILITY=4.5700
PRIMER_RIGHT_1_END_STABILITY=3.1800
PRIMER_PAIR_1_COMPL_ANY_TH=0.00
PRIMER_PAIR_1_COMPL_END_TH=5.60
PRIMER_PAIR_1_PRODUCT_SIZE=139
PRIMER_PAIR_2_PENALTY=0.287202
PRIMER_LEFT_2_PENALTY=0.175760
PRIMER_RIGHT_2_PENALTY=0.111442
PRIMER_LEFT_2_SEQUENCE=TGCCTTCTATGAGACGTGGC
PRIMER_RIGHT_2_SEQUENCE=CACGTTGAACCGCTGTAACG
PRIMER_LEFT_2=128,20
PRIMER_RIGHT_2=326,20
PRIMER_LEFT_2_TM=59.824
PRIMER_RIGHT_2_TM=60.111
PRIMER_LEFT_2_GC_PERCENT=55.000
PRIMER_RIGHT_2_GC_PERCENT=55.000
PRIMER_LEFT_2_SELF_ANY_TH=4.57
PRIMER_RIGHT_2_SELF_ANY_TH=12.83
PRIMER_LEFT_2_SELF_END_TH=4.57
PRIMER_RIGHT_2_SELF_END_TH=12.83
PRIMER_LEFT_2_HAIRPIN_TH=37.82
PRIMER_RIGHT_2_HAIRPIN_TH=0.00
PRIMER_LEFT_2_END_STABILITY=5.0100
PRIMER_RIGHT_2_END_STABILITY=3.1800
PRIMER_PAIR_2_COMPL_ANY_TH=4.98
PRIMER_PAIR_2_COMPL_END_TH=8.48
PRIMER_PAIR_2_PRODUCT_SIZE=199
PRIMER_PAIR_3_PENALTY=0.289245
PRIMER_LEFT_3_PENALTY=0.110056
PRIMER_RIGHT_3_PENALTY=0.179189
PRIMER_LEFT_3_SEQUENCE=CAATCGCTTGACACCTGTGC
PRIMER_RIGHT_3_SEQUENCE=GCTGGAAGCGACAAAATCCG
PRIMER_LEFT_3=188,20
PRIMER_RIGHT_3=427,20
PRIMER_LEFT_3_TM=60.110
PRIMER_RIGHT_3_TM=60.179
PRIMER_LEFT_3_GC_PERCENT=55.000
PRIMER_RIGHT_3_GC_PERCENT=55.000
PRIMER_LEFT_3_SELF_ANY_TH=0.00
PRIMER_RIGHT_3_SELF_ANY_TH=0.00
PRIMER_LEFT_3_SELF_END_TH=0.00
PRIMER_RIGHT_3_SELF_END_TH=0.00
PRIMER_LEFT_3_HAIRPIN_TH=34.04
PRIMER_RIGHT_3_HAIRPIN_TH=0.00
PRIMER_LEFT_3_END_STABILITY=4.5700
PRIMER_RIGHT_3_END_STABILITY=4.1800
PRIMER_PAIR_3_COMPL_ANY_TH=0.00
PRIMER_PAIR_3_COMPL_END_TH=11.35
PRIMER_PAIR_3_PRODUCT_SIZE=240
PRIMER_PAIR_4_PENALTY=0.361651
PRIMER_LEFT_4_PENALTY=0.250209
PRIMER_RIGHT_4_PENALTY=0.111442
PRIMER_LEFT_4_SEQUENCE=CCTCAGGGATCCATGAAGCG
PRIMER_RIGHT_4_SEQUENCE=CACGTTGAACCGCTGTAACG
PRIMER_LEFT_4=84,20
PRIMER_RIGHT_4=326,20
PRIMER_LEFT_4_TM=60.250
PRIMER_RIGHT_4_TM=60.111
PRIMER_LEFT_4_GC_PERCENT=60.000
PRIMER_RIGHT_4_GC_PERCENT=55.000
PRIMER_LEFT_4_SELF_ANY_TH=12.83
PRIMER_RIGHT_4_SELF_ANY_TH=12.83
PRIMER_LEFT_4_SELF_END_TH=4.47
PRIMER_RIGHT_4_SELF_END_TH=12.83
PRIMER_LEFT_4_HAIRPIN_TH=33.58
PRIMER_RIGHT_4_HAIRPIN_TH=0.00
PRIMER_LEFT_4_END_STABILITY=4.6800
PRIMER_RIGHT_4_END_STABILITY=3.1800
PRIMER_PAIR_4_COMPL_ANY_TH=0.00
PRIMER_PAIR_4_COMPL_END_TH=0.00
PRIMER_PAIR_4_PRODUCT_SIZE=243
=
