# Supplementary material for: A Tool Set for the Genome-Wide Analysis of Neurospora crassa by RT-PCR
Source: G3 (Bethesda). 2015 Aug 6;5(10):2043–9. doi: 10.1534/g3.115.019141 (PMC4592987; doi:10.1534/g3.115.019141)
Supplement: Supporting Information [file supp_g3.115.019141_FileS1.zip › neurospora_crassa_or74a_12_primers_detailed/NCU00066T0_output.txt]

PRIMER_MAX_SIZE=24
PRIMER_GC_CLAMP=2
PRIMER_THERMODYNAMIC_PARAMETERS_PATH=primer3_config/
PRIMER_MIN_GC=40
PRIMER_MAX_GC=60
PRIMER_MAX_TM=63
PRIMER_OPT_GC_PERCENT=50
PRIMER_MIN_TM=57
PRIMER_OPT_TM=60
PRIMER_NUM_RETURN=5
PRIMER_TM_FORMULA=1
PRIMER_PRODUCT_SIZE_RANGE=100-250
PRIMER_MIN_SIZE=18
PRIMER_SALT_CORRECTIONS=1
SEQUENCE_TEMPLATE=GAGTGCGGCTGATCTCTTGGTGAGAGAGAGCGATCCCGGCGAGGAGATGGCGAAGGTGTGCGTTCGCCTGGTGATCGATACGGCGACGGATCGCGAGAAGGAGGTGAGGGTGTACGTTCACCAGGGGACCGAGAGCCGTCTTCGTCCCGGGGCGAAGGTGACTGGGTCCTGGGGGACGGGGATCGGGTCGCGTCGTGAGGATGGCTACGCGACGGAGACATGTCTGCCGAAGCCATCGTGAAGAATTATCCTTGTCTCTGTTTTCTTTTGTTCAAAACAAGTATTCGGTGTGCTGAGAACTGACTGTGTCGTCTCAAGATCTCGCCAAGGAAGTGATTCAAGATGTAAAAGAAAAGAGGAGGTCACCAACTGCTGGCCACTAGAATCTGGTGCCTCGCGCAAGTTGCTTACGACAAGGCAGGGCAAGGCAAGGCAACCTGAACTGCCGGGACCGTGAGAGGTGACGGGAGTGGCCGCAACCAAAACTTCCTTGAAGGCTGG
PRIMER_LEFT_NUM_RETURNED=5
PRIMER_RIGHT_NUM_RETURNED=5
PRIMER_INTERNAL_NUM_RETURNED=0
PRIMER_PAIR_NUM_RETURNED=5
PRIMER_PAIR_0_PENALTY=0.062913
PRIMER_LEFT_0_PENALTY=0.030235
PRIMER_RIGHT_0_PENALTY=0.032678
PRIMER_LEFT_0_SEQUENCE=TTCGCCTGGTGATCGATACG
PRIMER_RIGHT_0_SEQUENCE=AGTCAGTTCTCAGCACACCG
PRIMER_LEFT_0=62,20
PRIMER_RIGHT_0=304,20
PRIMER_LEFT_0_TM=59.970
PRIMER_RIGHT_0_TM=59.967
PRIMER_LEFT_0_GC_PERCENT=55.000
PRIMER_RIGHT_0_GC_PERCENT=55.000
PRIMER_LEFT_0_SELF_ANY_TH=9.40
PRIMER_RIGHT_0_SELF_ANY_TH=0.00
PRIMER_LEFT_0_SELF_END_TH=0.00
PRIMER_RIGHT_0_SELF_END_TH=0.00
PRIMER_LEFT_0_HAIRPIN_TH=0.00
PRIMER_RIGHT_0_HAIRPIN_TH=0.00
PRIMER_LEFT_0_END_STABILITY=3.0600
PRIMER_RIGHT_0_END_STABILITY=4.9400
PRIMER_PAIR_0_COMPL_ANY_TH=0.00
PRIMER_PAIR_0_COMPL_END_TH=0.00
PRIMER_PAIR_0_PRODUCT_SIZE=243
PRIMER_PAIR_1_PENALTY=0.357164
PRIMER_LEFT_1_PENALTY=0.253044
PRIMER_RIGHT_1_PENALTY=0.104120
PRIMER_LEFT_1_SEQUENCE=TGGCCACTAGAATCTGGTGC
PRIMER_RIGHT_1_SEQUENCE=AAGGAAGTTTTGGTTGCGGC
PRIMER_LEFT_1=373,20
PRIMER_RIGHT_1=491,20
PRIMER_LEFT_1_TM=59.747
PRIMER_RIGHT_1_TM=59.896
PRIMER_LEFT_1_GC_PERCENT=55.000
PRIMER_RIGHT_1_GC_PERCENT=50.000
PRIMER_LEFT_1_SELF_ANY_TH=14.65
PRIMER_RIGHT_1_SELF_ANY_TH=0.00
PRIMER_LEFT_1_SELF_END_TH=10.80
PRIMER_RIGHT_1_SELF_END_TH=0.00
PRIMER_LEFT_1_HAIRPIN_TH=40.77
PRIMER_RIGHT_1_HAIRPIN_TH=0.00
PRIMER_LEFT_1_END_STABILITY=5.0100
PRIMER_RIGHT_1_END_STABILITY=6.5300
PRIMER_PAIR_1_COMPL_ANY_TH=0.00
PRIMER_PAIR_1_COMPL_END_TH=0.00
PRIMER_PAIR_1_PRODUCT_SIZE=119
PRIMER_PAIR_2_PENALTY=0.502439
PRIMER_LEFT_2_PENALTY=0.398318
PRIMER_RIGHT_2_PENALTY=0.104120
PRIMER_LEFT_2_SEQUENCE=AAGAGGAGGTCACCAACTGC
PRIMER_RIGHT_2_SEQUENCE=AAGGAAGTTTTGGTTGCGGC
PRIMER_LEFT_2=353,20
PRIMER_RIGHT_2=491,20
PRIMER_LEFT_2_TM=59.602
PRIMER_RIGHT_2_TM=59.896
PRIMER_LEFT_2_GC_PERCENT=55.000
PRIMER_RIGHT_2_GC_PERCENT=50.000
PRIMER_LEFT_2_SELF_ANY_TH=0.00
PRIMER_RIGHT_2_SELF_ANY_TH=0.00
PRIMER_LEFT_2_SELF_END_TH=0.00
PRIMER_RIGHT_2_SELF_END_TH=0.00
PRIMER_LEFT_2_HAIRPIN_TH=0.00
PRIMER_RIGHT_2_HAIRPIN_TH=0.00
PRIMER_LEFT_2_END_STABILITY=4.4000
PRIMER_RIGHT_2_END_STABILITY=6.5300
PRIMER_PAIR_2_COMPL_ANY_TH=0.00
PRIMER_PAIR_2_COMPL_END_TH=0.00
PRIMER_PAIR_2_PRODUCT_SIZE=139
PRIMER_PAIR_3_PENALTY=0.556304
PRIMER_LEFT_3_PENALTY=0.452184
PRIMER_RIGHT_3_PENALTY=0.104120
PRIMER_LEFT_3_SEQUENCE=TGTCGTCTCAAGATCTCGCC
PRIMER_RIGHT_3_SEQUENCE=AAGGAAGTTTTGGTTGCGGC
PRIMER_LEFT_3=306,20
PRIMER_RIGHT_3=491,20
PRIMER_LEFT_3_TM=59.548
PRIMER_RIGHT_3_TM=59.896
PRIMER_LEFT_3_GC_PERCENT=55.000
PRIMER_RIGHT_3_GC_PERCENT=50.000
PRIMER_LEFT_3_SELF_ANY_TH=0.00
PRIMER_RIGHT_3_SELF_ANY_TH=0.00
PRIMER_LEFT_3_SELF_END_TH=0.00
PRIMER_RIGHT_3_SELF_END_TH=0.00
PRIMER_LEFT_3_HAIRPIN_TH=0.00
PRIMER_RIGHT_3_HAIRPIN_TH=0.00
PRIMER_LEFT_3_END_STABILITY=5.5400
PRIMER_RIGHT_3_END_STABILITY=6.5300
PRIMER_PAIR_3_COMPL_ANY_TH=0.00
PRIMER_PAIR_3_COMPL_END_TH=0.00
PRIMER_PAIR_3_PRODUCT_SIZE=186
PRIMER_PAIR_4_PENALTY=0.563878
PRIMER_LEFT_4_PENALTY=0.531200
PRIMER_RIGHT_4_PENALTY=0.032678
PRIMER_LEFT_4_SEQUENCE=GAAGGAGGTGAGGGTGTACG
PRIMER_RIGHT_4_SEQUENCE=AGTCAGTTCTCAGCACACCG
PRIMER_LEFT_4=96,20
PRIMER_RIGHT_4=304,20
PRIMER_LEFT_4_TM=59.469
PRIMER_RIGHT_4_TM=59.967
PRIMER_LEFT_4_GC_PERCENT=60.000
PRIMER_RIGHT_4_GC_PERCENT=55.000
PRIMER_LEFT_4_SELF_ANY_TH=0.00
PRIMER_RIGHT_4_SELF_ANY_TH=0.00
PRIMER_LEFT_4_SELF_END_TH=0.00
PRIMER_RIGHT_4_SELF_END_TH=0.00
PRIMER_LEFT_4_HAIRPIN_TH=0.00
PRIMER_RIGHT_4_HAIRPIN_TH=0.00
PRIMER_LEFT_4_END_STABILITY=3.6700
PRIMER_RIGHT_4_END_STABILITY=4.9400
PRIMER_PAIR_4_COMPL_ANY_TH=8.64
PRIMER_PAIR_4_COMPL_END_TH=4.03
PRIMER_PAIR_4_PRODUCT_SIZE=209
=
