# Supplementary material for: A Tool Set for the Genome-Wide Analysis of Neurospora crassa by RT-PCR
Source: G3 (Bethesda). 2015 Aug 6;5(10):2043–9. doi: 10.1534/g3.115.019141 (PMC4592987; doi:10.1534/g3.115.019141)
Supplement: Supporting Information [file supp_g3.115.019141_FileS1.zip › neurospora_crassa_or74a_12_primers_detailed/NCU00070T0_output.txt]

PRIMER_MAX_SIZE=24
PRIMER_GC_CLAMP=2
PRIMER_THERMODYNAMIC_PARAMETERS_PATH=primer3_config/
PRIMER_MIN_GC=40
PRIMER_MAX_GC=60
PRIMER_MAX_TM=63
PRIMER_OPT_GC_PERCENT=50
PRIMER_MIN_TM=57
PRIMER_OPT_TM=60
PRIMER_NUM_RETURN=5
PRIMER_TM_FORMULA=1
PRIMER_PRODUCT_SIZE_RANGE=100-250
PRIMER_MIN_SIZE=18
PRIMER_SALT_CORRECTIONS=1
SEQUENCE_TEMPLATE=GTAGGGCGATAAGGCAAGGGGCTATAGATCGGTGGGCAGGTTCATGTTAGGCGTCGCGCGCGGTAGAAGACGGTCGCCTCGGTTTGGTTCAGTTGTTGTCCGAGTCGCCGAGCAGAAAGAGGAACACTTGGTAGTCGTGGCGTTATCGAGGCTTGGACGAGGGCAAAAGTCCCACACACGATGCGGGCGGGTGGCCGATGATGTCGTCGTTTCGTGCAGTGGAACGCGTGAGGTCAAAGGACGGCAAGTGnTCGTGTGCATCGCATAAGAACACCTGGTATACTATGGTTGTATAAAACAATATACATGTTCGTCGCAGCTTTCTCGCCCGTCAACTTCCGCTATGGGATACATTCTCGCTCCATAACAAGGGCCATTTCCAAGCAGTATAAGTGCCCTCTTTTTGGTGAGCCTTTGAGCTTAACTACTAACAGTCCGATCTGTCATAGTCATGTTACTAAAGTCTGTAGCCCAATGTCCTACTCTGAAAGGTTAATTAAT
SEQUENCE_EXCLUDED_REGION=251,1
SEQUENCE_TARGET=251,1
PRIMER_LEFT_NUM_RETURNED=5
PRIMER_RIGHT_NUM_RETURNED=5
PRIMER_INTERNAL_NUM_RETURNED=0
PRIMER_PAIR_NUM_RETURNED=5
PRIMER_PAIR_0_PENALTY=0.274103
PRIMER_LEFT_0_PENALTY=0.099259
PRIMER_RIGHT_0_PENALTY=0.174845
PRIMER_LEFT_0_SEQUENCE=TGGTAGTCGTGGCGTTATCG
PRIMER_RIGHT_0_SEQUENCE=TCCCATAGCGGAAGTTGACG
PRIMER_LEFT_0=128,20
PRIMER_RIGHT_0=348,20
PRIMER_LEFT_0_TM=59.901
PRIMER_RIGHT_0_TM=59.825
PRIMER_LEFT_0_GC_PERCENT=55.000
PRIMER_RIGHT_0_GC_PERCENT=55.000
PRIMER_LEFT_0_SELF_ANY_TH=0.00
PRIMER_RIGHT_0_SELF_ANY_TH=0.00
PRIMER_LEFT_0_SELF_END_TH=0.00
PRIMER_RIGHT_0_SELF_END_TH=0.00
PRIMER_LEFT_0_HAIRPIN_TH=40.37
PRIMER_RIGHT_0_HAIRPIN_TH=36.56
PRIMER_LEFT_0_END_STABILITY=2.9200
PRIMER_RIGHT_0_END_STABILITY=4.3500
PRIMER_PAIR_0_COMPL_ANY_TH=0.00
PRIMER_PAIR_0_COMPL_END_TH=0.00
PRIMER_PAIR_0_PRODUCT_SIZE=221
PRIMER_PAIR_1_PENALTY=0.565448
PRIMER_LEFT_1_PENALTY=0.099259
PRIMER_RIGHT_1_PENALTY=0.466189
PRIMER_LEFT_1_SEQUENCE=TGGTAGTCGTGGCGTTATCG
PRIMER_RIGHT_1_SEQUENCE=ATGGCCCTTGTTATGGAGCG
PRIMER_LEFT_1=128,20
PRIMER_RIGHT_1=376,20
PRIMER_LEFT_1_TM=59.901
PRIMER_RIGHT_1_TM=60.466
PRIMER_LEFT_1_GC_PERCENT=55.000
PRIMER_RIGHT_1_GC_PERCENT=55.000
PRIMER_LEFT_1_SELF_ANY_TH=0.00
PRIMER_RIGHT_1_SELF_ANY_TH=0.00
PRIMER_LEFT_1_SELF_END_TH=0.00
PRIMER_RIGHT_1_SELF_END_TH=0.00
PRIMER_LEFT_1_HAIRPIN_TH=40.37
PRIMER_RIGHT_1_HAIRPIN_TH=0.00
PRIMER_LEFT_1_END_STABILITY=2.9200
PRIMER_RIGHT_1_END_STABILITY=5.0300
PRIMER_PAIR_1_COMPL_ANY_TH=0.00
PRIMER_PAIR_1_COMPL_END_TH=0.00
PRIMER_PAIR_1_PRODUCT_SIZE=249
PRIMER_PAIR_2_PENALTY=0.774049
PRIMER_LEFT_2_PENALTY=0.599204
PRIMER_RIGHT_2_PENALTY=0.174845
PRIMER_LEFT_2_SEQUENCE=AACACTTGGTAGTCGTGGCG
PRIMER_RIGHT_2_SEQUENCE=TCCCATAGCGGAAGTTGACG
PRIMER_LEFT_2=122,20
PRIMER_RIGHT_2=348,20
PRIMER_LEFT_2_TM=60.599
PRIMER_RIGHT_2_TM=59.825
PRIMER_LEFT_2_GC_PERCENT=55.000
PRIMER_RIGHT_2_GC_PERCENT=55.000
PRIMER_LEFT_2_SELF_ANY_TH=0.00
PRIMER_RIGHT_2_SELF_ANY_TH=0.00
PRIMER_LEFT_2_SELF_END_TH=0.00
PRIMER_RIGHT_2_SELF_END_TH=0.00
PRIMER_LEFT_2_HAIRPIN_TH=30.26
PRIMER_RIGHT_2_HAIRPIN_TH=36.56
PRIMER_LEFT_2_END_STABILITY=5.6900
PRIMER_RIGHT_2_END_STABILITY=4.3500
PRIMER_PAIR_2_COMPL_ANY_TH=0.00
PRIMER_PAIR_2_COMPL_END_TH=0.00
PRIMER_PAIR_2_PRODUCT_SIZE=227
PRIMER_PAIR_3_PENALTY=0.834272
PRIMER_LEFT_3_PENALTY=0.659427
PRIMER_RIGHT_3_PENALTY=0.174845
PRIMER_LEFT_3_SEQUENCE=TAGTCGTGGCGTTATCGAGG
PRIMER_RIGHT_3_SEQUENCE=TCCCATAGCGGAAGTTGACG
PRIMER_LEFT_3=131,20
PRIMER_RIGHT_3=348,20
PRIMER_LEFT_3_TM=59.341
PRIMER_RIGHT_3_TM=59.825
PRIMER_LEFT_3_GC_PERCENT=55.000
PRIMER_RIGHT_3_GC_PERCENT=55.000
PRIMER_LEFT_3_SELF_ANY_TH=0.00
PRIMER_RIGHT_3_SELF_ANY_TH=0.00
PRIMER_LEFT_3_SELF_END_TH=0.00
PRIMER_RIGHT_3_SELF_END_TH=0.00
PRIMER_LEFT_3_HAIRPIN_TH=39.71
PRIMER_RIGHT_3_HAIRPIN_TH=36.56
PRIMER_LEFT_3_END_STABILITY=4.6300
PRIMER_RIGHT_3_END_STABILITY=4.3500
PRIMER_PAIR_3_COMPL_ANY_TH=0.00
PRIMER_PAIR_3_COMPL_END_TH=0.00
PRIMER_PAIR_3_PRODUCT_SIZE=218
PRIMER_PAIR_4_PENALTY=0.888728
PRIMER_LEFT_4_PENALTY=0.713883
PRIMER_RIGHT_4_PENALTY=0.174845
PRIMER_LEFT_4_SEQUENCE=ATGATGTCGTCGTTTCGTGC
PRIMER_RIGHT_4_SEQUENCE=TCCCATAGCGGAAGTTGACG
PRIMER_LEFT_4=197,20
PRIMER_RIGHT_4=348,20
PRIMER_LEFT_4_TM=59.286
PRIMER_RIGHT_4_TM=59.825
PRIMER_LEFT_4_GC_PERCENT=50.000
PRIMER_RIGHT_4_GC_PERCENT=55.000
PRIMER_LEFT_4_SELF_ANY_TH=0.00
PRIMER_RIGHT_4_SELF_ANY_TH=0.00
PRIMER_LEFT_4_SELF_END_TH=0.00
PRIMER_RIGHT_4_SELF_END_TH=0.00
PRIMER_LEFT_4_HAIRPIN_TH=0.00
PRIMER_RIGHT_4_HAIRPIN_TH=36.56
PRIMER_LEFT_4_END_STABILITY=5.3400
PRIMER_RIGHT_4_END_STABILITY=4.3500
PRIMER_PAIR_4_COMPL_ANY_TH=5.35
PRIMER_PAIR_4_COMPL_END_TH=5.35
PRIMER_PAIR_4_PRODUCT_SIZE=152
=
