# Supplementary material for: A Tool Set for the Genome-Wide Analysis of Neurospora crassa by RT-PCR
Source: G3 (Bethesda). 2015 Aug 6;5(10):2043–9. doi: 10.1534/g3.115.019141 (PMC4592987; doi:10.1534/g3.115.019141)
Supplement: Supporting Information [file supp_g3.115.019141_FileS1.zip › neurospora_crassa_or74a_12_primers_detailed/NCU00074T0_output.txt]

PRIMER_MAX_SIZE=24
PRIMER_GC_CLAMP=2
PRIMER_THERMODYNAMIC_PARAMETERS_PATH=primer3_config/
PRIMER_MIN_GC=40
PRIMER_MAX_GC=60
PRIMER_MAX_TM=63
PRIMER_OPT_GC_PERCENT=50
PRIMER_MIN_TM=57
PRIMER_OPT_TM=60
PRIMER_NUM_RETURN=5
PRIMER_TM_FORMULA=1
PRIMER_PRODUCT_SIZE_RANGE=100-250
PRIMER_MIN_SIZE=18
PRIMER_SALT_CORRECTIONS=1
SEQUENCE_TEMPLATE=TTGTCTAAGGACTCCTGTTGGCCTGTTGCTGCTGCTGCTGTTGTTGGGCGTTGAACCTACCAGTCGTGCTTACGTACCTTTCCCTACCTACCTACCTACCACTCGCCCTTTTATCTTTTACTTGGTTACCAGTCGTTCTCGTCGCGCGGACTCGAAATGTCATCGGAAGTCTTCCGCAGAGTGGGCCGCGGAGGTGCGGGCAATTGGTATAGTAAAAAGGACATTGAGGATGCCGAGAAGGCGGCTGCTGnATCTCGAAGCGCAAAAGAAGTCTTCTTCCGGTTCTACCTCGCCAACAACCCTCGAGCGCTCCATCACCGCACAAACCAGTCTCAGCAGCTCGCGAGCCGGTGGTCGCGGCGGCGCCGGCAACTTCTACGACGCCTCGGCAACCGACGCGGCCGCCGCCCAGCAGCAGGAGGAGGAGAAGGAGGCCGAGCTCGAGGAGCTGACGCGCGTCGTGACGGCGAGCATCCAGCGGCCGAACCTCTCCGGCCGGCT
SEQUENCE_EXCLUDED_REGION=251,1
SEQUENCE_TARGET=251,1
PRIMER_LEFT_NUM_RETURNED=5
PRIMER_RIGHT_NUM_RETURNED=5
PRIMER_INTERNAL_NUM_RETURNED=0
PRIMER_PAIR_NUM_RETURNED=5
PRIMER_PAIR_0_PENALTY=0.426592
PRIMER_LEFT_0_PENALTY=0.106519
PRIMER_RIGHT_0_PENALTY=0.320073
PRIMER_LEFT_0_SEQUENCE=TACCTACCTACCACTCGCCC
PRIMER_RIGHT_0_SEQUENCE=TTGTTGGCGAGGTAGAACCG
PRIMER_LEFT_0=88,20
PRIMER_RIGHT_0=298,20
PRIMER_LEFT_0_TM=60.107
PRIMER_RIGHT_0_TM=60.320
PRIMER_LEFT_0_GC_PERCENT=60.000
PRIMER_RIGHT_0_GC_PERCENT=55.000
PRIMER_LEFT_0_SELF_ANY_TH=0.00
PRIMER_RIGHT_0_SELF_ANY_TH=0.00
PRIMER_LEFT_0_SELF_END_TH=0.00
PRIMER_RIGHT_0_SELF_END_TH=0.00
PRIMER_LEFT_0_HAIRPIN_TH=0.00
PRIMER_RIGHT_0_HAIRPIN_TH=45.29
PRIMER_LEFT_0_END_STABILITY=6.1300
PRIMER_RIGHT_0_END_STABILITY=4.4400
PRIMER_PAIR_0_COMPL_ANY_TH=22.25
PRIMER_PAIR_0_COMPL_END_TH=13.33
PRIMER_PAIR_0_PRODUCT_SIZE=211
PRIMER_PAIR_1_PENALTY=0.430129
PRIMER_LEFT_1_PENALTY=0.110056
PRIMER_RIGHT_1_PENALTY=0.320073
PRIMER_LEFT_1_SEQUENCE=TTACCAGTCGTTCTCGTCGC
PRIMER_RIGHT_1_SEQUENCE=TTGTTGGCGAGGTAGAACCG
PRIMER_LEFT_1=125,20
PRIMER_RIGHT_1=298,20
PRIMER_LEFT_1_TM=60.110
PRIMER_RIGHT_1_TM=60.320
PRIMER_LEFT_1_GC_PERCENT=55.000
PRIMER_RIGHT_1_GC_PERCENT=55.000
PRIMER_LEFT_1_SELF_ANY_TH=0.00
PRIMER_RIGHT_1_SELF_ANY_TH=0.00
PRIMER_LEFT_1_SELF_END_TH=0.00
PRIMER_RIGHT_1_SELF_END_TH=0.00
PRIMER_LEFT_1_HAIRPIN_TH=38.33
PRIMER_RIGHT_1_HAIRPIN_TH=45.29
PRIMER_LEFT_1_END_STABILITY=5.1900
PRIMER_RIGHT_1_END_STABILITY=4.4400
PRIMER_PAIR_1_COMPL_ANY_TH=14.29
PRIMER_PAIR_1_COMPL_END_TH=14.29
PRIMER_PAIR_1_PRODUCT_SIZE=174
PRIMER_PAIR_2_PENALTY=0.562090
PRIMER_LEFT_2_PENALTY=0.242017
PRIMER_RIGHT_2_PENALTY=0.320073
PRIMER_LEFT_2_SEQUENCE=ACCAGTCGTGCTTACGTACC
PRIMER_RIGHT_2_SEQUENCE=TTGTTGGCGAGGTAGAACCG
PRIMER_LEFT_2=58,20
PRIMER_RIGHT_2=298,20
PRIMER_LEFT_2_TM=59.758
PRIMER_RIGHT_2_TM=60.320
PRIMER_LEFT_2_GC_PERCENT=55.000
PRIMER_RIGHT_2_GC_PERCENT=55.000
PRIMER_LEFT_2_SELF_ANY_TH=1.07
PRIMER_RIGHT_2_SELF_ANY_TH=0.00
PRIMER_LEFT_2_SELF_END_TH=0.00
PRIMER_RIGHT_2_SELF_END_TH=0.00
PRIMER_LEFT_2_HAIRPIN_TH=0.00
PRIMER_RIGHT_2_HAIRPIN_TH=45.29
PRIMER_LEFT_2_END_STABILITY=3.3400
PRIMER_RIGHT_2_END_STABILITY=4.4400
PRIMER_PAIR_2_COMPL_ANY_TH=0.00
PRIMER_PAIR_2_COMPL_END_TH=0.00
PRIMER_PAIR_2_PRODUCT_SIZE=241
PRIMER_PAIR_3_PENALTY=0.700251
PRIMER_LEFT_3_PENALTY=0.110056
PRIMER_RIGHT_3_PENALTY=0.590195
PRIMER_LEFT_3_SEQUENCE=TTACCAGTCGTTCTCGTCGC
PRIMER_RIGHT_3_SEQUENCE=CTGCTGAGACTGGTTTGTGC
PRIMER_LEFT_3=125,20
PRIMER_RIGHT_3=338,20
PRIMER_LEFT_3_TM=60.110
PRIMER_RIGHT_3_TM=59.410
PRIMER_LEFT_3_GC_PERCENT=55.000
PRIMER_RIGHT_3_GC_PERCENT=55.000
PRIMER_LEFT_3_SELF_ANY_TH=0.00
PRIMER_RIGHT_3_SELF_ANY_TH=0.00
PRIMER_LEFT_3_SELF_END_TH=0.00
PRIMER_RIGHT_3_SELF_END_TH=0.00
PRIMER_LEFT_3_HAIRPIN_TH=38.33
PRIMER_RIGHT_3_HAIRPIN_TH=0.00
PRIMER_LEFT_3_END_STABILITY=5.1900
PRIMER_RIGHT_3_END_STABILITY=4.5700
PRIMER_PAIR_3_COMPL_ANY_TH=16.49
PRIMER_PAIR_3_COMPL_END_TH=12.93
PRIMER_PAIR_3_PRODUCT_SIZE=214
PRIMER_PAIR_4_PENALTY=0.710545
PRIMER_LEFT_4_PENALTY=0.390472
PRIMER_RIGHT_4_PENALTY=0.320073
PRIMER_LEFT_4_SEQUENCE=GAAGTCTTCCGCAGAGTGGG
PRIMER_RIGHT_4_SEQUENCE=TTGTTGGCGAGGTAGAACCG
PRIMER_LEFT_4=165,20
PRIMER_RIGHT_4=298,20
PRIMER_LEFT_4_TM=60.390
PRIMER_RIGHT_4_TM=60.320
PRIMER_LEFT_4_GC_PERCENT=60.000
PRIMER_RIGHT_4_GC_PERCENT=55.000
PRIMER_LEFT_4_SELF_ANY_TH=0.64
PRIMER_RIGHT_4_SELF_ANY_TH=0.00
PRIMER_LEFT_4_SELF_END_TH=0.00
PRIMER_RIGHT_4_SELF_END_TH=0.00
PRIMER_LEFT_4_HAIRPIN_TH=35.11
PRIMER_RIGHT_4_HAIRPIN_TH=45.29
PRIMER_LEFT_4_END_STABILITY=4.6100
PRIMER_RIGHT_4_END_STABILITY=4.4400
PRIMER_PAIR_4_COMPL_ANY_TH=0.00
PRIMER_PAIR_4_COMPL_END_TH=0.00
PRIMER_PAIR_4_PRODUCT_SIZE=134
=
