# Supplementary material for: A Tool Set for the Genome-Wide Analysis of Neurospora crassa by RT-PCR
Source: G3 (Bethesda). 2015 Aug 6;5(10):2043–9. doi: 10.1534/g3.115.019141 (PMC4592987; doi:10.1534/g3.115.019141)
Supplement: Supporting Information [file supp_g3.115.019141_FileS1.zip › neurospora_crassa_or74a_12_primers_detailed/NCU00078T0_input.txt]

PRIMER_MAX_SIZE=24
PRIMER_GC_CLAMP=2
PRIMER_THERMODYNAMIC_PARAMETERS_PATH=primer3_config/
PRIMER_MIN_GC=40
PRIMER_MAX_GC=60
PRIMER_MAX_TM=63
PRIMER_OPT_GC_PERCENT=50
PRIMER_MIN_TM=57
PRIMER_OPT_TM=60
PRIMER_NUM_RETURN=5
PRIMER_TM_FORMULA=1
PRIMER_PRODUCT_SIZE_RANGE=100-250
PRIMER_MIN_SIZE=18
PRIMER_SALT_CORRECTIONS=1
SEQUENCE_TEMPLATE=TCATGACCAAGATCTTCCCCGTCTACTTCTCCATCCAAACCGCCATCCCCGTCGTTCTTGCCCTTACCTACCCCGCGGCTACCTCCGCATTCGGATCCTCTGGAGCAGCTGGGATCGCCGGCGTTCTGGACCCGGATAATAGGTGGTCTGTTCTGGCCCCCATTGCTACCATCTTCTTTACCGGCCTGGCCAACCTTTCCGTGATTGGGCCCGCTACTACCAAGTGTATGATGGAGAGGAAGCATCAGGGnAACCAAGGACGGCAAGAAGAGCTATGATGCTCCCCCACACTCTCAGGAGATGACTGCGCTGAACAAGCGCTTCTCCCAACTCCACGGCATTTCATCGCTCCTTAACTTGGGCAACTTCATCGCTACTGTCGTGTATGGCTTCACATTGGCTTCACGTCTTGACTAGAGGAGGGCATAGATGCACAGGTGTGTTCATGTTTGTTCAAGTTTGTTCAAGGGCTACTGAGGCACATCCATTTCCCTGCTGTCT
SEQUENCE_EXCLUDED_REGION=251,1
SEQUENCE_TARGET=251,1
=
