# Supplementary material for: A Tool Set for the Genome-Wide Analysis of Neurospora crassa by RT-PCR
Source: G3 (Bethesda). 2015 Aug 6;5(10):2043–9. doi: 10.1534/g3.115.019141 (PMC4592987; doi:10.1534/g3.115.019141)
Supplement: Supporting Information [file supp_g3.115.019141_FileS1.zip › neurospora_crassa_or74a_12_primers_detailed/NCU00083T0_output.txt]

PRIMER_MAX_SIZE=24
PRIMER_GC_CLAMP=2
PRIMER_THERMODYNAMIC_PARAMETERS_PATH=primer3_config/
PRIMER_MIN_GC=40
PRIMER_MAX_GC=60
PRIMER_MAX_TM=63
PRIMER_OPT_GC_PERCENT=50
PRIMER_MIN_TM=57
PRIMER_OPT_TM=60
PRIMER_NUM_RETURN=5
PRIMER_TM_FORMULA=1
PRIMER_PRODUCT_SIZE_RANGE=100-250
PRIMER_MIN_SIZE=18
PRIMER_SALT_CORRECTIONS=1
SEQUENCE_TEMPLATE=CCTCCTCTTCTCTTCTTCTTCTTCTTCTTCTTCTTCTTCTTCTCTTTTTTTTCTTTTCCTTCTTCAAAGAAACAAACACGCACTTCTGCACCATCGATTCAGCACCGAGAGTCATCTCCTGTCACAGAGAGATCATCGCGACAACAACAGCTCTGCCGTTTCCCTGCCTCCACACTTTTGATCCGACCAAATCCACTTTGGCCCGATCAAGAGTTACTTTGCCAGCTGCGCATCTCCTTCGGACATCTGGnCACGTCTCGAAGCACACCTACGTCAACAAAGGTCAACAAGGCAATCATGGCATCTGCTGTTCGCGATATCACTACGACCTCCCTCGGCCGAGACAACTTAACTGCTGTAGCGGCCCGGAGTGTCCCTGTGACGGCAACTCACCCGATCCCCCTCCCTACTCCTCCCAACTCCATGTCCCCTACACTGCCTCCCCATGGGCTCAAGGCCCAGCTTCAGAGAGCTCGGATGGACCAACACGTCGACTCGGAT
SEQUENCE_EXCLUDED_REGION=251,1
SEQUENCE_TARGET=251,1
PRIMER_LEFT_NUM_RETURNED=5
PRIMER_RIGHT_NUM_RETURNED=5
PRIMER_INTERNAL_NUM_RETURNED=0
PRIMER_PAIR_NUM_RETURNED=5
PRIMER_PAIR_0_PENALTY=0.198944
PRIMER_LEFT_0_PENALTY=0.166814
PRIMER_RIGHT_0_PENALTY=0.032130
PRIMER_LEFT_0_SEQUENCE=GAGTTACTTTGCCAGCTGCG
PRIMER_RIGHT_0_SEQUENCE=CAGCAGATGCCATGATTGCC
PRIMER_LEFT_0=210,20
PRIMER_RIGHT_0=309,20
PRIMER_LEFT_0_TM=59.833
PRIMER_RIGHT_0_TM=59.968
PRIMER_LEFT_0_GC_PERCENT=55.000
PRIMER_RIGHT_0_GC_PERCENT=55.000
PRIMER_LEFT_0_SELF_ANY_TH=5.91
PRIMER_RIGHT_0_SELF_ANY_TH=0.94
PRIMER_LEFT_0_SELF_END_TH=1.42
PRIMER_RIGHT_0_SELF_END_TH=0.00
PRIMER_LEFT_0_HAIRPIN_TH=45.60
PRIMER_RIGHT_0_HAIRPIN_TH=43.38
PRIMER_LEFT_0_END_STABILITY=5.1800
PRIMER_RIGHT_0_END_STABILITY=4.5200
PRIMER_PAIR_0_COMPL_ANY_TH=0.00
PRIMER_PAIR_0_COMPL_END_TH=3.72
PRIMER_PAIR_0_PRODUCT_SIZE=100
PRIMER_PAIR_1_PENALTY=0.209546
PRIMER_LEFT_1_PENALTY=0.166814
PRIMER_RIGHT_1_PENALTY=0.042731
PRIMER_LEFT_1_SEQUENCE=GAGTTACTTTGCCAGCTGCG
PRIMER_RIGHT_1_SEQUENCE=TGGAGTTGGGAGGAGTAGGG
PRIMER_LEFT_1=210,20
PRIMER_RIGHT_1=423,20
PRIMER_LEFT_1_TM=59.833
PRIMER_RIGHT_1_TM=59.957
PRIMER_LEFT_1_GC_PERCENT=55.000
PRIMER_RIGHT_1_GC_PERCENT=60.000
PRIMER_LEFT_1_SELF_ANY_TH=5.91
PRIMER_RIGHT_1_SELF_ANY_TH=0.00
PRIMER_LEFT_1_SELF_END_TH=1.42
PRIMER_RIGHT_1_SELF_END_TH=0.00
PRIMER_LEFT_1_HAIRPIN_TH=45.60
PRIMER_RIGHT_1_HAIRPIN_TH=0.00
PRIMER_LEFT_1_END_STABILITY=5.1800
PRIMER_RIGHT_1_END_STABILITY=3.5300
PRIMER_PAIR_1_COMPL_ANY_TH=0.00
PRIMER_PAIR_1_COMPL_END_TH=0.00
PRIMER_PAIR_1_PRODUCT_SIZE=214
PRIMER_PAIR_2_PENALTY=0.412354
PRIMER_LEFT_2_PENALTY=0.166814
PRIMER_RIGHT_2_PENALTY=0.245539
PRIMER_LEFT_2_SEQUENCE=GAGTTACTTTGCCAGCTGCG
PRIMER_RIGHT_2_SEQUENCE=TTAAGTTGTCTCGGCCGAGG
PRIMER_LEFT_2=210,20
PRIMER_RIGHT_2=351,20
PRIMER_LEFT_2_TM=59.833
PRIMER_RIGHT_2_TM=59.754
PRIMER_LEFT_2_GC_PERCENT=55.000
PRIMER_RIGHT_2_GC_PERCENT=55.000
PRIMER_LEFT_2_SELF_ANY_TH=5.91
PRIMER_RIGHT_2_SELF_ANY_TH=45.31
PRIMER_LEFT_2_SELF_END_TH=1.42
PRIMER_RIGHT_2_SELF_END_TH=30.46
PRIMER_LEFT_2_HAIRPIN_TH=45.60
PRIMER_RIGHT_2_HAIRPIN_TH=42.20
PRIMER_LEFT_2_END_STABILITY=5.1800
PRIMER_RIGHT_2_END_STABILITY=4.6300
PRIMER_PAIR_2_COMPL_ANY_TH=0.00
PRIMER_PAIR_2_COMPL_END_TH=0.00
PRIMER_PAIR_2_PRODUCT_SIZE=142
PRIMER_PAIR_3_PENALTY=0.475999
PRIMER_LEFT_3_PENALTY=0.443869
PRIMER_RIGHT_3_PENALTY=0.032130
PRIMER_LEFT_3_SEQUENCE=ATCATCGCGACAACAACAGC
PRIMER_RIGHT_3_SEQUENCE=CAGCAGATGCCATGATTGCC
PRIMER_LEFT_3=131,20
PRIMER_RIGHT_3=309,20
PRIMER_LEFT_3_TM=59.556
PRIMER_RIGHT_3_TM=59.968
PRIMER_LEFT_3_GC_PERCENT=50.000
PRIMER_RIGHT_3_GC_PERCENT=55.000
PRIMER_LEFT_3_SELF_ANY_TH=0.00
PRIMER_RIGHT_3_SELF_ANY_TH=0.94
PRIMER_LEFT_3_SELF_END_TH=0.00
PRIMER_RIGHT_3_SELF_END_TH=0.00
PRIMER_LEFT_3_HAIRPIN_TH=0.00
PRIMER_RIGHT_3_HAIRPIN_TH=43.38
PRIMER_LEFT_3_END_STABILITY=4.4000
PRIMER_RIGHT_3_END_STABILITY=4.5200
PRIMER_PAIR_3_COMPL_ANY_TH=0.00
PRIMER_PAIR_3_COMPL_END_TH=0.00
PRIMER_PAIR_3_PRODUCT_SIZE=179
PRIMER_PAIR_4_PENALTY=0.507022
PRIMER_LEFT_4_PENALTY=0.166814
PRIMER_RIGHT_4_PENALTY=0.340208
PRIMER_LEFT_4_SEQUENCE=GAGTTACTTTGCCAGCTGCG
PRIMER_RIGHT_4_SEQUENCE=AGTTGGGAGGAGTAGGGAGG
PRIMER_LEFT_4=210,20
PRIMER_RIGHT_4=420,20
PRIMER_LEFT_4_TM=59.833
PRIMER_RIGHT_4_TM=59.660
PRIMER_LEFT_4_GC_PERCENT=55.000
PRIMER_RIGHT_4_GC_PERCENT=60.000
PRIMER_LEFT_4_SELF_ANY_TH=5.91
PRIMER_RIGHT_4_SELF_ANY_TH=0.00
PRIMER_LEFT_4_SELF_END_TH=1.42
PRIMER_RIGHT_4_SELF_END_TH=0.00
PRIMER_LEFT_4_HAIRPIN_TH=45.60
PRIMER_RIGHT_4_HAIRPIN_TH=0.00
PRIMER_LEFT_4_END_STABILITY=5.1800
PRIMER_RIGHT_4_END_STABILITY=4.3000
PRIMER_PAIR_4_COMPL_ANY_TH=0.00
PRIMER_PAIR_4_COMPL_END_TH=0.00
PRIMER_PAIR_4_PRODUCT_SIZE=211
=
