# Supplementary material for: A Tool Set for the Genome-Wide Analysis of Neurospora crassa by RT-PCR
Source: G3 (Bethesda). 2015 Aug 6;5(10):2043–9. doi: 10.1534/g3.115.019141 (PMC4592987; doi:10.1534/g3.115.019141)
Supplement: Supporting Information [file supp_g3.115.019141_FileS1.zip › neurospora_crassa_or74a_12_primers_detailed/NCU00085T0_output.txt]

PRIMER_MAX_SIZE=24
PRIMER_GC_CLAMP=2
PRIMER_THERMODYNAMIC_PARAMETERS_PATH=primer3_config/
PRIMER_MIN_GC=40
PRIMER_MAX_GC=60
PRIMER_MAX_TM=63
PRIMER_OPT_GC_PERCENT=50
PRIMER_MIN_TM=57
PRIMER_OPT_TM=60
PRIMER_NUM_RETURN=5
PRIMER_TM_FORMULA=1
PRIMER_PRODUCT_SIZE_RANGE=100-250
PRIMER_MIN_SIZE=18
PRIMER_SALT_CORRECTIONS=1
SEQUENCE_TEMPLATE=TCAAGAAATTTGCAGCTGCTTCCATGATGGAGAGTGATTGTCCGACTCGATGCTCCTTCAAGAAACCGTCTCTCGGGTGCTAGGCGTGTCTCAGTATCTCCCCTTTCCCCGGAAAGCACAGGATACGAGTTCCAGATTCCCTGTCAATAAGAGGATATCGTGTGACTCGGCTCAGGACTGGGAGACAGAATGGCAAGCAGGATGGTCTGAGGGCAGCGATTTGGTCCAACTCCAAAAGTCCGGTTGAGTGTGATCGATGCGGCGGTTCTCTAGGACAAGAAACAAGGCCCGCATGTGGTGTTGCACATGAAGTGGGAGGGTTCGTATGATCTTCGTCGAGGCGACTCCCGGCGGGTTGCCGGTTGGGAAGAGATGGTGATACGACTGCGCCGGAATCCCACTGGCGGCAGTGAGACCTTACTTCGTGCAAGAGATATAGATGGCCACGCGAAAGAGTTTGAGACGAGCAATCGTGCGTACGGTAGGTAGGTCAGCTCAGGT
PRIMER_LEFT_NUM_RETURNED=5
PRIMER_RIGHT_NUM_RETURNED=5
PRIMER_INTERNAL_NUM_RETURNED=0
PRIMER_PAIR_NUM_RETURNED=5
PRIMER_PAIR_0_PENALTY=0.144545
PRIMER_LEFT_0_PENALTY=0.107312
PRIMER_RIGHT_0_PENALTY=0.037232
PRIMER_LEFT_0_SEQUENCE=CAAGCAGGATGGTCTGAGGG
PRIMER_RIGHT_0_SEQUENCE=AAGTAAGGTCTCACTGCCGC
PRIMER_LEFT_0=193,20
PRIMER_RIGHT_0=422,20
PRIMER_LEFT_0_TM=60.107
PRIMER_RIGHT_0_TM=60.037
PRIMER_LEFT_0_GC_PERCENT=60.000
PRIMER_RIGHT_0_GC_PERCENT=55.000
PRIMER_LEFT_0_SELF_ANY_TH=0.00
PRIMER_RIGHT_0_SELF_ANY_TH=0.00
PRIMER_LEFT_0_SELF_END_TH=0.00
PRIMER_RIGHT_0_SELF_END_TH=0.00
PRIMER_LEFT_0_HAIRPIN_TH=36.93
PRIMER_RIGHT_0_HAIRPIN_TH=0.00
PRIMER_LEFT_0_END_STABILITY=4.3000
PRIMER_RIGHT_0_END_STABILITY=6.5300
PRIMER_PAIR_0_COMPL_ANY_TH=4.13
PRIMER_PAIR_0_COMPL_END_TH=1.41
PRIMER_PAIR_0_PRODUCT_SIZE=230
PRIMER_PAIR_1_PENALTY=0.210667
PRIMER_LEFT_1_PENALTY=0.103208
PRIMER_RIGHT_1_PENALTY=0.107459
PRIMER_LEFT_1_SEQUENCE=ATTGTCCGACTCGATGCTCC
PRIMER_RIGHT_1_SEQUENCE=GCCATTCTGTCTCCCAGTCC
PRIMER_LEFT_1=36,20
PRIMER_RIGHT_1=193,20
PRIMER_LEFT_1_TM=59.897
PRIMER_RIGHT_1_TM=60.107
PRIMER_LEFT_1_GC_PERCENT=55.000
PRIMER_RIGHT_1_GC_PERCENT=60.000
PRIMER_LEFT_1_SELF_ANY_TH=0.00
PRIMER_RIGHT_1_SELF_ANY_TH=0.00
PRIMER_LEFT_1_SELF_END_TH=0.00
PRIMER_RIGHT_1_SELF_END_TH=0.00
PRIMER_LEFT_1_HAIRPIN_TH=0.00
PRIMER_RIGHT_1_HAIRPIN_TH=42.19
PRIMER_LEFT_1_END_STABILITY=4.7000
PRIMER_RIGHT_1_END_STABILITY=3.8500
PRIMER_PAIR_1_COMPL_ANY_TH=0.00
PRIMER_PAIR_1_COMPL_END_TH=0.00
PRIMER_PAIR_1_PRODUCT_SIZE=158
PRIMER_PAIR_2_PENALTY=0.272216
PRIMER_LEFT_2_PENALTY=0.103208
PRIMER_RIGHT_2_PENALTY=0.169009
PRIMER_LEFT_2_SEQUENCE=ATTGTCCGACTCGATGCTCC
PRIMER_RIGHT_2_SEQUENCE=GAGTTGGACCAAATCGCTGC
PRIMER_LEFT_2=36,20
PRIMER_RIGHT_2=231,20
PRIMER_LEFT_2_TM=59.897
PRIMER_RIGHT_2_TM=59.831
PRIMER_LEFT_2_GC_PERCENT=55.000
PRIMER_RIGHT_2_GC_PERCENT=55.000
PRIMER_LEFT_2_SELF_ANY_TH=0.00
PRIMER_RIGHT_2_SELF_ANY_TH=19.39
PRIMER_LEFT_2_SELF_END_TH=0.00
PRIMER_RIGHT_2_SELF_END_TH=1.32
PRIMER_LEFT_2_HAIRPIN_TH=0.00
PRIMER_RIGHT_2_HAIRPIN_TH=29.27
PRIMER_LEFT_2_END_STABILITY=4.7000
PRIMER_RIGHT_2_END_STABILITY=5.2500
PRIMER_PAIR_2_COMPL_ANY_TH=0.00
PRIMER_PAIR_2_COMPL_END_TH=0.00
PRIMER_PAIR_2_PRODUCT_SIZE=196
PRIMER_PAIR_3_PENALTY=0.281139
PRIMER_LEFT_3_PENALTY=0.243907
PRIMER_RIGHT_3_PENALTY=0.037232
PRIMER_LEFT_3_SEQUENCE=AGTCCGGTTGAGTGTGATCG
PRIMER_RIGHT_3_SEQUENCE=AAGTAAGGTCTCACTGCCGC
PRIMER_LEFT_3=236,20
PRIMER_RIGHT_3=422,20
PRIMER_LEFT_3_TM=59.756
PRIMER_RIGHT_3_TM=60.037
PRIMER_LEFT_3_GC_PERCENT=55.000
PRIMER_RIGHT_3_GC_PERCENT=55.000
PRIMER_LEFT_3_SELF_ANY_TH=0.00
PRIMER_RIGHT_3_SELF_ANY_TH=0.00
PRIMER_LEFT_3_SELF_END_TH=0.00
PRIMER_RIGHT_3_SELF_END_TH=0.00
PRIMER_LEFT_3_HAIRPIN_TH=0.00
PRIMER_RIGHT_3_HAIRPIN_TH=0.00
PRIMER_LEFT_3_END_STABILITY=3.6900
PRIMER_RIGHT_3_END_STABILITY=6.5300
PRIMER_PAIR_3_COMPL_ANY_TH=0.00
PRIMER_PAIR_3_COMPL_END_TH=0.00
PRIMER_PAIR_3_PRODUCT_SIZE=187
PRIMER_PAIR_4_PENALTY=0.282342
PRIMER_LEFT_4_PENALTY=0.103208
PRIMER_RIGHT_4_PENALTY=0.179134
PRIMER_LEFT_4_SEQUENCE=ATTGTCCGACTCGATGCTCC
PRIMER_RIGHT_4_SEQUENCE=CTTGTCCTAGAGAACCGCCG
PRIMER_LEFT_4=36,20
PRIMER_RIGHT_4=278,20
PRIMER_LEFT_4_TM=59.897
PRIMER_RIGHT_4_TM=60.179
PRIMER_LEFT_4_GC_PERCENT=55.000
PRIMER_RIGHT_4_GC_PERCENT=60.000
PRIMER_LEFT_4_SELF_ANY_TH=0.00
PRIMER_RIGHT_4_SELF_ANY_TH=0.00
PRIMER_LEFT_4_SELF_END_TH=0.00
PRIMER_RIGHT_4_SELF_END_TH=0.00
PRIMER_LEFT_4_HAIRPIN_TH=0.00
PRIMER_RIGHT_4_HAIRPIN_TH=0.00
PRIMER_LEFT_4_END_STABILITY=4.7000
PRIMER_RIGHT_4_END_STABILITY=6.4600
PRIMER_PAIR_4_COMPL_ANY_TH=0.00
PRIMER_PAIR_4_COMPL_END_TH=0.00
PRIMER_PAIR_4_PRODUCT_SIZE=243
=
