# Supplementary material for: A Tool Set for the Genome-Wide Analysis of Neurospora crassa by RT-PCR
Source: G3 (Bethesda). 2015 Aug 6;5(10):2043–9. doi: 10.1534/g3.115.019141 (PMC4592987; doi:10.1534/g3.115.019141)
Supplement: Supporting Information [file supp_g3.115.019141_FileS1.zip › neurospora_crassa_or74a_12_primers_detailed/NCU00087T0_output.txt]

PRIMER_MAX_SIZE=24
PRIMER_GC_CLAMP=2
PRIMER_THERMODYNAMIC_PARAMETERS_PATH=primer3_config/
PRIMER_MIN_GC=40
PRIMER_MAX_GC=60
PRIMER_MAX_TM=63
PRIMER_OPT_GC_PERCENT=50
PRIMER_MIN_TM=57
PRIMER_OPT_TM=60
PRIMER_NUM_RETURN=5
PRIMER_TM_FORMULA=1
PRIMER_PRODUCT_SIZE_RANGE=100-250
PRIMER_MIN_SIZE=18
PRIMER_SALT_CORRECTIONS=1
SEQUENCE_TEMPLATE=AGCTCCTTCTTGAGGAGCGCGTAGTTGGAGTCCTCGTGATTGAGAGGGACCGCGCGCTCGTCCGCGAAGAAGATTTCCCAGCTCTCCCACTTAACCTCGTCCGACTCGTCCTTGGCCGGGGCCAGCAGCGCTTGCGCGAGCGTCTTGGGCAGCGAGCCACCTGAGACGCCGACCTTGAAGACGCCGTGTCGCTCGAGGCCGGCCTCCTGGCACGAGATTAGGTAGGAGCGGAGGGCGGTCGCGAGCGTATCGACGCTGGGGAAGGAGTAGAGGTTGACTTGCTTGCCCATTGCTGTTGCTTGGCTTATCGCAGGAGGTTGCTGTGATGTTGTGGTGGGGGATTTATGTTGGTGCTGCTTCGGACGGCGACGTTTTAGGTCTGTTCAATTACGATGACCAGCGATAGGAGGTCTCTACACTTTTCGTGGGTGGTTTTTGTGTGTTTTACTCACTTCGTGATTGTTCAGAGTCGTGGAGGGGGGGCGGAAGGGAAAGAGAAAC
PRIMER_LEFT_NUM_RETURNED=5
PRIMER_RIGHT_NUM_RETURNED=5
PRIMER_INTERNAL_NUM_RETURNED=0
PRIMER_PAIR_NUM_RETURNED=5
PRIMER_PAIR_0_PENALTY=0.071515
PRIMER_LEFT_0_PENALTY=0.033781
PRIMER_RIGHT_0_PENALTY=0.037734
PRIMER_LEFT_0_SEQUENCE=TTGACTTGCTTGCCCATTGC
PRIMER_RIGHT_0_SEQUENCE=TTTCTCTTTCCCTTCCGCCC
PRIMER_LEFT_0=273,20
PRIMER_RIGHT_0=499,20
PRIMER_LEFT_0_TM=59.966
PRIMER_RIGHT_0_TM=59.962
PRIMER_LEFT_0_GC_PERCENT=50.000
PRIMER_RIGHT_0_GC_PERCENT=55.000
PRIMER_LEFT_0_SELF_ANY_TH=0.00
PRIMER_RIGHT_0_SELF_ANY_TH=0.00
PRIMER_LEFT_0_SELF_END_TH=0.00
PRIMER_RIGHT_0_SELF_END_TH=0.00
PRIMER_LEFT_0_HAIRPIN_TH=41.77
PRIMER_RIGHT_0_HAIRPIN_TH=0.00
PRIMER_LEFT_0_END_STABILITY=3.5600
PRIMER_RIGHT_0_END_STABILITY=6.1300
PRIMER_PAIR_0_COMPL_ANY_TH=0.00
PRIMER_PAIR_0_COMPL_END_TH=0.00
PRIMER_PAIR_0_PRODUCT_SIZE=227
PRIMER_PAIR_1_PENALTY=0.137169
PRIMER_LEFT_1_PENALTY=0.099436
PRIMER_RIGHT_1_PENALTY=0.037734
PRIMER_LEFT_1_SEQUENCE=GTTGCTTGGCTTATCGCAGG
PRIMER_RIGHT_1_SEQUENCE=TTTCTCTTTCCCTTCCGCCC
PRIMER_LEFT_1=294,20
PRIMER_RIGHT_1=499,20
PRIMER_LEFT_1_TM=59.901
PRIMER_RIGHT_1_TM=59.962
PRIMER_LEFT_1_GC_PERCENT=55.000
PRIMER_RIGHT_1_GC_PERCENT=55.000
PRIMER_LEFT_1_SELF_ANY_TH=0.00
PRIMER_RIGHT_1_SELF_ANY_TH=0.00
PRIMER_LEFT_1_SELF_END_TH=0.00
PRIMER_RIGHT_1_SELF_END_TH=0.00
PRIMER_LEFT_1_HAIRPIN_TH=41.67
PRIMER_RIGHT_1_HAIRPIN_TH=0.00
PRIMER_LEFT_1_END_STABILITY=4.8500
PRIMER_RIGHT_1_END_STABILITY=6.1300
PRIMER_PAIR_1_COMPL_ANY_TH=0.00
PRIMER_PAIR_1_COMPL_END_TH=0.00
PRIMER_PAIR_1_PRODUCT_SIZE=206
PRIMER_PAIR_2_PENALTY=0.207140
PRIMER_LEFT_2_PENALTY=0.172803
PRIMER_RIGHT_2_PENALTY=0.034337
PRIMER_LEFT_2_SEQUENCE=CTCCCACTTAACCTCGTCCG
PRIMER_RIGHT_2_SEQUENCE=AAGCCAAGCAACAGCAATGG
PRIMER_LEFT_2=83,20
PRIMER_RIGHT_2=305,20
PRIMER_LEFT_2_TM=59.827
PRIMER_RIGHT_2_TM=59.966
PRIMER_LEFT_2_GC_PERCENT=60.000
PRIMER_RIGHT_2_GC_PERCENT=50.000
PRIMER_LEFT_2_SELF_ANY_TH=0.00
PRIMER_RIGHT_2_SELF_ANY_TH=7.64
PRIMER_LEFT_2_SELF_END_TH=0.00
PRIMER_RIGHT_2_SELF_END_TH=7.64
PRIMER_LEFT_2_HAIRPIN_TH=0.00
PRIMER_RIGHT_2_HAIRPIN_TH=39.27
PRIMER_LEFT_2_END_STABILITY=4.7900
PRIMER_RIGHT_2_END_STABILITY=3.1600
PRIMER_PAIR_2_COMPL_ANY_TH=0.00
PRIMER_PAIR_2_COMPL_END_TH=0.00
PRIMER_PAIR_2_PRODUCT_SIZE=223
PRIMER_PAIR_3_PENALTY=0.276067
PRIMER_LEFT_3_PENALTY=0.033781
PRIMER_RIGHT_3_PENALTY=0.242286
PRIMER_LEFT_3_SEQUENCE=TTGACTTGCTTGCCCATTGC
PRIMER_RIGHT_3_SEQUENCE=CCTCCTATCGCTGGTCATCG
PRIMER_LEFT_3=273,20
PRIMER_RIGHT_3=409,20
PRIMER_LEFT_3_TM=59.966
PRIMER_RIGHT_3_TM=59.758
PRIMER_LEFT_3_GC_PERCENT=50.000
PRIMER_RIGHT_3_GC_PERCENT=60.000
PRIMER_LEFT_3_SELF_ANY_TH=0.00
PRIMER_RIGHT_3_SELF_ANY_TH=0.00
PRIMER_LEFT_3_SELF_END_TH=0.00
PRIMER_RIGHT_3_SELF_END_TH=0.00
PRIMER_LEFT_3_HAIRPIN_TH=41.77
PRIMER_RIGHT_3_HAIRPIN_TH=0.00
PRIMER_LEFT_3_END_STABILITY=3.5600
PRIMER_RIGHT_3_END_STABILITY=3.8400
PRIMER_PAIR_3_COMPL_ANY_TH=0.00
PRIMER_PAIR_3_COMPL_END_TH=0.00
PRIMER_PAIR_3_PRODUCT_SIZE=137
PRIMER_PAIR_4_PENALTY=0.280020
PRIMER_LEFT_4_PENALTY=0.242286
PRIMER_RIGHT_4_PENALTY=0.037734
PRIMER_LEFT_4_SEQUENCE=CGATGACCAGCGATAGGAGG
PRIMER_RIGHT_4_SEQUENCE=TTTCTCTTTCCCTTCCGCCC
PRIMER_LEFT_4=390,20
PRIMER_RIGHT_4=499,20
PRIMER_LEFT_4_TM=59.758
PRIMER_RIGHT_4_TM=59.962
PRIMER_LEFT_4_GC_PERCENT=60.000
PRIMER_RIGHT_4_GC_PERCENT=55.000
PRIMER_LEFT_4_SELF_ANY_TH=0.96
PRIMER_RIGHT_4_SELF_ANY_TH=0.00
PRIMER_LEFT_4_SELF_END_TH=0.00
PRIMER_RIGHT_4_SELF_END_TH=0.00
PRIMER_LEFT_4_HAIRPIN_TH=43.75
PRIMER_RIGHT_4_HAIRPIN_TH=0.00
PRIMER_LEFT_4_END_STABILITY=4.3000
PRIMER_RIGHT_4_END_STABILITY=6.1300
PRIMER_PAIR_4_COMPL_ANY_TH=0.00
PRIMER_PAIR_4_COMPL_END_TH=0.00
PRIMER_PAIR_4_PRODUCT_SIZE=110
=
