# Supplementary material for: A Tool Set for the Genome-Wide Analysis of Neurospora crassa by RT-PCR
Source: G3 (Bethesda). 2015 Aug 6;5(10):2043–9. doi: 10.1534/g3.115.019141 (PMC4592987; doi:10.1534/g3.115.019141)
Supplement: Supporting Information [file supp_g3.115.019141_FileS1.zip › neurospora_crassa_or74a_12_primers_detailed/NCU00088T0_output.txt]

PRIMER_MAX_SIZE=24
PRIMER_GC_CLAMP=2
PRIMER_THERMODYNAMIC_PARAMETERS_PATH=primer3_config/
PRIMER_MIN_GC=40
PRIMER_MAX_GC=60
PRIMER_MAX_TM=63
PRIMER_OPT_GC_PERCENT=50
PRIMER_MIN_TM=57
PRIMER_OPT_TM=60
PRIMER_NUM_RETURN=5
PRIMER_TM_FORMULA=1
PRIMER_PRODUCT_SIZE_RANGE=100-250
PRIMER_MIN_SIZE=18
PRIMER_SALT_CORRECTIONS=1
SEQUENCE_TEMPLATE=TACCTAGAAACCCTACCATGGCGCAGCCGAAATACCTAAGTGGCGACGTTGCCGCCATCAACGAGTTCATTGACAAGTTCGATGTTAGTCTTTCTCGGATGGAACCATCAGTAATACCATGAATGCGGATGCAATACTCACACACAAAAAAAAAACAGGTGTTTTTGTTCGACTGCGATGGTGTTCTATGGTCTGGAGAACATGTTTTCGAGGGTGTTGTCGAGACGCTCGAGTTGCTGAGATCAAGAGGnCAAGAAGACGGTGTTTGTCACCAACAACTCAACAAAGTCTCGTCCCGAGTATAAAAAGAAGTTTGAGGGCTTAGGAATCCCAGCAGATGAAGATGAGATCTTTGGCTCCGCATATTCTTCTGCCATCTACATCTCAAGGATTCTGAAGCTGGCGCCGCCCAAGAACAAGGTCTTTGTTATTGGAGAGGCAGGCATCGAGCAGGAGTTGACGACCGAGAACATCCCCTTCATCGGTGGCACCGACCCATCC
SEQUENCE_EXCLUDED_REGION=251,1
SEQUENCE_TARGET=251,1
PRIMER_LEFT_NUM_RETURNED=5
PRIMER_RIGHT_NUM_RETURNED=5
PRIMER_INTERNAL_NUM_RETURNED=0
PRIMER_PAIR_NUM_RETURNED=5
PRIMER_PAIR_0_PENALTY=1.829432
PRIMER_LEFT_0_PENALTY=1.292061
PRIMER_RIGHT_0_PENALTY=0.537371
PRIMER_LEFT_0_SEQUENCE=TGTTTTCGAGGGTGTTGTCG
PRIMER_RIGHT_0_SEQUENCE=AAGACCTTGTTCTTGGGCGG
PRIMER_LEFT_0=202,20
PRIMER_RIGHT_0=424,20
PRIMER_LEFT_0_TM=58.708
PRIMER_RIGHT_0_TM=60.537
PRIMER_LEFT_0_GC_PERCENT=50.000
PRIMER_RIGHT_0_GC_PERCENT=55.000
PRIMER_LEFT_0_SELF_ANY_TH=0.00
PRIMER_RIGHT_0_SELF_ANY_TH=0.00
PRIMER_LEFT_0_SELF_END_TH=0.00
PRIMER_RIGHT_0_SELF_END_TH=0.00
PRIMER_LEFT_0_HAIRPIN_TH=37.54
PRIMER_RIGHT_0_HAIRPIN_TH=36.23
PRIMER_LEFT_0_END_STABILITY=4.3500
PRIMER_RIGHT_0_END_STABILITY=6.1300
PRIMER_PAIR_0_COMPL_ANY_TH=0.00
PRIMER_PAIR_0_COMPL_END_TH=0.00
PRIMER_PAIR_0_PRODUCT_SIZE=223
PRIMER_PAIR_1_PENALTY=1.903415
PRIMER_LEFT_1_PENALTY=1.063469
PRIMER_RIGHT_1_PENALTY=0.839946
PRIMER_LEFT_1_SEQUENCE=AGGTGTTTTTGTTCGACTGCG
PRIMER_RIGHT_1_SEQUENCE=TCTGCTGGGATTCCTAAGCC
PRIMER_LEFT_1=156,21
PRIMER_RIGHT_1=337,20
PRIMER_LEFT_1_TM=59.937
PRIMER_RIGHT_1_TM=59.160
PRIMER_LEFT_1_GC_PERCENT=47.619
PRIMER_RIGHT_1_GC_PERCENT=55.000
PRIMER_LEFT_1_SELF_ANY_TH=0.00
PRIMER_RIGHT_1_SELF_ANY_TH=20.95
PRIMER_LEFT_1_SELF_END_TH=0.00
PRIMER_RIGHT_1_SELF_END_TH=9.41
PRIMER_LEFT_1_HAIRPIN_TH=39.35
PRIMER_RIGHT_1_HAIRPIN_TH=34.12
PRIMER_LEFT_1_END_STABILITY=5.1800
PRIMER_RIGHT_1_END_STABILITY=4.3500
PRIMER_PAIR_1_COMPL_ANY_TH=0.00
PRIMER_PAIR_1_COMPL_END_TH=0.00
PRIMER_PAIR_1_PRODUCT_SIZE=182
PRIMER_PAIR_2_PENALTY=2.132008
PRIMER_LEFT_2_PENALTY=1.292061
PRIMER_RIGHT_2_PENALTY=0.839946
PRIMER_LEFT_2_SEQUENCE=TGTTTTCGAGGGTGTTGTCG
PRIMER_RIGHT_2_SEQUENCE=TCTGCTGGGATTCCTAAGCC
PRIMER_LEFT_2=202,20
PRIMER_RIGHT_2=337,20
PRIMER_LEFT_2_TM=58.708
PRIMER_RIGHT_2_TM=59.160
PRIMER_LEFT_2_GC_PERCENT=50.000
PRIMER_RIGHT_2_GC_PERCENT=55.000
PRIMER_LEFT_2_SELF_ANY_TH=0.00
PRIMER_RIGHT_2_SELF_ANY_TH=20.95
PRIMER_LEFT_2_SELF_END_TH=0.00
PRIMER_RIGHT_2_SELF_END_TH=9.41
PRIMER_LEFT_2_HAIRPIN_TH=37.54
PRIMER_RIGHT_2_HAIRPIN_TH=34.12
PRIMER_LEFT_2_END_STABILITY=4.3500
PRIMER_RIGHT_2_END_STABILITY=4.3500
PRIMER_PAIR_2_COMPL_ANY_TH=0.00
PRIMER_PAIR_2_COMPL_END_TH=0.00
PRIMER_PAIR_2_PRODUCT_SIZE=136
PRIMER_PAIR_3_PENALTY=2.293439
PRIMER_LEFT_3_PENALTY=1.292061
PRIMER_RIGHT_3_PENALTY=1.001378
PRIMER_LEFT_3_SEQUENCE=TGTTTTCGAGGGTGTTGTCG
PRIMER_RIGHT_3_SEQUENCE=CAAAGACCTTGTTCTTGGGCG
PRIMER_LEFT_3=202,20
PRIMER_RIGHT_3=426,21
PRIMER_LEFT_3_TM=58.708
PRIMER_RIGHT_3_TM=60.001
PRIMER_LEFT_3_GC_PERCENT=50.000
PRIMER_RIGHT_3_GC_PERCENT=52.381
PRIMER_LEFT_3_SELF_ANY_TH=0.00
PRIMER_RIGHT_3_SELF_ANY_TH=0.00
PRIMER_LEFT_3_SELF_END_TH=0.00
PRIMER_RIGHT_3_SELF_END_TH=0.00
PRIMER_LEFT_3_HAIRPIN_TH=37.54
PRIMER_RIGHT_3_HAIRPIN_TH=36.23
PRIMER_LEFT_3_END_STABILITY=4.3500
PRIMER_RIGHT_3_END_STABILITY=6.1300
PRIMER_PAIR_3_COMPL_ANY_TH=0.00
PRIMER_PAIR_3_COMPL_END_TH=0.00
PRIMER_PAIR_3_PRODUCT_SIZE=225
PRIMER_PAIR_4_PENALTY=2.302737
PRIMER_LEFT_4_PENALTY=1.462791
PRIMER_RIGHT_4_PENALTY=0.839946
PRIMER_LEFT_4_SEQUENCE=GGTGTTTTTGTTCGACTGCG
PRIMER_RIGHT_4_SEQUENCE=TCTGCTGGGATTCCTAAGCC
PRIMER_LEFT_4=157,20
PRIMER_RIGHT_4=337,20
PRIMER_LEFT_4_TM=58.537
PRIMER_RIGHT_4_TM=59.160
PRIMER_LEFT_4_GC_PERCENT=50.000
PRIMER_RIGHT_4_GC_PERCENT=55.000
PRIMER_LEFT_4_SELF_ANY_TH=0.00
PRIMER_RIGHT_4_SELF_ANY_TH=20.95
PRIMER_LEFT_4_SELF_END_TH=0.00
PRIMER_RIGHT_4_SELF_END_TH=9.41
PRIMER_LEFT_4_HAIRPIN_TH=39.35
PRIMER_RIGHT_4_HAIRPIN_TH=34.12
PRIMER_LEFT_4_END_STABILITY=5.1800
PRIMER_RIGHT_4_END_STABILITY=4.3500
PRIMER_PAIR_4_COMPL_ANY_TH=0.00
PRIMER_PAIR_4_COMPL_END_TH=0.00
PRIMER_PAIR_4_PRODUCT_SIZE=181
=
