# Supplementary material for: A Tool Set for the Genome-Wide Analysis of Neurospora crassa by RT-PCR
Source: G3 (Bethesda). 2015 Aug 6;5(10):2043–9. doi: 10.1534/g3.115.019141 (PMC4592987; doi:10.1534/g3.115.019141)
Supplement: Supporting Information [file supp_g3.115.019141_FileS1.zip › neurospora_crassa_or74a_12_primers_detailed/NCU00090T0_output.txt]

PRIMER_MAX_SIZE=24
PRIMER_GC_CLAMP=2
PRIMER_THERMODYNAMIC_PARAMETERS_PATH=primer3_config/
PRIMER_MIN_GC=40
PRIMER_MAX_GC=60
PRIMER_MAX_TM=63
PRIMER_OPT_GC_PERCENT=50
PRIMER_MIN_TM=57
PRIMER_OPT_TM=60
PRIMER_NUM_RETURN=5
PRIMER_TM_FORMULA=1
PRIMER_PRODUCT_SIZE_RANGE=100-250
PRIMER_MIN_SIZE=18
PRIMER_SALT_CORRECTIONS=1
SEQUENCE_TEMPLATE=GTCCTGAGGAGAGCGACCCACCAGAACCGAGTCGTCGGCATGAGTCTTGACATGCTTCTTGAGATCCTGAGGGCGCTTGAAGCACTTGCCGCAGAAATCGCACTTGTGCGGCTTCAGGGGAACGTGAACACGGACATGCGAAGTAATGTGATCGCGCTTCACCGTGGTGGTGCGGCACGAGTTCCACTGGCATGTGAGGTTAAGGTTGTTGGTGCTCTTGCGACCAACGTGCTTCTCGCAAATGTGTTCCnTGTACAGCCTTCCATCGGTGGATGCTAATGAGATTACTTCGATTATATGCAATCCGGAGTTCGTACATTGTTAGTAAGGTCTCTCATCGTAGCCGCTTTGCCGCCATTTTTCACCATCTCTCTGACGAATAACAAAAGCAACCATGAGGTCAGACACTCCCTCTAAGCCACCTCTCGGCCAGATTCCACACAAACTACACAAAGATGAACAAGTCGGGAAAGAGGGGAAGAGGTATCTTTGAAAGGTTTG
SEQUENCE_EXCLUDED_REGION=251,1
SEQUENCE_TARGET=251,1
PRIMER_LEFT_NUM_RETURNED=5
PRIMER_RIGHT_NUM_RETURNED=5
PRIMER_INTERNAL_NUM_RETURNED=0
PRIMER_PAIR_NUM_RETURNED=5
PRIMER_PAIR_0_PENALTY=0.549821
PRIMER_LEFT_0_PENALTY=0.037303
PRIMER_RIGHT_0_PENALTY=0.512518
PRIMER_LEFT_0_SEQUENCE=AGTTCCACTGGCATGTGAGG
PRIMER_RIGHT_0_SEQUENCE=GTGAAAAATGGCGGCAAAGC
PRIMER_LEFT_0=179,20
PRIMER_RIGHT_0=364,20
PRIMER_LEFT_0_TM=59.963
PRIMER_RIGHT_0_TM=59.487
PRIMER_LEFT_0_GC_PERCENT=55.000
PRIMER_RIGHT_0_GC_PERCENT=50.000
PRIMER_LEFT_0_SELF_ANY_TH=10.32
PRIMER_RIGHT_0_SELF_ANY_TH=4.72
PRIMER_LEFT_0_SELF_END_TH=0.00
PRIMER_RIGHT_0_SELF_END_TH=0.00
PRIMER_LEFT_0_HAIRPIN_TH=40.12
PRIMER_RIGHT_0_HAIRPIN_TH=0.00
PRIMER_LEFT_0_END_STABILITY=3.8600
PRIMER_RIGHT_0_END_STABILITY=3.5100
PRIMER_PAIR_0_COMPL_ANY_TH=0.00
PRIMER_PAIR_0_COMPL_END_TH=0.00
PRIMER_PAIR_0_PRODUCT_SIZE=186
PRIMER_PAIR_1_PENALTY=0.569418
PRIMER_LEFT_1_PENALTY=0.037303
PRIMER_RIGHT_1_PENALTY=0.532115
PRIMER_LEFT_1_SEQUENCE=AGTTCCACTGGCATGTGAGG
PRIMER_RIGHT_1_SEQUENCE=AGATGGTGAAAAATGGCGGC
PRIMER_LEFT_1=179,20
PRIMER_RIGHT_1=369,20
PRIMER_LEFT_1_TM=59.963
PRIMER_RIGHT_1_TM=59.468
PRIMER_LEFT_1_GC_PERCENT=55.000
PRIMER_RIGHT_1_GC_PERCENT=50.000
PRIMER_LEFT_1_SELF_ANY_TH=10.32
PRIMER_RIGHT_1_SELF_ANY_TH=0.00
PRIMER_LEFT_1_SELF_END_TH=0.00
PRIMER_RIGHT_1_SELF_END_TH=0.00
PRIMER_LEFT_1_HAIRPIN_TH=40.12
PRIMER_RIGHT_1_HAIRPIN_TH=0.00
PRIMER_LEFT_1_END_STABILITY=3.8600
PRIMER_RIGHT_1_END_STABILITY=6.5300
PRIMER_PAIR_1_COMPL_ANY_TH=0.00
PRIMER_PAIR_1_COMPL_END_TH=0.00
PRIMER_PAIR_1_PRODUCT_SIZE=191
PRIMER_PAIR_2_PENALTY=0.576354
PRIMER_LEFT_2_PENALTY=0.037303
PRIMER_RIGHT_2_PENALTY=0.539051
PRIMER_LEFT_2_SEQUENCE=AGTTCCACTGGCATGTGAGG
PRIMER_RIGHT_2_SEQUENCE=GGGAGTGTCTGACCTCATGG
PRIMER_LEFT_2=179,20
PRIMER_RIGHT_2=411,20
PRIMER_LEFT_2_TM=59.963
PRIMER_RIGHT_2_TM=59.461
PRIMER_LEFT_2_GC_PERCENT=55.000
PRIMER_RIGHT_2_GC_PERCENT=60.000
PRIMER_LEFT_2_SELF_ANY_TH=10.32
PRIMER_RIGHT_2_SELF_ANY_TH=20.40
PRIMER_LEFT_2_SELF_END_TH=0.00
PRIMER_RIGHT_2_SELF_END_TH=0.00
PRIMER_LEFT_2_HAIRPIN_TH=40.12
PRIMER_RIGHT_2_HAIRPIN_TH=39.83
PRIMER_LEFT_2_END_STABILITY=3.8600
PRIMER_RIGHT_2_END_STABILITY=3.6600
PRIMER_PAIR_2_COMPL_ANY_TH=0.00
PRIMER_PAIR_2_COMPL_END_TH=0.00
PRIMER_PAIR_2_PRODUCT_SIZE=233
PRIMER_PAIR_3_PENALTY=0.980663
PRIMER_LEFT_3_PENALTY=0.037303
PRIMER_RIGHT_3_PENALTY=0.943359
PRIMER_LEFT_3_SEQUENCE=AGTTCCACTGGCATGTGAGG
PRIMER_RIGHT_3_SEQUENCE=TGAAAAATGGCGGCAAAGCG
PRIMER_LEFT_3=179,20
PRIMER_RIGHT_3=363,20
PRIMER_LEFT_3_TM=59.963
PRIMER_RIGHT_3_TM=60.943
PRIMER_LEFT_3_GC_PERCENT=55.000
PRIMER_RIGHT_3_GC_PERCENT=50.000
PRIMER_LEFT_3_SELF_ANY_TH=10.32
PRIMER_RIGHT_3_SELF_ANY_TH=5.99
PRIMER_LEFT_3_SELF_END_TH=0.00
PRIMER_RIGHT_3_SELF_END_TH=0.00
PRIMER_LEFT_3_HAIRPIN_TH=40.12
PRIMER_RIGHT_3_HAIRPIN_TH=38.18
PRIMER_LEFT_3_END_STABILITY=3.8600
PRIMER_RIGHT_3_END_STABILITY=4.6800
PRIMER_PAIR_3_COMPL_ANY_TH=0.00
PRIMER_PAIR_3_COMPL_END_TH=0.00
PRIMER_PAIR_3_PRODUCT_SIZE=185
PRIMER_PAIR_4_PENALTY=0.987604
PRIMER_LEFT_4_PENALTY=0.746659
PRIMER_RIGHT_4_PENALTY=0.240945
PRIMER_LEFT_4_SEQUENCE=AAGGTTGTTGGTGCTCTTGC
PRIMER_RIGHT_4_SEQUENCE=GTTTGTGTGGAATCTGGCCG
PRIMER_LEFT_4=201,20
PRIMER_RIGHT_4=445,20
PRIMER_LEFT_4_TM=59.253
PRIMER_RIGHT_4_TM=59.759
PRIMER_LEFT_4_GC_PERCENT=50.000
PRIMER_RIGHT_4_GC_PERCENT=55.000
PRIMER_LEFT_4_SELF_ANY_TH=0.00
PRIMER_RIGHT_4_SELF_ANY_TH=0.00
PRIMER_LEFT_4_SELF_END_TH=0.00
PRIMER_RIGHT_4_SELF_END_TH=0.00
PRIMER_LEFT_4_HAIRPIN_TH=40.20
PRIMER_RIGHT_4_HAIRPIN_TH=0.00
PRIMER_LEFT_4_END_STABILITY=4.0100
PRIMER_RIGHT_4_END_STABILITY=6.1300
PRIMER_PAIR_4_COMPL_ANY_TH=0.00
PRIMER_PAIR_4_COMPL_END_TH=0.00
PRIMER_PAIR_4_PRODUCT_SIZE=245
=
