# Supplementary material for: A Tool Set for the Genome-Wide Analysis of Neurospora crassa by RT-PCR
Source: G3 (Bethesda). 2015 Aug 6;5(10):2043–9. doi: 10.1534/g3.115.019141 (PMC4592987; doi:10.1534/g3.115.019141)
Supplement: Supporting Information [file supp_g3.115.019141_FileS1.zip › neurospora_crassa_or74a_12_primers_detailed/NCU00091T1_output.txt]

PRIMER_MAX_SIZE=24
PRIMER_GC_CLAMP=2
PRIMER_THERMODYNAMIC_PARAMETERS_PATH=primer3_config/
PRIMER_MIN_GC=40
PRIMER_MAX_GC=60
PRIMER_MAX_TM=63
PRIMER_OPT_GC_PERCENT=50
PRIMER_MIN_TM=57
PRIMER_OPT_TM=60
PRIMER_NUM_RETURN=5
PRIMER_TM_FORMULA=1
PRIMER_PRODUCT_SIZE_RANGE=100-250
PRIMER_MIN_SIZE=18
PRIMER_SALT_CORRECTIONS=1
SEQUENCE_TEMPLATE=TTGGGAGCCCTAATTTCTTGTTGATGGCGTTCAAGCAACGCTCCCAACCAGCTTGGTCAGGAGCATGTGAGTGGTCTGATAGCCTTGCTTGAGGTTTGCTCCCTATTTCCGTGTCAAAGTAGTGATAAGCAGAGAGAAGTATGAATTGGAACTTACCAAGATCGTTTGTCCACAATGTGTACACTCCCATATAGCTCAAATCAAGAGGATGAGACATCATCCCGCCATCTGAAGCTGCTTCGTCGGCTCCnTTCAGTTTATTGGCTGTGTATGGTATTTTAGTTCATAGTCATCCGATGTTCAAGAGACCCACAGAAGTTCAAAGGCATCTTGGCTCATATCAGGAAAGGAGGGCAGGGGAGCGTGAGGGAGTTGGATGGTAAGTAAAGAAGGAGGGTAGAGTGAAGAAAGTGTCGGCCCATATGGTAAGTGCTACGATACTCATAAATATGATGCCAACATGACAATCACCTTTACATACCAGAACCCTCACTACAGTGT
SEQUENCE_EXCLUDED_REGION=251,1
SEQUENCE_TARGET=251,1
PRIMER_LEFT_NUM_RETURNED=5
PRIMER_RIGHT_NUM_RETURNED=5
PRIMER_INTERNAL_NUM_RETURNED=0
PRIMER_PAIR_NUM_RETURNED=5
PRIMER_PAIR_0_PENALTY=0.359225
PRIMER_LEFT_0_PENALTY=0.250640
PRIMER_RIGHT_0_PENALTY=0.108585
PRIMER_LEFT_0_SEQUENCE=ATCATCCCGCCATCTGAAGC
PRIMER_RIGHT_0_SEQUENCE=AGCACTTACCATATGGGCCG
PRIMER_LEFT_0=215,20
PRIMER_RIGHT_0=433,20
PRIMER_LEFT_0_TM=60.251
PRIMER_RIGHT_0_TM=59.891
PRIMER_LEFT_0_GC_PERCENT=55.000
PRIMER_RIGHT_0_GC_PERCENT=55.000
PRIMER_LEFT_0_SELF_ANY_TH=0.00
PRIMER_RIGHT_0_SELF_ANY_TH=19.35
PRIMER_LEFT_0_SELF_END_TH=0.00
PRIMER_RIGHT_0_SELF_END_TH=9.73
PRIMER_LEFT_0_HAIRPIN_TH=0.00
PRIMER_RIGHT_0_HAIRPIN_TH=42.05
PRIMER_LEFT_0_END_STABILITY=3.8600
PRIMER_RIGHT_0_END_STABILITY=6.1300
PRIMER_PAIR_0_COMPL_ANY_TH=0.00
PRIMER_PAIR_0_COMPL_END_TH=0.00
PRIMER_PAIR_0_PRODUCT_SIZE=219
PRIMER_PAIR_1_PENALTY=0.567822
PRIMER_LEFT_1_PENALTY=0.459237
PRIMER_RIGHT_1_PENALTY=0.108585
PRIMER_LEFT_1_SEQUENCE=ATCTGAAGCTGCTTCGTCGG
PRIMER_RIGHT_1_SEQUENCE=AGCACTTACCATATGGGCCG
PRIMER_LEFT_1=226,20
PRIMER_RIGHT_1=433,20
PRIMER_LEFT_1_TM=60.459
PRIMER_RIGHT_1_TM=59.891
PRIMER_LEFT_1_GC_PERCENT=55.000
PRIMER_RIGHT_1_GC_PERCENT=55.000
PRIMER_LEFT_1_SELF_ANY_TH=26.56
PRIMER_RIGHT_1_SELF_ANY_TH=19.35
PRIMER_LEFT_1_SELF_END_TH=18.77
PRIMER_RIGHT_1_SELF_END_TH=9.73
PRIMER_LEFT_1_HAIRPIN_TH=42.78
PRIMER_RIGHT_1_HAIRPIN_TH=42.05
PRIMER_LEFT_1_END_STABILITY=4.7900
PRIMER_RIGHT_1_END_STABILITY=6.1300
PRIMER_PAIR_1_COMPL_ANY_TH=0.00
PRIMER_PAIR_1_COMPL_END_TH=0.00
PRIMER_PAIR_1_PRODUCT_SIZE=208
PRIMER_PAIR_2_PENALTY=0.752916
PRIMER_LEFT_2_PENALTY=0.644331
PRIMER_RIGHT_2_PENALTY=0.108585
PRIMER_LEFT_2_SEQUENCE=CATCTGAAGCTGCTTCGTCG
PRIMER_RIGHT_2_SEQUENCE=AGCACTTACCATATGGGCCG
PRIMER_LEFT_2=225,20
PRIMER_RIGHT_2=433,20
PRIMER_LEFT_2_TM=59.356
PRIMER_RIGHT_2_TM=59.891
PRIMER_LEFT_2_GC_PERCENT=55.000
PRIMER_RIGHT_2_GC_PERCENT=55.000
PRIMER_LEFT_2_SELF_ANY_TH=11.54
PRIMER_RIGHT_2_SELF_ANY_TH=19.35
PRIMER_LEFT_2_SELF_END_TH=6.17
PRIMER_RIGHT_2_SELF_END_TH=9.73
PRIMER_LEFT_2_HAIRPIN_TH=42.78
PRIMER_RIGHT_2_HAIRPIN_TH=42.05
PRIMER_LEFT_2_END_STABILITY=5.1200
PRIMER_RIGHT_2_END_STABILITY=6.1300
PRIMER_PAIR_2_COMPL_ANY_TH=0.00
PRIMER_PAIR_2_COMPL_END_TH=2.10
PRIMER_PAIR_2_PRODUCT_SIZE=209
PRIMER_PAIR_3_PENALTY=1.189086
PRIMER_LEFT_3_PENALTY=1.080501
PRIMER_RIGHT_3_PENALTY=0.108585
PRIMER_LEFT_3_SEQUENCE=TCTGAAGCTGCTTCGTCGG
PRIMER_RIGHT_3_SEQUENCE=AGCACTTACCATATGGGCCG
PRIMER_LEFT_3=227,19
PRIMER_RIGHT_3=433,20
PRIMER_LEFT_3_TM=60.081
PRIMER_RIGHT_3_TM=59.891
PRIMER_LEFT_3_GC_PERCENT=57.895
PRIMER_RIGHT_3_GC_PERCENT=55.000
PRIMER_LEFT_3_SELF_ANY_TH=26.56
PRIMER_RIGHT_3_SELF_ANY_TH=19.35
PRIMER_LEFT_3_SELF_END_TH=18.77
PRIMER_RIGHT_3_SELF_END_TH=9.73
PRIMER_LEFT_3_HAIRPIN_TH=42.78
PRIMER_RIGHT_3_HAIRPIN_TH=42.05
PRIMER_LEFT_3_END_STABILITY=4.7900
PRIMER_RIGHT_3_END_STABILITY=6.1300
PRIMER_PAIR_3_COMPL_ANY_TH=0.00
PRIMER_PAIR_3_COMPL_END_TH=0.00
PRIMER_PAIR_3_PRODUCT_SIZE=207
PRIMER_PAIR_4_PENALTY=1.255515
PRIMER_LEFT_4_PENALTY=1.146930
PRIMER_RIGHT_4_PENALTY=0.108585
PRIMER_LEFT_4_SEQUENCE=TCATCCCGCCATCTGAAGC
PRIMER_RIGHT_4_SEQUENCE=AGCACTTACCATATGGGCCG
PRIMER_LEFT_4=216,19
PRIMER_RIGHT_4=433,20
PRIMER_LEFT_4_TM=59.853
PRIMER_RIGHT_4_TM=59.891
PRIMER_LEFT_4_GC_PERCENT=57.895
PRIMER_RIGHT_4_GC_PERCENT=55.000
PRIMER_LEFT_4_SELF_ANY_TH=0.00
PRIMER_RIGHT_4_SELF_ANY_TH=19.35
PRIMER_LEFT_4_SELF_END_TH=0.00
PRIMER_RIGHT_4_SELF_END_TH=9.73
PRIMER_LEFT_4_HAIRPIN_TH=0.00
PRIMER_RIGHT_4_HAIRPIN_TH=42.05
PRIMER_LEFT_4_END_STABILITY=3.8600
PRIMER_RIGHT_4_END_STABILITY=6.1300
PRIMER_PAIR_4_COMPL_ANY_TH=0.00
PRIMER_PAIR_4_COMPL_END_TH=0.00
PRIMER_PAIR_4_PRODUCT_SIZE=218
=
