# Supplementary material for: A Tool Set for the Genome-Wide Analysis of Neurospora crassa by RT-PCR
Source: G3 (Bethesda). 2015 Aug 6;5(10):2043–9. doi: 10.1534/g3.115.019141 (PMC4592987; doi:10.1534/g3.115.019141)
Supplement: Supporting Information [file supp_g3.115.019141_FileS1.zip › neurospora_crassa_or74a_12_primers_detailed/NCU00093T0_output.txt]

PRIMER_MAX_SIZE=24
PRIMER_GC_CLAMP=2
PRIMER_THERMODYNAMIC_PARAMETERS_PATH=primer3_config/
PRIMER_MIN_GC=40
PRIMER_MAX_GC=60
PRIMER_MAX_TM=63
PRIMER_OPT_GC_PERCENT=50
PRIMER_MIN_TM=57
PRIMER_OPT_TM=60
PRIMER_NUM_RETURN=5
PRIMER_TM_FORMULA=1
PRIMER_PRODUCT_SIZE_RANGE=100-250
PRIMER_MIN_SIZE=18
PRIMER_SALT_CORRECTIONS=1
SEQUENCE_TEMPLATE=GCCAAGCCTTCTGCTCGCTAGATGACTGGTGCCAGAACGAGATTGGCTGCGATACCGACGTCGAGTGCCTGACGCCAGCATCAGGGCAGACCGGGGAAGGTTTCAGGTGCCTGGTGGGCAGTTGTTGTGACAACGAGGTGGCGGATGATGGTCAGGGAGGGAGTGTGGTGAAAAAGAAGGGGAAGTGTGTCAAGGAGAGGGGGGCGGTTTGTTTGAATGAGGTCATCGAGGCGGGGTTGAGGTTGAGGGGGTCAGGGATCTATAGGATGTCGAGGATGGGGAGATTTAGGAGGATGGCGGACAAGGTTGGAGGAGGGACAGGGTTGAGTAATGGTGGGAGGTGGTGAGGAGTTGTTGTGCCCATAGAAAGCGTGGGAGGCCAAGTGGCTTCTCGAGGCAAAAGCTACAATTTTTGGGTGCAAGGCATCACCAGGGCAAGATTATAAGCCAAGTGATAGAGGGGGTGACCCAAACCCCCATAGCCATTCTCATTAACAACGA
PRIMER_LEFT_NUM_RETURNED=5
PRIMER_RIGHT_NUM_RETURNED=5
PRIMER_INTERNAL_NUM_RETURNED=0
PRIMER_PAIR_NUM_RETURNED=5
PRIMER_PAIR_0_PENALTY=0.210258
PRIMER_LEFT_0_PENALTY=0.179045
PRIMER_RIGHT_0_PENALTY=0.031212
PRIMER_LEFT_0_SEQUENCE=CCCATAGAAAGCGTGGGAGG
PRIMER_RIGHT_0_SEQUENCE=AATGGCTATGGGGGTTTGGG
PRIMER_LEFT_0=359,20
PRIMER_RIGHT_0=486,20
PRIMER_LEFT_0_TM=60.179
PRIMER_RIGHT_0_TM=60.031
PRIMER_LEFT_0_GC_PERCENT=60.000
PRIMER_RIGHT_0_GC_PERCENT=55.000
PRIMER_LEFT_0_SELF_ANY_TH=4.91
PRIMER_RIGHT_0_SELF_ANY_TH=0.00
PRIMER_LEFT_0_SELF_END_TH=0.00
PRIMER_RIGHT_0_SELF_END_TH=0.00
PRIMER_LEFT_0_HAIRPIN_TH=43.42
PRIMER_RIGHT_0_HAIRPIN_TH=0.00
PRIMER_LEFT_0_END_STABILITY=4.3000
PRIMER_RIGHT_0_END_STABILITY=4.1200
PRIMER_PAIR_0_COMPL_ANY_TH=14.63
PRIMER_PAIR_0_COMPL_END_TH=2.37
PRIMER_PAIR_0_PRODUCT_SIZE=128
PRIMER_PAIR_1_PENALTY=0.212548
PRIMER_LEFT_1_PENALTY=0.179045
PRIMER_RIGHT_1_PENALTY=0.033503
PRIMER_LEFT_1_SEQUENCE=CCCATAGAAAGCGTGGGAGG
PRIMER_RIGHT_1_SEQUENCE=CTATGGGGGTTTGGGTCACC
PRIMER_LEFT_1=359,20
PRIMER_RIGHT_1=481,20
PRIMER_LEFT_1_TM=60.179
PRIMER_RIGHT_1_TM=60.034
PRIMER_LEFT_1_GC_PERCENT=60.000
PRIMER_RIGHT_1_GC_PERCENT=60.000
PRIMER_LEFT_1_SELF_ANY_TH=4.91
PRIMER_RIGHT_1_SELF_ANY_TH=0.00
PRIMER_LEFT_1_SELF_END_TH=0.00
PRIMER_RIGHT_1_SELF_END_TH=0.00
PRIMER_LEFT_1_HAIRPIN_TH=43.42
PRIMER_RIGHT_1_HAIRPIN_TH=37.24
PRIMER_LEFT_1_END_STABILITY=4.3000
PRIMER_RIGHT_1_END_STABILITY=4.0200
PRIMER_PAIR_1_COMPL_ANY_TH=8.87
PRIMER_PAIR_1_COMPL_END_TH=9.03
PRIMER_PAIR_1_PRODUCT_SIZE=123
PRIMER_PAIR_2_PENALTY=0.282071
PRIMER_LEFT_2_PENALTY=0.103026
PRIMER_RIGHT_2_PENALTY=0.179045
PRIMER_LEFT_2_SEQUENCE=TGAATGAGGTCATCGAGGCG
PRIMER_RIGHT_2_SEQUENCE=CCTCCCACGCTTTCTATGGG
PRIMER_LEFT_2=213,20
PRIMER_RIGHT_2=378,20
PRIMER_LEFT_2_TM=59.897
PRIMER_RIGHT_2_TM=60.179
PRIMER_LEFT_2_GC_PERCENT=55.000
PRIMER_RIGHT_2_GC_PERCENT=60.000
PRIMER_LEFT_2_SELF_ANY_TH=0.00
PRIMER_RIGHT_2_SELF_ANY_TH=0.00
PRIMER_LEFT_2_SELF_END_TH=0.00
PRIMER_RIGHT_2_SELF_END_TH=0.00
PRIMER_LEFT_2_HAIRPIN_TH=35.10
PRIMER_RIGHT_2_HAIRPIN_TH=37.53
PRIMER_LEFT_2_END_STABILITY=5.5200
PRIMER_RIGHT_2_END_STABILITY=4.0000
PRIMER_PAIR_2_COMPL_ANY_TH=4.11
PRIMER_PAIR_2_COMPL_END_TH=4.11
PRIMER_PAIR_2_PRODUCT_SIZE=166
PRIMER_PAIR_3_PENALTY=0.357286
PRIMER_LEFT_3_PENALTY=0.036952
PRIMER_RIGHT_3_PENALTY=0.320334
PRIMER_LEFT_3_SEQUENCE=AGATGACTGGTGCCAGAACG
PRIMER_RIGHT_3_SEQUENCE=CATTCAAACAAACCGCCCCC
PRIMER_LEFT_3=19,20
PRIMER_RIGHT_3=218,20
PRIMER_LEFT_3_TM=60.037
PRIMER_RIGHT_3_TM=60.320
PRIMER_LEFT_3_GC_PERCENT=55.000
PRIMER_RIGHT_3_GC_PERCENT=55.000
PRIMER_LEFT_3_SELF_ANY_TH=16.84
PRIMER_RIGHT_3_SELF_ANY_TH=0.00
PRIMER_LEFT_3_SELF_END_TH=0.00
PRIMER_RIGHT_3_SELF_END_TH=0.00
PRIMER_LEFT_3_HAIRPIN_TH=46.30
PRIMER_RIGHT_3_HAIRPIN_TH=0.00
PRIMER_LEFT_3_END_STABILITY=3.9500
PRIMER_RIGHT_3_END_STABILITY=5.4000
PRIMER_PAIR_3_COMPL_ANY_TH=0.00
PRIMER_PAIR_3_COMPL_END_TH=0.00
PRIMER_PAIR_3_PRODUCT_SIZE=200
PRIMER_PAIR_4_PENALTY=0.360396
PRIMER_LEFT_4_PENALTY=0.179045
PRIMER_RIGHT_4_PENALTY=0.181350
PRIMER_LEFT_4_SEQUENCE=CCCATAGAAAGCGTGGGAGG
PRIMER_RIGHT_4_SEQUENCE=CACCCCCTCTATCACTTGGC
PRIMER_LEFT_4=359,20
PRIMER_RIGHT_4=465,20
PRIMER_LEFT_4_TM=60.179
PRIMER_RIGHT_4_TM=59.819
PRIMER_LEFT_4_GC_PERCENT=60.000
PRIMER_RIGHT_4_GC_PERCENT=60.000
PRIMER_LEFT_4_SELF_ANY_TH=4.91
PRIMER_RIGHT_4_SELF_ANY_TH=0.00
PRIMER_LEFT_4_SELF_END_TH=0.00
PRIMER_RIGHT_4_SELF_END_TH=0.00
PRIMER_LEFT_4_HAIRPIN_TH=43.42
PRIMER_RIGHT_4_HAIRPIN_TH=0.00
PRIMER_LEFT_4_END_STABILITY=4.3000
PRIMER_RIGHT_4_END_STABILITY=4.5200
PRIMER_PAIR_4_COMPL_ANY_TH=0.00
PRIMER_PAIR_4_COMPL_END_TH=10.63
PRIMER_PAIR_4_PRODUCT_SIZE=107
=
